# Supplementary material for: Unraveling the chaotic genomic landscape of primary and metastatic canine appendicular osteosarcoma with current sequencing technologies and bioinformatic approaches
Source: PLoS One. 2021 Feb 8;16(2):e0246443. doi: 10.1371/journal.pone.0246443 (PMC7870011; doi:10.1371/journal.pone.0246443)
Supplement: S1 Table — (XLSX) [file pone.0246443.s015.xlsx]

## Sheet: 1. Signalment
S1 Table : Signalment and diagnostic information for the dogs that were sequenced in this study
Breed	Age (yrs)	Sex	Staging	Primary Tumor Location	Histopathologic description	Metastatic Tumor Location
Labrador Retriever	8	MC	Thoracic and limb radiographs, Technetium scan, minimum database, superficial cervical lymph node histopathology at surgery	Distal radius	Osteoblastic. MI=not given but many mitoses were noted	Lung
Old English Sheepdog	7	M	Thoracic and limb radiographs, minimum database, popliteal lymph node histopathology at surgery	Distal tibia	Osteoblastic. MI=20-30	Lung
RLN: regional lymph node; MC=male castrated; M=intact male; MI=mitotic index
Minimum database: CBC, chemistry, urinalysis
