# Supplementary material for: Unraveling the chaotic genomic landscape of primary and metastatic canine appendicular osteosarcoma with current sequencing technologies and bioinformatic approaches
Source: PLoS One. 2021 Feb 8;16(2):e0246443. doi: 10.1371/journal.pone.0246443 (PMC7870011; doi:10.1371/journal.pone.0246443)
Supplement: S2 Table — (XLSX) [file pone.0246443.s016.xlsx]

## Sheet: 2. Treatment
S2 Table : Treatment and outcome for the dogs that were sequenced in this study
Patient	Treatment	TTP (days)	Reason for failure	Further treatment	OST (days)
Labrador Retriever	Amputation, 6 total doses of chemotherapy with alternating doxorubicin with valproic acid and carboplatin	291	Lung metastasis	Pulmonary metastasectomy	548
Old English Sheepdog	Amputation, 6 total doses of chemotherapy with alternating doxorubicin and carboplatin	429	Lung and kidney metastasis	Pulmonary metastasectomy and nephrectomy	569
TTP: time to progression; OST: overall survival time
