# Supplementary material for: Unraveling the chaotic genomic landscape of primary and metastatic canine appendicular osteosarcoma with current sequencing technologies and bioinformatic approaches
Source: PLoS One. 2021 Feb 8;16(2):e0246443. doi: 10.1371/journal.pone.0246443 (PMC7870011; doi:10.1371/journal.pone.0246443)
Supplement: S3 Table — (XLSX) [file pone.0246443.s017.xlsx]

## Sheet: 3. Metrics
S3 Table : Sequencing coverage, metrics and tumor purity for each sample
Patient	WGS Coverage	Mean WGS Alignment (range)	WES Coverage	Mean WES Alignment (range)	RNA (x106 reads)	Mean RNA Alignment (range)	Estimated Tumor Puritya
Labrador Retriever	Normal: 22x Primary: 34x Met: 32x	Normal: 98.6% Primary: 97.07% Met: 99.01%	Normal: 100x Primary: 179x Met: 130x	Normal: 99.77% Primary: 99.76% Met: 99.42%	Primary: 168 Met: 357	Primary: 68.26% Met: 76.13%	Primary: >80% Met: >11%
Old English Sheepdog	Normal: 26x Primary: 26x Met: 33x	Normal: 98.17% Primary: 98.32% Met: 93.21%	Normal: 110x Primary: 147x Met: 131x	Normal: 99.58% Primary: 99.66% Met: 99.75%	Primary: 208 Met: 260	Primary: 75.83% Met: 76.95%	Primary: >85% Met: >64%
WGS: whole genome sequencing; WES: whole exome sequencing
aTumor purity was estimated by the variant allele frequency of TP53 in each lesion.
