# Supplementary material for: Unraveling the chaotic genomic landscape of primary and metastatic canine appendicular osteosarcoma with current sequencing technologies and bioinformatic approaches
Source: PLoS One. 2021 Feb 8;16(2):e0246443. doi: 10.1371/journal.pone.0246443 (PMC7870011; doi:10.1371/journal.pone.0246443)
Supplement: S4 Table — (a) Samtools flagstat alignment metrics for each RNA/DNA sample. (b) Picard CollectRnaSeqMetrics alignment metrics for each RNA sample. (XLSX) [file pone.0246443.s018.xlsx]

## Sheet: 4. In depth metrics
S4a Table : Samtools flagstat alignment metrics for each RNA/DNA sample
Dog	tissue	type	tumor	normal
Sheepdog	Primary	WGS	549650428 + 0 in total (QC-passed reads + QC-failed reads)	587076667 + 0 in total (QC-passed reads + QC-failed reads)
			89704818 + 0 duplicates	109557372 + 0 duplicates
			540418835 + 0 mapped (98.32%:-nan%)	576359888 + 0 mapped (98.17%:-nan%)
			549650428 + 0 paired in sequencing	587076667 + 0 paired in sequencing
			274878045 + 0 read1	293523618 + 0 read1
			274772383 + 0 read2	293553049 + 0 read2
			528927120 + 0 properly paired (96.23%:-nan%)	564283782 + 0 properly paired (96.12%:-nan%)
			537490514 + 0 with itself and mate mapped	574230881 + 0 with itself and mate mapped
			2928321 + 0 singletons (0.53%:-nan%)	2129007 + 0 singletons (0.36%:-nan%)
			8711514 + 0 with mate mapped to a different chr	9887736 + 0 with mate mapped to a different chr
			4376234 + 0 with mate mapped to a different chr (mapQ>=5)	5308659 + 0 with mate mapped to a different chr (mapQ>=5)
Sheepdog	met	WGS	783571732 + 0 in total (QC-passed reads + QC-failed reads)	587076667 + 0 in total (QC-passed reads + QC-failed reads)
			139792174 + 0 duplicates	109557372 + 0 duplicates
			730397480 + 0 mapped (93.21%:-nan%)	576359888 + 0 mapped (98.17%:-nan%)
			783571732 + 0 paired in sequencing	587076667 + 0 paired in sequencing
			391798756 + 0 read1	293523618 + 0 read1
			391772976 + 0 read2	293553049 + 0 read2
			714534772 + 0 properly paired (91.19%:-nan%)	564283782 + 0 properly paired (96.12%:-nan%)
			727225986 + 0 with itself and mate mapped	574230881 + 0 with itself and mate mapped
			3171494 + 0 singletons (0.40%:-nan%)	2129007 + 0 singletons (0.36%:-nan%)
			12604141 + 0 with mate mapped to a different chr	9887736 + 0 with mate mapped to a different chr
			5973404 + 0 with mate mapped to a different chr (mapQ>=5)	5308659 + 0 with mate mapped to a different chr (mapQ>=5)
Sheepdog	Primary	WES	276961756 + 0 in total (QC-passed reads + QC-failed reads)	210221408 + 0 in total (QC-passed reads + QC-failed reads)
			70665894 + 0 duplicates	55456226 + 0 duplicates
			276023305 + 0 mapped (99.66%:-nan%)	209341378 + 0 mapped (99.58%:-nan%)
			276961756 + 0 paired in sequencing	210221408 + 0 paired in sequencing
			138481856 + 0 read1	105109595 + 0 read1
			138479900 + 0 read2	105111813 + 0 read2
			272314281 + 0 properly paired (98.32%:-nan%)	207149375 + 0 properly paired (98.54%:-nan%)
			275707809 + 0 with itself and mate mapped	209042324 + 0 with itself and mate mapped
			315496 + 0 singletons (0.11%:-nan%)	299054 + 0 singletons (0.14%:-nan%)
			3240338 + 0 with mate mapped to a different chr	1847403 + 0 with mate mapped to a different chr
			2205907 + 0 with mate mapped to a different chr (mapQ>=5)	1110234 + 0 with mate mapped to a different chr (mapQ>=5)
Sheepdog	met	WES	251335089 + 0 in total (QC-passed reads + QC-failed reads)	210221408 + 0 in total (QC-passed reads + QC-failed reads)
			67763224 + 0 duplicates	55456226 + 0 duplicates
			250707362 + 0 mapped (99.75%:-nan%)	209341378 + 0 mapped (99.58%:-nan%)
			251335089 + 0 paired in sequencing	210221408 + 0 paired in sequencing
			125665518 + 0 read1	105109595 + 0 read1
			125669571 + 0 read2	105111813 + 0 read2
			247084052 + 0 properly paired (98.31%:-nan%)	207149375 + 0 properly paired (98.54%:-nan%)
			250429283 + 0 with itself and mate mapped	209042324 + 0 with itself and mate mapped
			278079 + 0 singletons (0.11%:-nan%)	299054 + 0 singletons (0.14%:-nan%)
			3206184 + 0 with mate mapped to a different chr	1847403 + 0 with mate mapped to a different chr
			2238288 + 0 with mate mapped to a different chr (mapQ>=5)	1110234 + 0 with mate mapped to a different chr (mapQ>=5)
Labrador	Primary	WGS	785317345 + 0 in total (QC-passed reads + QC-failed reads)	568166710 + 0 in total (QC-passed reads + QC-failed reads)
			157529950 + 0 duplicates	127657763 + 0 duplicates
			762333464 + 0 mapped (97.07%:-nan%)	560212395 + 0 mapped (98.60%:-nan%)
			785317345 + 0 paired in sequencing	568166710 + 0 paired in sequencing
			392643402 + 0 read1	283940423 + 0 read1
			392673943 + 0 read2	284226287 + 0 read2
			746034822 + 0 properly paired (95.00%:-nan%)	543574194 + 0 properly paired (95.67%:-nan%)
			760014045 + 0 with itself and mate mapped	558990845 + 0 with itself and mate mapped
			2319419 + 0 singletons (0.30%:-nan%)	1221550 + 0 singletons (0.21%:-nan%)
			13570979 + 0 with mate mapped to a different chr	10568230 + 0 with mate mapped to a different chr
			6782993 + 0 with mate mapped to a different chr (mapQ>=5)	6073757 + 0 with mate mapped to a different chr (mapQ>=5)
Labrador	met	WGS	707174803 + 0 in total (QC-passed reads + QC-failed reads)	568166710 + 0 in total (QC-passed reads + QC-failed reads)
			135254408 + 0 duplicates	127657763 + 0 duplicates
			700184094 + 0 mapped (99.01%:-nan%)	560212395 + 0 mapped (98.60%:-nan%)
			707174803 + 0 paired in sequencing	568166710 + 0 paired in sequencing
			353603842 + 0 read1	283940423 + 0 read1
			353570961 + 0 read2	284226287 + 0 read2
			687082545 + 0 properly paired (97.16%:-nan%)	543574194 + 0 properly paired (95.67%:-nan%)
			698114559 + 0 with itself and mate mapped	558990845 + 0 with itself and mate mapped
			2069535 + 0 singletons (0.29%:-nan%)	1221550 + 0 singletons (0.21%:-nan%)
			11100260 + 0 with mate mapped to a different chr	10568230 + 0 with mate mapped to a different chr
			5438393 + 0 with mate mapped to a different chr (mapQ>=5)	6073757 + 0 with mate mapped to a different chr (mapQ>=5)
Labrador	Primary	WES	347151720 + 0 in total (QC-passed reads + QC-failed reads)	196951658 + 0 in total (QC-passed reads + QC-failed reads)
			94481140 + 0 duplicates	55255148 + 0 duplicates
			346333933 + 0 mapped (99.76%:-nan%)	196497748 + 0 mapped (99.77%:-nan%)
			347151720 + 0 paired in sequencing	196951658 + 0 paired in sequencing
			173533876 + 0 read1	98457559 + 0 read1
			173617844 + 0 read2	98494099 + 0 read2
			341182536 + 0 properly paired (98.28%:-nan%)	194084093 + 0 properly paired (98.54%:-nan%)
			346013678 + 0 with itself and mate mapped	196313541 + 0 with itself and mate mapped
			320255 + 0 singletons (0.09%:-nan%)	184207 + 0 singletons (0.09%:-nan%)
			4645050 + 0 with mate mapped to a different chr	2398414 + 0 with mate mapped to a different chr
			3149756 + 0 with mate mapped to a different chr (mapQ>=5)	1642073 + 0 with mate mapped to a different chr (mapQ>=5)
Labrador	met	WES	244913649 + 0 in total (QC-passed reads + QC-failed reads)	196951658 + 0 in total (QC-passed reads + QC-failed reads)
			58193449 + 0 duplicates	55255148 + 0 duplicates
			243489689 + 0 mapped (99.42%:-nan%)	196497748 + 0 mapped (99.77%:-nan%)
			244913649 + 0 paired in sequencing	196951658 + 0 paired in sequencing
			122482026 + 0 read1	98457559 + 0 read1
			122431623 + 0 read2	98494099 + 0 read2
			239916864 + 0 properly paired (97.96%:-nan%)	194084093 + 0 properly paired (98.54%:-nan%)
			242502009 + 0 with itself and mate mapped	196313541 + 0 with itself and mate mapped
			987680 + 0 singletons (0.40%:-nan%)	184207 + 0 singletons (0.09%:-nan%)
			2477153 + 0 with mate mapped to a different chr	2398414 + 0 with mate mapped to a different chr
			1642202 + 0 with mate mapped to a different chr (mapQ>=5)	1642073 + 0 with mate mapped to a different chr (mapQ>=5)
Sheepdog	Primary	RNA	274809365 + 87490 in total (QC-passed reads + QC-failed reads)
			47480116 + 0 duplicates
			208397544 + 0 mapped (75.83%:0.00%)
			274809365 + 87490 paired in sequencing
			138366326 + 43429 read1
			136443039 + 44061 read2
			180978760 + 0 properly paired (65.86%:0.00%)
			185451388 + 0 with itself and mate mapped
			22946156 + 0 singletons (8.35%:0.00%)
			1818038 + 0 with mate mapped to a different chr
			496136 + 0 with mate mapped to a different chr (mapQ>=5)
Sheepdog	Met	RNA	337953846 + 91775 in total (QC-passed reads + QC-failed reads)
			79018616 + 0 duplicates
			260066777 + 0 mapped (76.95%:0.00%)
			337953846 + 91775 paired in sequencing
			170709180 + 48246 read1
			167244666 + 43529 read2
			224630630 + 0 properly paired (66.47%:0.00%)
			231926652 + 0 with itself and mate mapped
			28140125 + 0 singletons (8.33%:0.00%)
			3422584 + 0 with mate mapped to a different chr
			1283658 + 0 with mate mapped to a different chr (mapQ>=5)
Labrador	Primary	RNA	246258289 + 75742 in total (QC-passed reads + QC-failed reads)
			47800537 + 0 duplicates
			168084437 + 0 mapped (68.26%:0.00%)
			246258289 + 75742 paired in sequencing
			124538286 + 36368 read1
			121720003 + 39374 read2
			143509248 + 0 properly paired (58.28%:0.00%)
			147322200 + 0 with itself and mate mapped
			20762237 + 0 singletons (8.43%:0.00%)
			1900900 + 0 with mate mapped to a different chr
			832408 + 0 with mate mapped to a different chr (mapQ>=5)
Labrador	Met	RNA	469706880 + 104691 in total (QC-passed reads + QC-failed reads)
			75353915 + 0 duplicates
			357609138 + 0 mapped (76.13%:0.00%)
			469706880 + 104691 paired in sequencing
			236264584 + 49457 read1
			233442296 + 55234 read2
			311148306 + 0 properly paired (66.24%:0.00%)
			319305960 + 0 with itself and mate mapped
			38303178 + 0 singletons (8.15%:0.00%)
			3194444 + 0 with mate mapped to a different chr
			783976 + 0 with mate mapped to a different chr (mapQ>=5)
S4b Table : Picard CollectRnaSeqMetrics alignment metrics for each RNA sample
Dog	Tissue	MEDIAN_INSERT_SIZE	MEDIAN_ABSOLUTE_DEVIATION	MIN_INSERT_SIZE	MAX_INSERT_SIZE	MEAN_INSERT_SIZE	STANDARD_DEVIATION	READ_PAIRS	PAIR_ORIENTATION	WIDTH_OF_10_PERCENT	WIDTH_OF_20_PERCENT	WIDTH_OF_30_PERCENT	WIDTH_OF_40_PERCENT	WIDTH_OF_50_PERCENT	WIDTH_OF_60_PERCENT	WIDTH_OF_70_PERCENT	WIDTH_OF_80_PERCENT	WIDTH_OF_90_PERCENT	WIDTH_OF_99_PERCENT
Sheepdog	Primary	186	41	1	115377489	191.643	65.6062	69823403	FR	17	35	51	67	83	101	119	251	3369	37261
Labrador	Primary	182	42	1	114957116	187.586	70.494	48547990	FR	19	37	53	69	85	101	123	701	4507	44145
Labrador	Met	183	39	1	120855068	189.676	61.7166	121781343	FR	17	33	47	63	79	95	111	193	2405	35623
Sheepdog	Met	212	70	1	116782018	227.055	142.379	74685077	FR	33	63	91	117	141	165	665	2845	7957	55321
Average		190.75	48	1	1.16993e+08	198.99	85.049	7.87095e+07		21.5	42	60.5	79	97	115.5	254.5	997.5	4559.5	43087.5
