# Supplementary material for: Unraveling the chaotic genomic landscape of primary and metastatic canine appendicular osteosarcoma with current sequencing technologies and bioinformatic approaches
Source: PLoS One. 2021 Feb 8;16(2):e0246443. doi: 10.1371/journal.pone.0246443 (PMC7870011; doi:10.1371/journal.pone.0246443)
Supplement: S5 Table — (XLSX) [file pone.0246443.s019.xlsx]

## Sheet: 5. SNVs
S5 Table : Manually reviewed somatic exonic small scale variants in the tumor samples sequenced are listed (synonymous SNVs are not shown)
									Ensembl release 83										Ensembl release 102
Sample	Chr	start	stop	reference	variant	Uploaded_variation	Location	Allele	Gene	Feature	HGNC symbol	Consequence	Impact	cDNA_position	CDS_position	Protein_position	Amino_acids	Codons	Gene	Feature	HGNC symbol	Consequence	Impact	cDNA_position	CDS_position	Protein_position	Amino_acids	Codons	collapsedSourceCount	Primary_exome_ref	Primary_exome_var	Primary_exome_vaf	Met_exome_ref	Met_exome_var	Met_exome_vaf	Normal_exome_ref	Normal_exome_var	Normal_exome_vaf	Primary_rna_ref	Primary_rna_var	Primary_rna_vaf	Met_rna_ref	Met_rna_var	Met_rna_vaf	Primary_wgs_ref	Primary_wgs_var	Primary_wgs_vaf	Met_wgs_ref	Met_wgs_var
Labrador_met_exome,Labrador_met_wgs,Labrador_tumor_exome,Labrador_tumor_wgs	5	32563697	32563697	T	C	5_32563697_T/C	5:32563697	C	ENSCAFG00000016714	ENSCAFT00000026465	TP53	NON_SYNONYMOUS_CODING	IMPACT=MODERATE;STRAND=-1;SYMBOL=TP53;SYMBOL_SOURCE=EntrezGene	779	629	210	Y/C	tAt/tGt	ENSCAFG00000016714	ENSCAFT00000026465.4	TP53	NON_SYNONYMOUS_CODING	IMPACT=MODERATE;STRAND=-1;SYMBOL=TP53;SYMBOL_SOURCE=EntrezGene	779	623	208	Y/C	tAt/tGt	4	44	166	79.05	74	14	15.73	70	0	0	5	84	94.38	67	34	33.33	8	32	80	38	5
Labrador_met_exome,Labrador_met_wgs,Labrador_tumor_exome,Labrador_tumor_wgs	20	52262610	52262610	C	T	20_52262610_C/T	20:52262610	T	ENSCAFG00000018211	ENSCAFT00000028936	ARHGEF18	NON_SYNONYMOUS_CODING	IMPACT=MODERATE;STRAND=1	452	452	151	A/V	gCc/gTc	ENSCAFG00000018211	ENSCAFT00000028939.5	-	NON_SYNONYMOUS_CODING	IMPACT=MODERATE;STRAND=1	1328	1328	443	A/V	gCc/gTc	4	66	387	85.43	64	36	36	50	0	0	18	66	78.57	51	12	19.05	23	135	85.44	37	19
Labrador_met_exome,Labrador_tumor_exome,Labrador_tumor_wgs	8	38416273	38416273	G	T	8_38416273_G/T	8:38416273	T	ENSCAFG00000015819	ENSCAFT00000025088	SYNE2	NON_SYNONYMOUS_CODING	IMPACT=MODERATE;STRAND=1;SYMBOL=SYNE2;SYMBOL_SOURCE=HGNC;HGNC_ID=HGNC:17084	1302	894	298	K/N	aaG/aaT	ENSCAFG00000015819	ENSCAFT00000025088.4	SYNE2	NON_SYNONYMOUS_CODING	IMPACT=MODERATE;STRAND=1;SYMBOL=SYNE2;SYMBOL_SOURCE=HGNC;HGNC_ID=HGNC:17084	945	894	298	K/N	aaG/aaT	3	57	37	39.36	107	6	5.31	65	0	0	13	15	53.57	132	0	0	30	15	33.33	35	1
Labrador_met_exome,Labrador_tumor_exome,Labrador_tumor_wgs	8	62711904	62711904	G	T	8_62711904_G/T	8:62711904	T	ENSCAFG00000017606	ENSCAFT00000043881	UNC79	NON_SYNONYMOUS_CODING	IMPACT=MODERATE;STRAND=1;SYMBOL=UNC79;SYMBOL_SOURCE=HGNC;HGNC_ID=HGNC:19966	2086	2086	696	D/Y	Gac/Tac	ENSCAFG00000017606	ENSCAFT00000043881.3	UNC79	NON_SYNONYMOUS_CODING	IMPACT=MODERATE;STRAND=1;SYMBOL=UNC79;SYMBOL_SOURCE=HGNC;HGNC_ID=HGNC:19966	2086	2086	696	D/Y	Gac/Tac	3	122	68	35.79	170	7	3.95	186	0	0	0	0	0	4	0	0	31	14	31.11	45	4
Labrador_met_exome,Labrador_tumor_exome,Labrador_tumor_wgs	15	17664130	17664130	G	T	15_17664130_G/T	15:17664130	T	ENSCAFG00000005383	ENSCAFT00000008661	TTC5	NON_SYNONYMOUS_CODING	IMPACT=MODERATE;STRAND=-1;SYMBOL=TTC5;SYMBOL_SOURCE=HGNC;HGNC_ID=HGNC:19274	513	415	139	Q/K	Cag/Aag	ENSCAFG00000005383	ENSCAFT00000008661.4	TTC5	NON_SYNONYMOUS_CODING	IMPACT=MODERATE;STRAND=-1;SYMBOL=TTC5;SYMBOL_SOURCE=HGNC;HGNC_ID=HGNC:19274	795	415	139	Q/K	Cag/Aag	3	79	49	38.28	58	7	10.77	60	0	0	35	14	28.57	55	3	5.17	23	7	23.33	20	3
Labrador_met_exome,Labrador_tumor_exome,Labrador_tumor_wgs	18	42654317	42654317	G	A	18_42654317_G/A	18:42654317	A	ENSCAFG00000008977	ENSCAFT00000014294	LRP4	NON_SYNONYMOUS_CODING	IMPACT=MODERATE;STRAND=1;SYMBOL=LRP4;SYMBOL_SOURCE=HGNC;HGNC_ID=HGNC:6696	4793	4793	1598	G/E	gGg/gAg	ENSCAFG00000008977	ENSCAFT00000014294.4	LRP4	NON_SYNONYMOUS_CODING	IMPACT=MODERATE;STRAND=1;SYMBOL=LRP4;SYMBOL_SOURCE=HGNC;HGNC_ID=HGNC:6696	5533	4598	1533	G/E	gGg/gAg	3	203	137	40.29	165	5	2.94	175	0	0	205	197	49	109	50	31.45	22	11	33.33	32	0
Labrador_met_exome,Labrador_tumor_exome,Labrador_tumor_wgs	20	17972296	17972296	A	C	20_17972296_A/C	20:17972296	C	ENSCAFG00000006357	ENSCAFT00000010310	CNTN3	NON_SYNONYMOUS_CODING	IMPACT=MODERATE;STRAND=1;SYMBOL=CNTN3;SYMBOL_SOURCE=HGNC;HGNC_ID=HGNC:2173	1756	1634	545	K/T	aAg/aCg	ENSCAFG00000006357	ENSCAFT00000010310.4	CNTN3	NON_SYNONYMOUS_CODING	IMPACT=MODERATE;STRAND=1;SYMBOL=CNTN3;SYMBOL_SOURCE=HGNC;HGNC_ID=HGNC:2173	1510	1430	477	K/T	aAg/aCg	3	42	79	65.29	100	10	9.09	110	0	0	0	0	0	1	0	0	4	25	86.21	31	1
Labrador_met_exome,Labrador_tumor_exome,Labrador_tumor_wgs	20	49740493	49740493	G	T	20_49740493_G/T	20:49740493	T	ENSCAFG00000032123	ENSCAFT00000048964	ZNF564, ZNF14	NON_SYNONYMOUS_CODING	IMPACT=MODERATE;STRAND=1	535	318	106	Q/H	caG/caT	ENSCAFG00000032123	ENSCAFT00000048964.2	-	intron_variant	IMPACT=MODIFIER;STRAND=1	-	-	-	-	-	3	566	110	16.25	181	17	8.59	132	0	0	244	0	0	234	1	0.43	60	11	15.49	32	3
Labrador_met_exome,Labrador_tumor_exome,Labrador_tumor_wgs	36	11291755	11291755	T	C	36_11291755_T/C	36:11291755	C	ENSCAFG00000011438	ENSCAFT00000018336	SCN9A	NON_SYNONYMOUS_CODING	IMPACT=MODERATE;STRAND=-1;SYMBOL=SCN9A;SYMBOL_SOURCE=HGNC;HGNC_ID=HGNC:10597	4837	4837	1613	I/V	Atc/Gtc	ENSCAFG00000011438	ENSCAFT00000018336.3	SCN9A	NON_SYNONYMOUS_CODING	IMPACT=MODERATE;STRAND=-1;SYMBOL=SCN9A;SYMBOL_SOURCE=HGNC;HGNC_ID=HGNC:10597	4881	4831	1611	I/V	Atc/Gtc	3	208	147	41.41	204	17	7.69	226	0	0	8	2	20	64	0	0	26	24	48	51	3
Labrador_met_exome,Labrador_tumor_exome,Labrador_tumor_wgs	X	69606261	69606261	G	T	X_69606261_G/T	X:69606261	T	ENSCAFG00000032341	ENSCAFT00000045001	PANK1	NON_SYNONYMOUS_CODING	IMPACT=MODERATE;STRAND=1	188	188	63	R/L	cGc/cTc	ENSCAFG00000032341	ENSCAFT00000045001.2	PANK1	NON_SYNONYMOUS_CODING	IMPACT=MODERATE;STRAND=1	188	188	63	R/L	cGc/cTc	3	128	113	46.89	74	11	12.94	80	0	0	0	2	100	0	4	100	22	23	51.11	9	2
Labrador_met_wgs,Labrador_tumor_exome,Labrador_tumor_wgs	25	51450105	51450105	G	C	25_51450105_G/C	25:51450105	C	ENSCAFG00000032116	ENSCAFT00000049009	-	NON_SYNONYMOUS_CODING	IMPACT=MODERATE;STRAND=-1	927	927	309	S/R	agC/agG	ENSCAFG00000028721	ENSCAFT00000043170.2	-	intron_variant	IMPACT=MODIFIER;STRAND=-1	-	-	-	-	-	3	47	44	48.35	41	1	2.38	30	0	0	0	0	0	0	0	0	26	21	44.68	25	5
Labrador_met_exome,Labrador_tumor_exome	5	669217	669217	G	A	5_669217_G/A	5:669217	A	ENSCAFG00000030199	ENSCAFT00000045319	-	NON_SYNONYMOUS_CODING	IMPACT=MODERATE;STRAND=1	1414	1414	472	A/T	Gcc/Acc	ENSCAFG00000047819	ENSCAFT00000083910.1	-	missense_variant	IMPACT=MODERATE;STRAND=-1	130	130	44	R/C	Cgc/Tgc	2	23	14	37.84	18	9	33.33	19	1	5	0	0	0	0	0	0	23	3	11.54	27	4
Labrador_met_exome,Labrador_tumor_exome	5	669218	669218	C	T	5_669218_C/T	5:669218	T	ENSCAFG00000030199	ENSCAFT00000045319	-	NON_SYNONYMOUS_CODING	IMPACT=MODERATE;STRAND=1	1415	1415	472	A/V	gCc/gTc	ENSCAFG00000047819	ENSCAFT00000083910.1	-	synonymous_variant	IMPACT=LOW;STRAND=-1	129	129	43	R	agG/agA	2	26	12	31.58	17	5	22.73	19	1	5	0	0	0	0	0	0	26	2	7.14	29	2
Labrador_met_exome,Labrador_tumor_exome	7	24264869	24264869	G	A	7_24264869_G/A	7:24264869	A	ENSCAFG00000014353	ENSCAFT00000022816	TNN	STOP_GAINED	IMPACT=HIGH;STRAND=-1;SYMBOL=TNN;SYMBOL_SOURCE=HGNC;HGNC_ID=HGNC:22942	2953	2953	985	Q/*	Cag/Tag	ENSCAFG00000014353	ENSCAFT00000022816.4	TNN	STOP_GAINED	IMPACT=HIGH;STRAND=-1;SYMBOL=TNN;SYMBOL_SOURCE=HGNC;HGNC_ID=HGNC:22942	3764	3382	1128	Q/*	Cag/Tag	2	237	49	17.13	209	8	3.69	202	0	0	537	1	0.19	193	0	0	31	12	27.91	41	5
Labrador_met_exome,Labrador_tumor_exome	10	61825065	61825065	T	A	10_61825065_T/A	10:61825065	A	ENSCAFG00000003079	ENSCAFT00000004944	FAM161A	NON_SYNONYMOUS_CODING	IMPACT=MODERATE;STRAND=-1;SYMBOL=FAM161A;SYMBOL_SOURCE=HGNC;HGNC_ID=HGNC:25808	869	869	290	N/I	aAt/aTt	ENSCAFG00000003079	ENSCAFT00000004944.4	FAM161A	NON_SYNONYMOUS_CODING	IMPACT=MODERATE;STRAND=-1;SYMBOL=FAM161A;SYMBOL_SOURCE=HGNC;HGNC_ID=HGNC:25808	1058	1058	353	N/I	aAt/aTt	2	125	82	39.61	154	14	8.33	95	0	0	44	71	61.74	101	18	15.13	24	4	14.29	19	4
Labrador_met_exome,Labrador_tumor_exome	14	51520907	51520907	G	A	14_51520907_G/A	14:51520907	A	ENSCAFG00000003316	ENSCAFT00000005307	-	NON_SYNONYMOUS_CODING	IMPACT=MODERATE;STRAND=1	1333	1333	445	A/T	Gct/Act	ENSCAFG00000003316	ENSCAFT00000005307.1	-	NON_SYNONYMOUS_CODING	IMPACT=MODERATE;STRAND=1	1333	1333	445	A/T	Gct/Act	2	33	7	17.5	43	6	12.24	41	0	0	10	0	0	25	0	0	41	0	0	41	0
Labrador_met_exome,Labrador_tumor_exome	27	2613895	2613895	A	G	27_2613895_A/G	27:2613895	G	ENSCAFG00000007209	ENSCAFT00000011630	KRT6A	NON_SYNONYMOUS_CODING	IMPACT=MODERATE;STRAND=1	1402	1402	468	K/E	Aag/Gag	ENSCAFG00000025322	ENSCAFT00000011617.4	KRT75	intron_variant	IMPACT=MODIFIER;STRAND=1	-	-	-	-	-	2	62	7	10.14	51	5	8.93	41	0	0	0	0	0	1	0	0	19	2	9.52	22	2
Labrador_met_exome,Labrador_tumor_exome	27	42902487	42902487	A	G	27_42902487_A/G	27:42902487	G	ENSCAFG00000015804	ENSCAFT00000048460	WNK1	NON_SYNONYMOUS_CODING	IMPACT=MODERATE;STRAND=1;SYMBOL=WNK1;SYMBOL_SOURCE=HGNC;HGNC_ID=HGNC:14540	6302	6302	2101	Q/R	cAg/cGg	ENSCAFG00000015804	ENSCAFT00000048460.3	WNK1	NON_SYNONYMOUS_CODING	IMPACT=MODERATE;STRAND=1;SYMBOL=WNK1;SYMBOL_SOURCE=HGNC;HGNC_ID=HGNC:14540	6296	6296	2099	Q/R	cAg/cGg	2	194	9	4.43	110	5	4.35	110	0	0	333	2	0.6	575	2	0.35	51	0	0	33	0
Labrador_met_exome,Labrador_tumor_exome	27	42902527	42902527	G	C	27_42902527_G/C	27:42902527	C	ENSCAFG00000015804	ENSCAFT00000048460	WNK1	NON_SYNONYMOUS_CODING	IMPACT=MODERATE;STRAND=1;SYMBOL=WNK1;SYMBOL_SOURCE=HGNC;HGNC_ID=HGNC:14540	6342	6342	2114	K/N	aaG/aaC	ENSCAFG00000015804	ENSCAFT00000048460.3	WNK1	NON_SYNONYMOUS_CODING	IMPACT=MODERATE;STRAND=1;SYMBOL=WNK1;SYMBOL_SOURCE=HGNC;HGNC_ID=HGNC:14540	6336	6336	2112	K/N	aaG/aaC	2	238	27	10.19	142	6	4.05	140	0	0	277	0	0	471	0	0	46	1	2.13	37	0
Labrador_tumor_exome,Labrador_tumor_wgs	1	47983222	47983222	G	A	1_47983222_G/A	1:47983222	A	ENSCAFG00000000655	ENSCAFT00000001010	TMEM181	NON_SYNONYMOUS_CODING	IMPACT=MODERATE;STRAND=1;SYMBOL=TMEM181;SYMBOL_SOURCE=HGNC;HGNC_ID=HGNC:20958	34	34	12	A/T	Gcg/Acg	ENSCAFG00000000655	ENSCAFT00000001010.4	TMEM181	NON_SYNONYMOUS_CODING	IMPACT=MODERATE;STRAND=1;SYMBOL=TMEM181;SYMBOL_SOURCE=HGNC;HGNC_ID=HGNC:20958	49	49	17	A/T	Gcg/Acg	2	27	15	35.71	39	4	9.3	21	0	0	0	0	0	0	0	0	23	10	30.3	36	1
Labrador_tumor_exome,Labrador_tumor_wgs	2	15036556	15036556	T	*	2_15036556_T/-	2:15036556	-	ENSCAFG00000004045	ENSCAFT00000006493	ARHGAP12	FRAMESHIFT_CODING,SPLICE_SITE	IMPACT=HIGH;STRAND=1;SYMBOL=ARHGAP12;SYMBOL_SOURCE=HGNC;HGNC_ID=HGNC:16348	941	941	314	L/X	cTt/ct	ENSCAFG00000004045	ENSCAFT00000006493.4	ARHGAP12	FRAMESHIFT_CODING,SPLICE_SITE	IMPACT=HIGH;STRAND=1;SYMBOL=ARHGAP12;SYMBOL_SOURCE=HGNC;HGNC_ID=HGNC:16348	1054	941	314	L/X	cTt/ct	2	47	46	49.46	66	3	4.35	58	0	0	37	33	47.14	233	10	4.12	18	6	25	33	2
Labrador_tumor_exome,Labrador_tumor_wgs	7	749743	749743	C	G	7_749743_C/G	7:749743	G	ENSCAFG00000010521	ENSCAFT00000016729	LGR6	NON_SYNONYMOUS_CODING	IMPACT=MODERATE;STRAND=-1;SYMBOL=LGR6;SYMBOL_SOURCE=HGNC;HGNC_ID=HGNC:19719	727	727	243	E/Q	Gag/Cag	ENSCAFG00000010521	ENSCAFT00000016729.5	LGR6	NON_SYNONYMOUS_CODING	IMPACT=MODERATE;STRAND=-1;SYMBOL=LGR6;SYMBOL_SOURCE=HGNC;HGNC_ID=HGNC:19719	860	727	243	E/Q	Gag/Cag	2	99	70	41.42	75	4	5.06	80	0	0	18	12	40	6	1	14.29	19	12	37.5	34	1
Labrador_tumor_exome,Labrador_tumor_wgs	13	55275545	55275545	G	T	13_55275545_G/T	13:55275545	T	ENSCAFG00000028953	ENSCAFT00000048044	TECRL	SPLICE_SITE,INTRONIC	IMPACT=LOW;STRAND=-1;SYMBOL=TECRL;SYMBOL_SOURCE=HGNC;HGNC_ID=HGNC:27365	-	-	-	-	-	ENSCAFG00000028953	ENSCAFT00000048044.2	TECRL	SPLICE_SITE,INTRONIC	IMPACT=LOW;STRAND=-1;SYMBOL=TECRL;SYMBOL_SOURCE=HGNC;HGNC_ID=HGNC:27365	-	-	-	-	-	2	22	8	26.67	56	0	0	21	0	0	0	0	0	0	0	0	33	7	17.5	41	0
Labrador_tumor_exome,Labrador_tumor_wgs	18	37995246	37995246	T	C	18_37995246_T/C	18:37995246	C	ENSCAFG00000032726	ENSCAFT00000042844	OR5B2	NON_SYNONYMOUS_CODING	IMPACT=MODERATE;STRAND=1;SYMBOL=OR5B2;SYMBOL_SOURCE=HGNC;HGNC_ID=HGNC:8323	923	923	308	F/S	tTt/tCt	ENSCAFG00000032726	ENSCAFT00000042844.1	OR5B2	NON_SYNONYMOUS_CODING	IMPACT=MODERATE;STRAND=1;SYMBOL=OR5B2;SYMBOL_SOURCE=HGNC;HGNC_ID=HGNC:8323	923	923	308	F/S	tTt/tCt	2	92	52	36.11	87	0	0	109	0	0	0	0	0	0	0	0	33	13	28.26	30	2
Labrador_tumor_exome,Labrador_tumor_wgs	24	13443719	13443719	A	C	24_13443719_A/C	24:13443719	C	ENSCAFG00000005856	ENSCAFT00000009472	PLCB1	NON_SYNONYMOUS_CODING	IMPACT=MODERATE;STRAND=-1;SYMBOL=PLCB1;SYMBOL_SOURCE=HGNC;HGNC_ID=HGNC:15917	2767	2767	923	L/V	Tta/Gta	ENSCAFG00000005856	ENSCAFT00000009472.4	PLCB1	NON_SYNONYMOUS_CODING	IMPACT=MODERATE;STRAND=-1;SYMBOL=PLCB1;SYMBOL_SOURCE=HGNC;HGNC_ID=HGNC:15917	2788	2788	930	L/V	Tta/Gta	2	83	46	35.38	120	4	3.23	88	0	0	34	10	22.73	227	3	1.3	20	21	51.22	24	3
Labrador_tumor_exome,Labrador_tumor_wgs	36	10832677	10832677	G	T	36_10832677_G/T	36:10832677	T	ENSCAFG00000032100	ENSCAFT00000045291	CSRNP3	NON_SYNONYMOUS_CODING	IMPACT=MODERATE;STRAND=1;SYMBOL=CSRNP3;SYMBOL_SOURCE=HGNC;HGNC_ID=HGNC:30729	529	214	72	V/L	Gtg/Ttg	ENSCAFG00000032100	ENSCAFT00000045291.2	CSRNP3	NON_SYNONYMOUS_CODING	IMPACT=MODERATE;STRAND=1;SYMBOL=CSRNP3;SYMBOL_SOURCE=HGNC;HGNC_ID=HGNC:30729	789	214	72	V/L	Gtg/Ttg	2	77	61	44.2	102	2	1.92	64	0	0	0	0	0	1	0	0	32	12	27.27	36	2
Labrador_tumor_exome,Labrador_tumor_wgs	X	69232589	69232589	A	C	X_69232589_A/C	X:69232589	C	ENSCAFG00000017468	ENSCAFT00000027683	NAP1L3	NON_SYNONYMOUS_CODING	IMPACT=MODERATE;STRAND=-1;SYMBOL=NAP1L3;SYMBOL_SOURCE=HGNC;HGNC_ID=HGNC:7639	911	911	304	I/S	aTt/aGt	ENSCAFG00000017468	ENSCAFT00000027683.4	NAP1L3	NON_SYNONYMOUS_CODING	IMPACT=MODERATE;STRAND=-1;SYMBOL=NAP1L3;SYMBOL_SOURCE=HGNC;HGNC_ID=HGNC:7639	911	911	304	I/S	aTt/aGt	2	142	292	67.28	67	1	1.47	85	0	0	0	113	99.12	27	0	0	15	34	69.39	13	0
Labrador_met_exome	6	62986842	62986842	A	G	6_62986842_A/G	6:62986842	G	ENSCAFG00000020297	ENSCAFT00000032327	MCOLN3	NON_SYNONYMOUS_CODING	IMPACT=MODERATE;STRAND=1;SYMBOL=MCOLN3;SYMBOL_SOURCE=HGNC;HGNC_ID=HGNC:13358	731	731	244	D/G	gAt/gGt	ENSCAFG00000020297	ENSCAFT00000032327.4	MCOLN3	NON_SYNONYMOUS_CODING	IMPACT=MODERATE;STRAND=1;SYMBOL=MCOLN3;SYMBOL_SOURCE=HGNC;HGNC_ID=HGNC:13358	950	794	265	D/G	gAt/gGt	1	257	0	0	187	21	10.1	170	0	0	4	0	0	30	0	0	35	0	0	34	3
Labrador_met_exome	3	31570734	31570734	T	A	3_31570734_T/A	3:31570734	A	ENSCAFG00000031362	ENSCAFT00000036021	-	NON_SYNONYMOUS_CODING	IMPACT=MODERATE;STRAND=1	638	638	213	I/N	aTt/aAt	ENSCAFG00000031362	ENSCAFT00000036021.2	OR6C85	NON_SYNONYMOUS_CODING	IMPACT=MODERATE;STRAND=1	638	638	213	I/N	aTt/aAt	1	339	0	0	301	19	5.92	180	0	0	0	0	0	0	0	0	33	0	0	24	3
Labrador_met_exome	5	62306027	62306027	C	T	5_62306027_C/T	5:62306027	T	ENSCAFG00000019697	ENSCAFT00000031335	ENO1	NON_SYNONYMOUS_CODING	IMPACT=MODERATE;STRAND=-1	364	364	122	G/R	Ggg/Agg	ENSCAFG00000019697	ENSCAFT00000031335.5	ENO1	upstream_gene_variant	IMPACT=MODIFIER;STRAND=-1	-	-	-	-	-	1	213	4	1.84	113	7	5.83	123	0	0	1894	8	0.42	1123	3	0.27	30	0	0	32	0
Labrador_tumor_exome	1	47396958	47396959	*	AACGCGGACTTGTTCCCACAGACTAT	1_47396959_-/AACGCGGACTTGTTCCCACAGACTAT	1:47396958-47396959	AACGCGGACTTGTTCCCACAGACTAT	ENSCAFG00000000627	ENSCAFT00000000969	SNX9	FRAMESHIFT_CODING	IMPACT=HIGH;STRAND=1;SYMBOL=SNX9;SYMBOL_SOURCE=HGNC;HGNC_ID=HGNC:14973	136-137	136-137	46	E/ERGLVPTDYX	gaa/gAACGCGGACTTGTTCCCACAGACTATaa	ENSCAFG00000000627	ENSCAFT00000000969.5	SNX9	FRAMESHIFT_CODING	IMPACT=HIGH;STRAND=1;SYMBOL=SNX9;SYMBOL_SOURCE=HGNC;HGNC_ID=HGNC:14973	136-137	136-137	46	E/ERGLVPTDYX	gaa/gAACGCGGACTTGTTCCCACAGACTATaa	1	167	19	10.22	104	3	2.8	95	0	0	139	0	0	369	0	0	35	2	5.41	37	0
Labrador_tumor_exome	15	42753402	42753402	G	C	15_42753402_G/C	15:42753402	C	ENSCAFG00000007525	ENSCAFT00000012062	SMARCA5	ESSENTIAL_SPLICE_SITE	IMPACT=HIGH;STRAND=1;SYMBOL=SMARCA5;SYMBOL_SOURCE=HGNC;HGNC_ID=HGNC:11101	-	-	-	-	-	ENSCAFG00000007525	ENSCAFT00000012062.3	SMARCA5	splice_acceptor_variant	IMPACT=HIGH;STRAND=1;SYMBOL=SMARCA5;SYMBOL_SOURCE=HGNC;HGNC_ID=HGNC:11101	-	-	-	-	-	1	161	9	5.29	104	0	0	86	0	0	28	10	26.32	86	0	0	34	0	0	24	0
Labrador_tumor_exome	30	18008939	18008939	G	T	30_18008939_G/T	30:18008939	T	ENSCAFG00000015800	ENSCAFT00000025057	MYO5A	NON_SYNONYMOUS_CODING	IMPACT=MODERATE;STRAND=-1;SYMBOL=MYO5A;SYMBOL_SOURCE=HGNC;HGNC_ID=HGNC:7602	4485	4485	1495	N/K	aaC/aaA	ENSCAFG00000015800	ENSCAFT00000025057.5	MYO5A	NON_SYNONYMOUS_CODING	IMPACT=MODERATE;STRAND=-1;SYMBOL=MYO5A;SYMBOL_SOURCE=HGNC;HGNC_ID=HGNC:7602	4308	4308	1436	N/K	aaC/aaA	1	179	8	4.28	166	0	0	135	0	0	169	0	0	325	1	0.31	42	2	4.55	31	0
Labrador_tumor_exome	X	42938275	42938275	G	T	X_42938275_G/T	X:42938275	T	ENSCAFG00000015984	ENSCAFT00000025355	AKAP4	NON_SYNONYMOUS_CODING	IMPACT=MODERATE;STRAND=-1;SYMBOL=AKAP4;SYMBOL_SOURCE=HGNC;HGNC_ID=HGNC:374	1331	1331	444	A/E	gCg/gAg	ENSCAFG00000015984	ENSCAFT00000025355.4	AKAP4	NON_SYNONYMOUS_CODING	IMPACT=MODERATE;STRAND=-1;SYMBOL=AKAP4;SYMBOL_SOURCE=HGNC;HGNC_ID=HGNC:374	1389	1358	453	A/E	gCg/gAg	1	168	7	4	53	0	0	49	0	0	0	0	0	12	0	0	32	0	0	18	0
Labrador_tumor_wgs	30	15955107	15955108	*	TACT	30_15955108_-/TACT	30:15955107-15955108	TACT	ENSCAFG00000014960	ENSCAFT00000023794	ATP8B4	STOP_GAINED,FRAMESHIFT_CODING	IMPACT=HIGH;STRAND=-1;SYMBOL=ATP8B4;SYMBOL_SOURCE=HGNC;HGNC_ID=HGNC:13536	1388-1389	1388-1389	463	Y/*VX	tac/taAGTAc	ENSCAFG00000014960	ENSCAFT00000023794.4	ATP8B4	splice_region_variant,intron_variant	IMPACT=low;STRAND=-1;SYMBOL=ATP8B4;SYMBOL_SOURCE=HGNC;HGNC_ID=HGNC:13536	-	-	-	-	-	1	260	1	0.38	202	0	0	191	0	0	33	0	0	129	0	0	30	8	21.05	28	0
Labrador_tumor_wgs	22	60724486	60724488	GCA	*	22_60724486_GCA/-	22:60724486-60724488	-	ENSCAFG00000030085	ENSCAFT00000049206	ADPRHL1	NON_SYNONYMOUS_CODING	IMPACT=MODERATE;STRAND=-1;SYMBOL=ADPRHL1;SYMBOL_SOURCE=HGNC;HGNC_ID=HGNC:21303	2456-2458	2456-2458	819-820	LP/P	cTGCcc/ccc	ENSCAFG00000030085	ENSCAFT00000049206.2	-	splice_donor_variant,intron_variant	IMPACT=HIGH;STRAND=-1	-	-	-	-	-	1	784	0	0	628	0	0	605	0	0	0	0	0	0	0	0	58	7	10.77	49	0
Labrador_tumor_wgs	37	151084	151084	G	A	37_151084_G/A	37:151084	A	ENSCAFG00000030685	ENSCAFT00000046581	-	NON_SYNONYMOUS_CODING	IMPACT=MODERATE;STRAND=-1	283	283	95	P/S	Cca/Tca	ENSCAFG00000030685	ENSCAFT00000046581.1	-	non_coding_transcript_exon_variant	IMPACT=MODIFIER;STRAND=-1	283	-	-	-	-	1	28	13	31.71	15	2	11.76	23	1	4.17	2	0	0	2	0	0	18	6	25	39	0
Sheepdog_met_exome	17	56910976	56910976	C	A	17_56910976_C/A	17:56910976	A	ENSCAFG00000010476	ENSCAFT00000016889	NOTCH2	NON_SYNONYMOUS_CODING	IMPACT=MODERATE;STRAND=-1;SYMBOL=NOTCH2;SYMBOL_SOURCE=HGNC;HGNC_ID=HGNC:7882	1366	1366	456	D/Y	Gac/Tac	ENSCAFG00000010476	ENSCAFT00000016889.4	NOTCH2	NON_SYNONYMOUS_CODING	IMPACT=MODERATE;STRAND=-1;SYMBOL=NOTCH2;SYMBOL_SOURCE=HGNC;HGNC_ID=HGNC:7882	2131	2131	711	D/Y	Gac/Tac	1	217	0	0	145	31	17.61	110	0	0	1371	0	0	2129	27	1.25	60	0	0	58	2
Sheepdog_met_exome	17	59038182	59038182	C	A	17_59038182_C/A	17:59038182	A	ENSCAFG00000029779	ENSCAFT00000042735	ENSCAFG00000029779	NON_SYNONYMOUS_CODING	IMPACT=MODERATE;STRAND=-1	461	362	121	S/I	aGc/aTc	ENSCAFG00000029779	ENSCAFT00000042735.2	ENSCAFG00000029779	NON_SYNONYMOUS_CODING	IMPACT=MODERATE;STRAND=-1	883	602	201	S/I	aGc/aTc	1	189	0	0	187	24	11.37	68	0	0	30	0	0	71	2	2.74	46	0	0	75	5
Sheepdog_met_exome,Sheepdog_met_wgs	4	60561256	60561256	G	A	4_60561256_G/A	4:60561256	A	ENSCAFG00000018379	ENSCAFT00000029193	GZMK	STOP_GAINED,SPLICE_SITE	IMPACT=HIGH;STRAND=-1;SYMBOL=GZMK;SYMBOL_SOURCE=HGNC;HGNC_ID=HGNC:4711	770	631	211	Q/*	Cag/Tag	ENSCAFG00000018379	ENSCAFT00000029193.4	GZMK	STOP_GAINED,SPLICE_SITE	IMPACT=HIGH;STRAND=-1;SYMBOL=GZMK;SYMBOL_SOURCE=HGNC;HGNC_ID=HGNC:4711	1120	631	211	Q/*	Cag/Tag	2	179	0	0	95	32	25.2	110	0	0	3	0	0	0	0	0	58	0	0	43	20
Sheepdog_met_exome,Sheepdog_met_wgs	5	14714067	14714067	A	G	5_14714067_A/G	5:14714067	G	ENSCAFG00000012198	ENSCAFT00000019413	ABCG4	ESSENTIAL_SPLICE_SITE	IMPACT=HIGH;STRAND=-1;SYMBOL=ABCG4;SYMBOL_SOURCE=HGNC;HGNC_ID=HGNC:13884	-	-	-	-	-	ENSCAFG00000012198	ENSCAFT00000019413.4	ABCG4	ESSENTIAL_SPLICE_SITE	IMPACT=HIGH;STRAND=-1;SYMBOL=ABCG4;SYMBOL_SOURCE=HGNC;HGNC_ID=HGNC:13884	-	-	-	-	-	2	57	0	0	36	24	40	55	0	0	0	0	0	0	0	0	36	1	2.7	25	17
Sheepdog_met_exome,Sheepdog_met_wgs	7	63262932	63262932	C	T	7_63262932_C/T	7:63262932	T	ENSCAFG00000018158	ENSCAFT00000028840	ZNF521	NON_SYNONYMOUS_CODING	IMPACT=MODERATE;STRAND=1;SYMBOL=ZNF521;SYMBOL_SOURCE=HGNC;HGNC_ID=HGNC:24605	1225	1225	409	P/S	Ccg/Tcg	ENSCAFG00000018158	ENSCAFT00000044468.3	ZNF521	NON_SYNONYMOUS_CODING	IMPACT=MODERATE;STRAND=1;SYMBOL=ZNF521;SYMBOL_SOURCE=HGNC;HGNC_ID=HGNC:24605	1298	1123	375	P/S	Ccg/Tcg	2	121	0	0	78	34	30.36	100	0	0	128	0	0	85	61	41.78	33	0	0	31	19
Sheepdog_met_exome,Sheepdog_met_wgs	9	43716957	43716957	C	G	9_43716957_C/G	9:43716957	G	ENSCAFG00000018960	ENSCAFT00000030118	CORO6	NON_SYNONYMOUS_CODING	IMPACT=MODERATE;STRAND=-1;SYMBOL=CORO6;SYMBOL_SOURCE=HGNC;HGNC_ID=HGNC:21356	1189	1189	397	V/L	Gtc/Ctc	ENSCAFG00000018960	ENSCAFT00000030118.4	CORO6	NON_SYNONYMOUS_CODING	IMPACT=MODERATE;STRAND=-1;SYMBOL=CORO6;SYMBOL_SOURCE=HGNC;HGNC_ID=HGNC:21356	1333	1102	368	V/L	Gtc/Ctc	2	66	0	0	42	25	37.31	47	0	0	76	0	0	28	18	39.13	40	0	0	28	12
Sheepdog_met_exome,Sheepdog_met_wgs	26	6558883	6558883	C	T	26_6558883_C/T	26:6558883	T	ENSCAFG00000007676	ENSCAFT00000012293	ABCB9	SPLICE_SITE,SYNONYMOUS_CODING	IMPACT=LOW;STRAND=1;SYMBOL=ABCB9;SYMBOL_SOURCE=HGNC;HGNC_ID=HGNC:50	1383	1383	461	S	tcC/tcT	ENSCAFG00000007676	ENSCAFT00000012293.4	ABCB9	SPLICE_SITE,SYNONYMOUS_CODING	IMPACT=LOW;STRAND=1;SYMBOL=ABCB9;SYMBOL_SOURCE=HGNC;HGNC_ID=HGNC:50	1467	1383	461	S	tcC/tcT	2	110	0	0	58	34	36.96	51	0	0	2	0	0	5	2	28.57	24	0	0	38	11
Sheepdog_met_exome,Sheepdog_met_wgs	34	36158495	36158496	*	AAG	34_36158496_-/AAG	34:36158495-36158496	AAG	ENSCAFG00000015285	ENSCAFT00000024276.4	TMEM212	SPLICE_SITE,INTRONIC	IMPACT=LOW;STRAND=1;SYMBOL=TMEM212;SYMBOL_SOURCE=HGNC;HGNC_ID=HGNC:34295	-	-	-	-	-	ENSCAFG00000015285	ENSCAFT00000024276.4	TMEM212	SPLICE_SITE,INTRONIC	IMPACT=LOW;STRAND=1;SYMBOL=TMEM212;SYMBOL_SOURCE=HGNC;HGNC_ID=HGNC:34295	-	-	-	-	-	2	334	0	0	324	59	15.4	91	0	0	2	0	0	4	0	0	86	0	0	99	18
Sheepdog_met_exome,Sheepdog_met_wgs,Sheepdog_tumor_exome	21	40182012	40182012	C	G	21_40182012_C/G	21:40182012	G	ENSCAFG00000009037	ENSCAFT00000014398	OTOG	NON_SYNONYMOUS_CODING	IMPACT=MODERATE;STRAND=1;SYMBOL=OTOG;SYMBOL_SOURCE=HGNC;HGNC_ID=HGNC:8516	7819	7819	2607	Q/E	Cag/Gag	ENSCAFG00000009037	ENSCAFT00000014398.5	OTOG	NON_SYNONYMOUS_CODING	IMPACT=MODERATE;STRAND=1;SYMBOL=OTOG;SYMBOL_SOURCE=HGNC;HGNC_ID=HGNC:8516	7618	7618	2540	Q/E	Cag/Gag	3	24	7	22.58	8	11	57.89	25	0	0	0	0	0	0	0	0	13	2	13.33	14	15
Sheepdog_met_exome,Sheepdog_met_wgs,Sheepdog_tumor_exome,Sheepdog_tumor_wgs	3	18323262	18323262	C	T	3_18323262_C/T	3:18323262	T	ENSCAFG00000008218	ENSCAFT00000013109	ADGRV1	NON_SYNONYMOUS_CODING	IMPACT=MODERATE;STRAND=-1;SYMBOL=ADGRV1;SYMBOL_SOURCE=HGNC;HGNC_ID=HGNC:17416	2725	2725	909	V/I	Gta/Ata	ENSCAFG00000008218	ENSCAFT00000013109.4	ADGRV1	NON_SYNONYMOUS_CODING	IMPACT=MODERATE;STRAND=-1;SYMBOL=ADGRV1;SYMBOL_SOURCE=HGNC;HGNC_ID=HGNC:17416	2722	2722	908	V/I	Gta/Ata	4	117	76	39.38	108	71	39.66	150	2	1.32	1	3	75	18	16	47.06	24	15	38.46	29	18
Sheepdog_met_exome,Sheepdog_met_wgs,Sheepdog_tumor_exome,Sheepdog_tumor_wgs	5	32563775	32563775	A	G	5_32563775_A/G	5:32563775	G	ENSCAFG00000016714	ENSCAFT00000026465	TP53	NON_SYNONYMOUS_CODING	IMPACT=MODERATE;STRAND=-1;SYMBOL=TP53;SYMBOL_SOURCE=EntrezGene	701	551	184	L/P	cTc/cCc	ENSCAFG00000016714	ENSCAFT00000026465.4	TP53	NON_SYNONYMOUS_CODING	IMPACT=MODERATE;STRAND=-1;SYMBOL=TP53;SYMBOL_SOURCE=EntrezGene	701	545	182	L/P	cTc/cCc	4	11	77	87.5	30	68	69.39	82	0	0	14	46	76.67	23	187	89.05	6	32	84.21	12	22
Sheepdog_met_exome,Sheepdog_met_wgs,Sheepdog_tumor_exome,Sheepdog_tumor_wgs	8	68044181	68044181	G	A	8_68044181_G/A	8:68044181	A	ENSCAFG00000017835	ENSCAFT00000028289	HHIPL1	NON_SYNONYMOUS_CODING	IMPACT=MODERATE;STRAND=1;SYMBOL=HHIPL1;SYMBOL_SOURCE=HGNC;HGNC_ID=HGNC:19710	790	790	264	A/T	Gca/Aca	ENSCAFG00000017838	ENSCAFT00000028297.4	CYP46A1	intron_variant	IMPACT=MODIFIER;STRAND=1	-	-	-	-	-	4	53	32	37.65	39	17	30.36	60	0	0	11	4	26.67	8	0	0	19	9	32.14	27	8
Sheepdog_met_exome,Sheepdog_met_wgs,Sheepdog_tumor_exome,Sheepdog_tumor_wgs	10	1171890	1171890	C	G	10_1171890_C/G	10:1171890	G	ENSCAFG00000000156	ENSCAFT00000000253	MYO1A	NON_SYNONYMOUS_CODING	IMPACT=MODERATE;STRAND=-1;SYMBOL=MYO1A;SYMBOL_SOURCE=HGNC;HGNC_ID=HGNC:7595	3093	3093	1031	K/N	aaG/aaC	ENSCAFG00000000156	ENSCAFT00000000253.4	MYO1A	NON_SYNONYMOUS_CODING	IMPACT=MODERATE;STRAND=-1;SYMBOL=MYO1A;SYMBOL_SOURCE=HGNC;HGNC_ID=HGNC:7595	3323	3093	1031	K/N	aaG/aaC	4	97	67	40.85	96	49	33.33	116	0	0	3	5	62.5	1	5	83.33	10	18	64.29	27	18
Sheepdog_met_exome,Sheepdog_met_wgs,Sheepdog_tumor_exome,Sheepdog_tumor_wgs	20	8506124	8506124	G	T	20_8506124_G/T	20:8506124	T	ENSCAFG00000005408	ENSCAFT00000008701	BRPF1	NON_SYNONYMOUS_CODING	IMPACT=MODERATE;STRAND=-1;SYMBOL=BRPF1;SYMBOL_SOURCE=HGNC;HGNC_ID=HGNC:14255	316	316	106	R/S	Cgt/Agt	ENSCAFG00000005408	ENSCAFT00000008701.4	BRPF1	NON_SYNONYMOUS_CODING	IMPACT=MODERATE;STRAND=-1;SYMBOL=BRPF1;SYMBOL_SOURCE=HGNC;HGNC_ID=HGNC:14255	326	316	106	R/S	Cgt/Agt	4	105	30	22.22	98	27	21.6	64	2	3.03	30	16	34.78	89	29	24.58	39	6	13.33	38	16
Sheepdog_met_exome,Sheepdog_met_wgs,Sheepdog_tumor_exome,Sheepdog_tumor_wgs	20	49386429	49386429	C	T	20_49386429_C/T	20:49386429	T	ENSCAFG00000017200	ENSCAFT00000027237	BEST2	NON_SYNONYMOUS_CODING	IMPACT=MODERATE;STRAND=-1;SYMBOL=BEST2;SYMBOL_SOURCE=HGNC;HGNC_ID=HGNC:17107	1243	817	273	V/M	Gtg/Atg	ENSCAFG00000017200	ENSCAFT00000027237.4	BEST2	NON_SYNONYMOUS_CODING	IMPACT=MODERATE;STRAND=-1;SYMBOL=BEST2;SYMBOL_SOURCE=HGNC;HGNC_ID=HGNC:17107	895	817	273	V/M	Gtg/Atg	4	48	30	38.46	44	38	46.34	81	0	0	0	0	0	0	0	0	27	9	25	30	16
Sheepdog_met_exome,Sheepdog_met_wgs,Sheepdog_tumor_exome,Sheepdog_tumor_wgs	21	23393124	23393124	T	A	21_23393124_T/A	21:23393124	A	ENSCAFG00000005437	ENSCAFT00000008744	SLCO2B1	SPLICE_SITE,INTRONIC	IMPACT=LOW;STRAND=-1;SYMBOL=SLCO2B1;SYMBOL_SOURCE=HGNC;HGNC_ID=HGNC:10962	-	-	-	-	-	ENSCAFG00000005437	ENSCAFT00000008744.4	SLCO2B1	SPLICE_SITE,INTRONIC	IMPACT=LOW;STRAND=-1;SYMBOL=SLCO2B1;SYMBOL_SOURCE=HGNC;HGNC_ID=HGNC:10962	-	-	-	-	-	4	75	31	29.25	21	24	53.33	73	0	0	6	0	0	3	0	0	14	13	48.15	12	8
Sheepdog_met_exome,Sheepdog_met_wgs,Sheepdog_tumor_exome,Sheepdog_tumor_wgs	30	481993	481993	G	C	30_481993_G/C	30:481993	C	ENSCAFG00000007733	ENSCAFT00000012368	LOC100684249	NON_SYNONYMOUS_CODING	IMPACT=MODERATE;STRAND=-1	751	751	251	L/V	Cta/Gta	ENSCAFG00000007733	ENSCAFT00000012368.3	OR4G18	NON_SYNONYMOUS_CODING	IMPACT=MODERATE;STRAND=-1	751	751	251	L/V	Cta/Gta	4	74	51	40.8	78	42	34.71	98	0	0	0	0	0	0	0	0	10	11	52.38	29	12
Sheepdog_met_exome,Sheepdog_met_wgs,Sheepdog_tumor_exome,Sheepdog_tumor_wgs	31	8564438	8564438	G	A	31_8564438_G/A	31:8564438	A	ENSCAFG00000007903	ENSCAFT00000012668	ROBO1	NON_SYNONYMOUS_CODING	IMPACT=MODERATE;STRAND=1;SYMBOL=ROBO1;SYMBOL_SOURCE=HGNC;HGNC_ID=HGNC:10249	3664	3664	1222	A/T	Gct/Act	ENSCAFG00000007903	ENSCAFT00000012668.4	ROBO1	NON_SYNONYMOUS_CODING	IMPACT=MODERATE;STRAND=1;SYMBOL=ROBO1;SYMBOL_SOURCE=HGNC;HGNC_ID=HGNC:10249	3739	3739	1247	A/T	Gct/Act	4	76	35	31.53	68	29	29.9	105	0	0	98	81	45.25	109	122	52.59	23	10	30.3	28	14
Sheepdog_met_exome,Sheepdog_met_wgs,Sheepdog_tumor_exome,Sheepdog_tumor_wgs	33	16596749	16596749	G	A	33_16596749_G/A	33:16596749	A	ENSCAFG00000010394	ENSCAFT00000016519	PHLDB2	NON_SYNONYMOUS_CODING	IMPACT=MODERATE;STRAND=1;SYMBOL=PHLDB2;SYMBOL_SOURCE=HGNC;HGNC_ID=HGNC:29573	2909	2783	928	R/H	cGc/cAc	ENSCAFG00000010394	ENSCAFT00000016519.4	PHLDB2	NON_SYNONYMOUS_CODING	IMPACT=MODERATE;STRAND=1;SYMBOL=PHLDB2;SYMBOL_SOURCE=HGNC;HGNC_ID=HGNC:29573	2773	1970	657	R/H	cGc/cAc	4	23	51	68.92	23	33	58.93	90	2	2.17	6	32	84.21	20	49	71.01	15	14	48.28	25	12
Sheepdog_met_exome,Sheepdog_met_wgs,Sheepdog_tumor_exome,Sheepdog_tumor_wgs	36	20974506	20974506	T	G	36_20974506_T/G	36:20974506	G	ENSCAFG00000030684	ENSCAFT00000045371	ENSCAFG00000030684	NON_SYNONYMOUS_CODING	IMPACT=MODERATE;STRAND=-1	579	579	193	Q/H	caA/caC	ENSCAFG00000013497	ENSCAFT00000021410.4	HNRNPA3	upstream_gene_variant	IMPACT=MODIFIER;STRAND=1	-	-	-	-	-	4	46	21	31.34	34	24	41.38	40	0	0	0	0	0	0	0	0	17	15	46.88	32	24
Sheepdog_met_exome,Sheepdog_met_wgs,Sheepdog_tumor_exome,Sheepdog_tumor_wgs	36	28234549	28234549	C	G	36_28234549_C/G	36:28234549	G	ENSCAFG00000014480	ENSCAFT00000045208	FSIP2	NON_SYNONYMOUS_CODING	IMPACT=MODERATE;STRAND=1;SYMBOL=FSIP2;SYMBOL_SOURCE=HGNC;HGNC_ID=HGNC:21675	1768	1659	553	I/M	atC/atG	ENSCAFG00000014480	ENSCAFT00000045208.3	FSIP2	NON_SYNONYMOUS_CODING	IMPACT=MODERATE;STRAND=1;SYMBOL=FSIP2;SYMBOL_SOURCE=HGNC;HGNC_ID=HGNC:21675	1867	1653	551	I/M	atC/atG	4	79	42	34.71	91	59	39.33	116	0	0	1	0	0	0	0	0	22	10	31.25	26	13
Sheepdog_met_exome,Sheepdog_met_wgs,Sheepdog_tumor_exome,Sheepdog_tumor_wgs	37	17804625	17804625	G	A	37_17804625_G/A	37:17804625	A	ENSCAFG00000013772	ENSCAFT00000021888	UNC80	NON_SYNONYMOUS_CODING	IMPACT=MODERATE;STRAND=1;SYMBOL=UNC80;SYMBOL_SOURCE=HGNC;HGNC_ID=HGNC:26582	6189	6189	2063	M/I	atG/atA	ENSCAFG00000013772	ENSCAFT00000021888.5	UNC80	NON_SYNONYMOUS_CODING	IMPACT=MODERATE;STRAND=1;SYMBOL=UNC80;SYMBOL_SOURCE=HGNC;HGNC_ID=HGNC:26582	5907	5907	1969	M/I	atG/atA	4	61	45	42.45	76	39	33.91	94	0	0	0	0	0	0	0	0	17	15	46.88	20	14
Sheepdog_met_wgs	1	111536659	111536659	G	A	1_111536659_G/A	1:111536659	A	ENSCAFG00000031996	ENSCAFT00000048661	IRGQ	NON_SYNONYMOUS_CODING	IMPACT=MODERATE;STRAND=1;SYMBOL=IRGQ;SYMBOL_SOURCE=HGNC;HGNC_ID=HGNC:24868	1516	1516	506	V/I	Gta/Ata	ENSCAFG00000031996	ENSCAFT00000048661.2	IRGQ	NON_SYNONYMOUS_CODING	IMPACT=MODERATE;STRAND=1;SYMBOL=IRGQ;SYMBOL_SOURCE=HGNC;HGNC_ID=HGNC:24868	2469	1516	506	V/I	Gta/Ata	1	9	0	0	0	1	100	9	0	0	0	0	0	1	0	0	37	0	0	27	13
Sheepdog_met_wgs	14	2663665	2663665	G	A	14_2663665_G/A	14:2663665	A	ENSCAFG00000001268	ENSCAFT00000001957	OR2T35	NON_SYNONYMOUS_CODING	IMPACT=MODERATE;STRAND=1	164	164	55	R/Q	cGg/cAg	ENSCAFG00000001268	ENSCAFT00000001957.3	OR2T35	NON_SYNONYMOUS_CODING	IMPACT=MODERATE;STRAND=1	164	164	55	R/Q	cGg/cAg	1	170	0	0	198	0	0	129	0	0	0	0	0	0	0	0	38	0	0	52	8
Sheepdog_met_wgs	X	4292995	4292995	G	A	X_4292995_G/A	X:4292995	A	ENSCAFG00000030093	ENSCAFT00000044463	LOC102152223	NON_SYNONYMOUS_CODING	IMPACT=MODERATE;STRAND=1	1007	1007	336	C/Y	tGc/tAc	ENSCAFG00000030093	ENSCAFT00000017911.4	PUDP	intron_variant	IMPACT=MODIFIER;STRAND=1	-	-	-	-	-	1	470	3	0.63	433	3	0.69	401	0	0	0	0	0	1	0	0	42	3	6.67	45	7
Sheepdog_tumor_exome	4	31252269	31252269	G	T	4_31252269_G/T	4:31252269	T	ENSCAFG00000015882	ENSCAFT00000025155	DNAJB6	NON_SYNONYMOUS_CODING	IMPACT=MODERATE;STRAND=1	175	175	59	A/S	Gca/Tca	ENSCAFG00000015882	ENSCAFT00000025155.2	-	NON_SYNONYMOUS_CODING	IMPACT=MODERATE;STRAND=1	175	175	59	A/S	Gca/Tca	1	137	7	4.86	112	0	0	101	0	0	5	0	0	10	0	0	36	0	0	44	0
Sheepdog_met_exome,Sheepdog_met_wgs,Sheepdog_tumor_wgs	7	39422144	39422144	A	*	7_39422144_A/-	7:39422144	-	ENSCAFG00000016296	ENSCAFT00000025850	DNAH14	ESSENTIAL_SPLICE_SITE	IMPACT=HIGH;STRAND=-1	-	-	-	-	-	ENSCAFG00000016296	ENSCAFT00000025850.4	DNAH14	intron_variant	IMPACT=MODIFIER;STRAND=-1	-	-	-	-	-	3	13	4	23.53	17	12	41.38	14	0	0	1	0	0	1	0	0	22	9	29.03	26	10
Sheepdog_tumor_exome	21	13496724	13496724	G	T	21_13496724_G/T	21:13496724	T	ENSCAFG00000004486	ENSCAFT00000007234	PICALM	NON_SYNONYMOUS_CODING	IMPACT=MODERATE;STRAND=1;SYMBOL=PICALM;SYMBOL_SOURCE=HGNC;HGNC_ID=HGNC:15514	1105	1105	369	D/Y	Gat/Tat	ENSCAFG00000004486	ENSCAFT00000007234.5	PICALM	NON_SYNONYMOUS_CODING	IMPACT=MODERATE;STRAND=1;SYMBOL=PICALM;SYMBOL_SOURCE=HGNC;HGNC_ID=HGNC:15514	1148	874	292	D/Y	Gat/Tat	1	191	8	4.02	130	0	0	151	1	0.66	1567	0	0	1156	0	0	22	0	0	40	0
[truncated: 4 more columns]
