# Supplementary material for: Unraveling the chaotic genomic landscape of primary and metastatic canine appendicular osteosarcoma with current sequencing technologies and bioinformatic approaches
Source: PLoS One. 2021 Feb 8;16(2):e0246443. doi: 10.1371/journal.pone.0246443 (PMC7870011; doi:10.1371/journal.pone.0246443)
Supplement: S6 Table — (XLSX) [file pone.0246443.s020.xlsx]

## Sheet: 6. Subclones
S6 Table : List of variants from each subclone cluster in the primary and metastatic samples from the Sheepdog
chr	st	primary.ref	primary.var	primary.vaf	primary.cn	primary.cleancn	primary.depth	metastasis.ref	metastasis.var	metastasis.vaf	metastasis.cn	metastasis.cleancn	metastasis.depth	adequateDepth	cluster	cluster.prob.1	cluster.prob.2	cluster.prob.3	cluster.prob.4	key.x	chromosome.x	start.x	stop.x	reference.x	variant.x	Uploaded_variation.x	Location.x	Allele.x	Gene.x	Feature.x	Feature_type.x	Consequence.x	cDNA_position.x	CDS_position.x	Protein_position.x	Amino_acids.x	Codons.x	Existing_variation.x	Extra.x	Sheepdog_primary_exome_ref.x	Sheepdog_primary_exome_var.x	Sheepdog_primary_exome_vaf.x	Sheepdog_met_exome_ref.x	Sheepdog_met_exome_var.x	Sheepdog_met_exome_vaf.x	Sheepdog_normal_exome_ref.x	Sheepdog_normal_exome_var.x	Sheepdog_normal_exome_vaf.x	Sheepdog_primary_rna_ref.x
10	10042348	132	72	35.29	2	2	204	120	69	36.13	2	2	191	1	1	0.999377	0.000622746	7.06e-08	1e-09
10	1171890	97	67	40.85	2	2	164	96	49	33.33	2	2	147	1	1	0.999558	0.000442273	3.05e-08	1e-09	1011718901171890CG	10	1171890	1171890	C	G	10_1171890_C/G	10:1171890	G	ENSCAFG00000000156	ENSCAFT00000000253	Transcript	NON_SYNONYMOUS_CODING	3093	3093	1031	K/N	aaG/aaC	-	IMPACT=MODERATE;STRAND=-1;SYMBOL=MYO1A;SYMBOL_SOURCE=HGNC;HGNC_ID=HGNC:7595	97	67	40.85	96	49	33.33	116	0	0	3
10	65896887	62	37	37.37	2	2	99	76	42	35.59	2	2	118	1	1	0.999644	0.000356188	3.43e-08	1e-09
11	67738368	90	54	37.5	2	2	144	84	58	40.85	2	2	142	1	1	0.999993	6.72e-06	1.1e-08	1e-09
13	10993532	140	76	35.02	2	2	217	167	84	33.47	2	2	251	1	1	0.994206	0.00579421	1.88e-07	1e-09
13	37445423	75	47	38.52	2	2	122	53	35	39.77	2	2	88	1	1	0.999991	9.11e-06	9.59e-09	1e-09
14	11006127	51	29	36.25	2	2	80	77	40	34.19	2	2	117	1	1	0.998185	0.0018147	8.21e-08	1e-09
15	13608149	105	52	33.12	2	2	157	97	48	33.1	2	2	145	1	1	0.980573	0.0194268	6.48e-07	1e-09
15	60565194	66	40	37.74	2	2	106	71	38	34.86	2	2	109	1	1	0.999468	0.000532178	3.76e-08	1e-09
2	72764519	118	53	30.81	2	2	172	82	40	32.79	2	2	122	1	1	0.924658	0.0753381	3.84e-06	1e-09
30	28013173	126	86	40.57	2	2	212	103	74	41.81	2	2	177	1	1	0.999999	8.41e-07	5.03e-09	1e-09
30	481993	74	51	40.8	2	2	125	78	42	34.71	2	2	121	1	1	0.999851	0.000149023	1.94e-08	1e-09	30481993481993GC	30	481993	481993	G	C	30_481993_G/C	30:481993	C	ENSCAFG00000007733	ENSCAFT00000012368	Transcript	NON_SYNONYMOUS_CODING	751	751	251	L/V	Cta/Gta	-	IMPACT=MODERATE;STRAND=-1	74	51	40.8	78	42	34.71	98	0	0	0
31	8564438	76	35	31.53	2	2	111	68	29	29.9	2	2	97	1	1	0.599029	0.400966	4.98e-06	1e-09	3185644388564438GA	31	8564438	8564438	G	A	31_8564438_G/A	31:8564438	A	ENSCAFG00000007903	ENSCAFT00000012668	Transcript	NON_SYNONYMOUS_CODING	3664	3664	1222	A/T	Gct/Act	-	IMPACT=MODERATE;STRAND=1;SYMBOL=ROBO1;SYMBOL_SOURCE=HGNC;HGNC_ID=HGNC:10249	76	35	31.53	68	29	29.9	105	0	0	98
3	35816834	84	38	31.15	2	2	122	62	38	38	2	2	100	1	1	0.998845	0.00115431	6.41e-07	1e-09
3	37459812	118	77	39.49	2	2	195	117	59	33.52	2	2	176	1	1	0.999301	0.000699336	3.64e-08	1e-09
36	28234549	79	42	34.71	2	2	121	91	59	39.33	2	2	150	1	1	0.999925	7.48e-05	4.57e-08	1e-09	362823454928234549CG	36	28234549	28234549	C	G	36_28234549_C/G	36:28234549	G	ENSCAFG00000014480	ENSCAFT00000045208	Transcript	NON_SYNONYMOUS_CODING	1768	1659	553	I/M	atC/atG	-	IMPACT=MODERATE;STRAND=1;SYMBOL=FSIP2;SYMBOL_SOURCE=HGNC;HGNC_ID=HGNC:21675	79	42	34.71	91	59	39.33	116	0	0	1
7	10086828	152	64	29.63	2	2	216	157	96	37.8	2	2	254	1	1	0.997066	0.0029319	2.52e-06	1e-09
9	25793625	94	67	41.61	2	2	161	95	53	35.81	2	2	148	1	1	0.999956	4.38e-05	1.29e-08	1e-09
9	50809223	73	53	42.06	2	2	126	79	33	29.46	2	2	112	1	1	0.993	0.00699993	1.42e-07	1e-09
10	52555988	227	91	28.53	2	2	319	179	65	26.64	2	2	244	1	1	0.0150456	0.984943	1.18e-05	1e-09
11	30260544	151	66	30.41	2	2	217	140	44	23.91	2	2	184	1	1	0.00256057	0.997437	2.32e-06	1.07e-09
2	75587106	57	25	30.49	2	2	82	77	26	25.24	2	2	103	1	1	0.0105366	0.98946	3.32e-06	1.01e-09
29	34829226	102	37	26.62	2	2	139	108	30	21.74	2	2	138	1	1	3.04e-05	0.999961	8.84e-06	5.01e-09
7	55105903	78	31	28.44	2	2	109	74	26	26	2	2	100	1	1	0.00770743	0.992282	1.01e-05	1e-09	75510590355105903CG	7	55105903	55105903	C	G	7_55105903_C/G	7:55105903	G	ENSCAFG00000017951	ENSCAFT00000028522	Transcript	SYNONYMOUS_CODING	1350	1350	450	P	ccG/ccC	-	IMPACT=LOW;STRAND=-1;SYMBOL=DTNA;SYMBOL_SOURCE=HGNC;HGNC_ID=HGNC:3057	78	31	28.44	74	26	26	80	0	0	24
7	61752671	60	25	29.41	2	2	85	68	19	21.84	2	2	87	1	1	0.000155171	0.999843	2e-06	2.84e-09
10	40226187	204	0	0	2	2	204	107	61	36.31	2	2	168	1	2	1e-09	1e-09	1	1e-09
11	33158440	172	0	0	2	2	172	111	60	35.09	2	2	171	1	2	1e-09	1e-09	1	1e-09
15	37181237	377	0	0	2	2	377	203	106	34.08	2	2	311	1	2	1e-09	1e-09	1	1e-09
26	6558883	110	0	0	2	2	110	58	34	36.96	2	2	92	1	2	1e-09	1e-09	1	1e-09	2665588836558883CT	26	6558883	6558883	C	T	26_6558883_C/T	26:6558883	T	ENSCAFG00000007676	ENSCAFT00000012293	Transcript	SPLICE_SITE,SYNONYMOUS_CODING	1383	1383	461	S	tcC/tcT	-	IMPACT=LOW;STRAND=1;SYMBOL=ABCB9;SYMBOL_SOURCE=HGNC;HGNC_ID=HGNC:50	110	0	0	58	34	36.96	51	0	0	2
28	5811180	471	0	0	2	2	471	282	133	32.05	2	2	415	1	2	1e-09	1e-09	1	1e-09
7	63262932	121	0	0	2	2	121	78	34	30.36	2	2	112	1	2	1e-09	1e-09	1	1e-09	76326293263262932CT	7	63262932	63262932	C	T	7_63262932_C/T	7:63262932	T	ENSCAFG00000018158	ENSCAFT00000028840	Transcript	NON_SYNONYMOUS_CODING	1225	1225	409	P/S	Ccg/Tcg	-	IMPACT=MODERATE;STRAND=1;SYMBOL=ZNF521;SYMBOL_SOURCE=HGNC;HGNC_ID=HGNC:24605	121	0	0	78	34	30.36	100	0	0	128
9	28912660	152	0	0	2	2	152	103	50	32.68	2	2	153	1	2	1e-09	1e-09	1	1e-09
11	45160175	256	0	0	2	2	256	165	49	22.79	2	2	215	1	3	1e-09	1e-09	1	1.42e-08
13	9676150	200	1	0.5	2	2	200	140	38	21.35	2	2	178	1	3	1e-09	1e-09	0.999999	7.36e-07
14	41244102	243	0	0	2	2	243	153	57	27.14	2	2	210	1	3	1e-09	1e-09	1	1.01e-09
14	54839128	272	0	0	2	2	272	174	58	24.89	2	2	233	1	3	1e-09	1e-09	1	1.32e-09
19	39420999	165	0	0	2	2	165	91	34	27.2	2	2	125	1	3	1e-09	1e-09	1	1.01e-09
20	42093237	126	0	0	2	2	126	86	31	26.5	2	2	117	1	3	1e-09	1e-09	1	1.02e-09
36	14834064	237	0	0	2	2	237	174	65	27.08	2	2	240	1	3	1e-09	1e-09	1	1.01e-09
7	38167187	102	0	0	2	2	102	70	16	18.6	2	2	86	1	3	1e-09	1e-09	0.999959	4.12e-05
9	24268336	124	0	0	2	2	124	98	22	18.33	2	2	120	1	3	1e-09	1e-09	0.999928	7.19e-05
24	32724332	193	0	0	2	2	193	156	7	4.29	2	2	163	1	4	1e-09	1e-09	1e-09	1	243272433232724332GT	24	32724332	32724332	G	T	24_32724332_G/T	24:32724332	T	ENSCAFG00000032096	ENSCAFT00000046837	Transcript	SYNONYMOUS_CODING	964	51	17	G	ggC/ggA	-	IMPACT=LOW;STRAND=-1;SYMBOL=SPINT3;SYMBOL_SOURCE=HGNC;HGNC_ID=HGNC:11248	193	0	0	156	7	4.29	121	0	0	0
29	14445028	239	3	1.24	2	2	242	227	7	2.99	2	2	234	1	4	1e-09	1e-09	1e-09	1	291444502814445028GT	29	14445028	14445028	G	T	29_14445028_G/T	29:14445028	T	ENSCAFG00000007246	ENSCAFT00000011608	Transcript	SYNONYMOUS_CODING	1341	1341	447	G	ggC/ggA	-	IMPACT=LOW;STRAND=-1;SYMBOL=CYP7B1;SYMBOL_SOURCE=HGNC;HGNC_ID=HGNC:2652	239	3	1.24	227	7	2.99	172	0	0	100
30	15215258	209	0	0	2	2	209	189	18	8.7	2	2	207	1	4	1e-09	1e-09	9.16e-08	1
1 supporting read for each SNV was seen in the primary lesion upon manual review of the SNVs in red
[truncated: 59 more columns]
