# Supplementary material for: Unraveling the chaotic genomic landscape of primary and metastatic canine appendicular osteosarcoma with current sequencing technologies and bioinformatic approaches
Source: PLoS One. 2021 Feb 8;16(2):e0246443. doi: 10.1371/journal.pone.0246443 (PMC7870011; doi:10.1371/journal.pone.0246443)
Supplement: S7 Table — (XLSX) [file pone.0246443.s021.xlsx]

## Sheet: 7. CNAs
S7 Table : Genes affected by somatic copy number alterations in the tumor samples sequenced are listed.
Chr	start	end	gene	seg_mean	type	sample
5	1	5370000	ENSCAFG00000039869	2.72981	amp	Labrador_primary
5	1	5370000	ENSCAFG00000040070	2.72981	amp	Labrador_primary
5	1	5370000	ENSCAFG00000035348	2.72981	amp	Labrador_primary
5	1	5370000	ENSCAFG00000037156	2.72981	amp	Labrador_primary
5	1	5370000	ENSCAFG00000030199	2.72981	amp	Labrador_primary
5	1	5370000	B3GAT1	2.72981	amp	Labrador_primary
5	1	5370000	GLB1L2	2.72981	amp	Labrador_primary
5	1	5370000	GLB1L3	2.72981	amp	Labrador_primary
10	1	40000	ENSCAFG00000028808	2.91097	amp	Labrador_primary
10	1	40000	ENSCAFG00000000049	2.91097	amp	Labrador_primary
4	1	110000	ENSCAFG00000035237	1.30722	del	Sheepdog_primary
4	1	110000	ENSCAFG00000037155	1.30722	del	Sheepdog_primary
4	1	110000	ENSCAFG00000039081	1.30722	del	Sheepdog_primary
18	1	1890000	5S_rRNA	1.46287	del	Sheepdog_met
18	1	1890000	ABCA13	1.46287	del	Sheepdog_met
18	1	1890000	C7orf57	1.46287	del	Sheepdog_met
18	1	1890000	DDC	1.46287	del	Sheepdog_met
18	1	1890000	ENSCAFG00000003358	1.46287	del	Sheepdog_met
18	1	1890000	ENSCAFG00000024474	1.46287	del	Sheepdog_met
18	1	1890000	ENSCAFG00000026047	1.46287	del	Sheepdog_met
18	1	1890000	ENSCAFG00000029400	1.46287	del	Sheepdog_met
18	1	1890000	ENSCAFG00000030239	1.46287	del	Sheepdog_met
18	1	1890000	ENSCAFG00000031496	1.46287	del	Sheepdog_met
18	1	1890000	ENSCAFG00000032173	1.46287	del	Sheepdog_met
4	1	110000	IFIT2	1.30722	del	Sheepdog_primary
4	1	110000	IFIT3	1.30722	del	Sheepdog_primary
X	1	80000	ENSCAFG00000010935	1.3685	del	Sheepdog_met
38	1	460000	ATP2B4	1.11512	del	Labrador_primary
38	1	460000	BTG2	1.11512	del	Labrador_primary
38	1	460000	ENSCAFG00000036154	1.11512	del	Labrador_primary
38	1	460000	ENSCAFG00000039849	1.11512	del	Labrador_primary
38	1	460000	ENSCAFG00000040006	1.11512	del	Labrador_primary
38	1	460000	FMOD	1.11512	del	Labrador_primary
38	1	460000	LAX1	1.11512	del	Labrador_primary
38	1	460000	OPTC	1.11512	del	Labrador_primary
38	1	460000	PRELP	1.11512	del	Labrador_primary
38	1	460000	ZBED6	1.11512	del	Labrador_primary
X	1	80000	ENSCAFG00000029674	1.3685	del	Sheepdog_met
19	1	170000	ENSCAFG00000034287	1.14155	del	Sheepdog_primary
19	1	170000	GAB1	1.14155	del	Sheepdog_primary
18	1	1890000	ENSCAFG00000036168	1.46287	del	Sheepdog_met
18	1	1890000	ENSCAFG00000036267	1.46287	del	Sheepdog_met
18	1	1890000	ENSCAFG00000037073	1.46287	del	Sheepdog_met
18	1	1890000	ENSCAFG00000038409	1.46287	del	Sheepdog_met
18	1	1890000	FIGNL1	1.46287	del	Sheepdog_met
18	1	1890000	GRB10	1.46287	del	Sheepdog_met
18	1	1890000	IKZF1	1.46287	del	Sheepdog_met
18	1	1890000	SUN3	1.46287	del	Sheepdog_met
18	1	1890000	VWC2	1.46287	del	Sheepdog_met
18	1	1890000	ZPBP	1.46287	del	Sheepdog_met
19	1	130000	ENSCAFG00000034287	1.21723	del	Sheepdog_met
19	1	130000	GAB1	1.21723	del	Sheepdog_met
22	1	5550000	5S_rRNA	1.24591	del	Labrador_primary
22	1	5550000	ALG11	1.24591	del	Labrador_primary
22	1	5550000	ATP7B	1.24591	del	Labrador_primary
22	1	5550000	CAB39L	1.24591	del	Labrador_primary
22	1	5550000	CCDC70	1.24591	del	Labrador_primary
22	1	5550000	CDADC1	1.24591	del	Labrador_primary
22	1	5550000	COG3	1.24591	del	Labrador_primary
22	1	5550000	CPB2	1.24591	del	Labrador_primary
22	1	5550000	CYSLTR2	1.24591	del	Labrador_primary
22	1	5550000	EBPL	1.24591	del	Labrador_primary
22	1	5550000	ENSCAFG00000004287	1.24591	del	Labrador_primary
22	1	5550000	ENSCAFG00000004291	1.24591	del	Labrador_primary
22	1	5550000	ENSCAFG00000004303	1.24591	del	Labrador_primary
22	1	5550000	ENSCAFG00000004458	1.24591	del	Labrador_primary
22	1	5550000	ENSCAFG00000004463	1.24591	del	Labrador_primary
22	1	5550000	ENSCAFG00000010362	1.24591	del	Labrador_primary
22	1	5550000	ENSCAFG00000020219	1.24591	del	Labrador_primary
22	1	5550000	ENSCAFG00000020487	1.24591	del	Labrador_primary
22	1	5550000	ENSCAFG00000020963	1.24591	del	Labrador_primary
22	1	5550000	ENSCAFG00000022103	1.24591	del	Labrador_primary
22	1	5550000	ENSCAFG00000024550	1.24591	del	Labrador_primary
22	1	5550000	ENSCAFG00000025739	1.24591	del	Labrador_primary
22	1	5550000	ENSCAFG00000025781	1.24591	del	Labrador_primary
22	1	5550000	ENSCAFG00000025917	1.24591	del	Labrador_primary
22	1	5550000	ENSCAFG00000027090	1.24591	del	Labrador_primary
22	1	5550000	ENSCAFG00000027600	1.24591	del	Labrador_primary
22	1	5550000	ENSCAFG00000028152	1.24591	del	Labrador_primary
22	1	5550000	ENSCAFG00000028516	1.24591	del	Labrador_primary
22	1	5550000	ENSCAFG00000028525	1.24591	del	Labrador_primary
22	1	5550000	ENSCAFG00000028871	1.24591	del	Labrador_primary
22	1	5550000	ENSCAFG00000029204	1.24591	del	Labrador_primary
22	1	5550000	ENSCAFG00000029502	1.24591	del	Labrador_primary
22	1	5550000	ENSCAFG00000031601	1.24591	del	Labrador_primary
22	1	5550000	ENSCAFG00000031710	1.24591	del	Labrador_primary
22	1	5550000	ENSCAFG00000033265	1.24591	del	Labrador_primary
22	1	5550000	ENSCAFG00000033360	1.24591	del	Labrador_primary
22	1	5550000	ENSCAFG00000033513	1.24591	del	Labrador_primary
22	1	5550000	ENSCAFG00000034069	1.24591	del	Labrador_primary
22	1	5550000	ENSCAFG00000034539	1.24591	del	Labrador_primary
22	1	5550000	ENSCAFG00000034814	1.24591	del	Labrador_primary
22	1	5550000	ENSCAFG00000034927	1.24591	del	Labrador_primary
22	1	5550000	ENSCAFG00000035269	1.24591	del	Labrador_primary
22	1	5550000	ENSCAFG00000035609	1.24591	del	Labrador_primary
22	1	5550000	ENSCAFG00000036116	1.24591	del	Labrador_primary
22	1	5550000	ENSCAFG00000036136	1.24591	del	Labrador_primary
22	1	5550000	ENSCAFG00000036142	1.24591	del	Labrador_primary
22	1	5550000	ENSCAFG00000036452	1.24591	del	Labrador_primary
22	1	5550000	ENSCAFG00000036681	1.24591	del	Labrador_primary
22	1	5550000	ENSCAFG00000036994	1.24591	del	Labrador_primary
22	1	5550000	ENSCAFG00000037238	1.24591	del	Labrador_primary
22	1	5550000	ENSCAFG00000037402	1.24591	del	Labrador_primary
22	1	5550000	ENSCAFG00000037425	1.24591	del	Labrador_primary
22	1	5550000	ENSCAFG00000038037	1.24591	del	Labrador_primary
22	1	5550000	ENSCAFG00000038061	1.24591	del	Labrador_primary
22	1	5550000	ENSCAFG00000038323	1.24591	del	Labrador_primary
22	1	5550000	ENSCAFG00000038683	1.24591	del	Labrador_primary
22	1	5550000	ENSCAFG00000038711	1.24591	del	Labrador_primary
22	1	5550000	ENSCAFG00000039014	1.24591	del	Labrador_primary
22	1	5550000	ENSCAFG00000039115	1.24591	del	Labrador_primary
22	1	5550000	ENSCAFG00000039602	1.24591	del	Labrador_primary
22	1	5550000	ENSCAFG00000039751	1.24591	del	Labrador_primary
22	1	5550000	ENSCAFG00000039842	1.24591	del	Labrador_primary
22	1	5550000	ENSCAFG00000039972	1.24591	del	Labrador_primary
22	1	5550000	ENSCAFG00000040051	1.24591	del	Labrador_primary
22	1	5550000	ENSCAFG00000040066	1.24591	del	Labrador_primary
22	1	5550000	ENSCAFG00000040239	1.24591	del	Labrador_primary
22	1	5550000	ENSCAFG00000040287	1.24591	del	Labrador_primary
22	1	5550000	ENSCAFG00000040914	1.24591	del	Labrador_primary
22	1	5550000	ERICH6B	1.24591	del	Labrador_primary
22	1	5550000	ESD	1.24591	del	Labrador_primary
22	1	5550000	FNDC3A	1.24591	del	Labrador_primary
22	1	5550000	INTS6	1.24591	del	Labrador_primary
22	1	5550000	ITM2B	1.24591	del	Labrador_primary
22	1	5550000	KCNRG	1.24591	del	Labrador_primary
22	1	5550000	KPNA3	1.24591	del	Labrador_primary
22	1	5550000	LCP1	1.24591	del	Labrador_primary
22	1	5550000	LPAR6	1.24591	del	Labrador_primary
22	1	5550000	LRCH1	1.24591	del	Labrador_primary
22	1	5550000	LRRC63	1.24591	del	Labrador_primary
22	1	5550000	MED4	1.24591	del	Labrador_primary
22	1	5550000	MTLR	1.24591	del	Labrador_primary
22	1	5550000	NDUFB6	1.24591	del	Labrador_primary
22	1	5550000	NUDT15	1.24591	del	Labrador_primary
22	1	5550000	PHF11	1.24591	del	Labrador_primary
22	1	5550000	RB1	1.24591	del	Labrador_primary
22	1	5550000	RCBTB1	1.24591	del	Labrador_primary
22	1	5550000	RCBTB2	1.24591	del	Labrador_primary
22	1	5550000	RNASEH2B	1.24591	del	Labrador_primary
22	1	5550000	RUBCNL	1.24591	del	Labrador_primary
22	1	5550000	SERPINE3	1.24591	del	Labrador_primary
22	1	5550000	SETDB2	1.24591	del	Labrador_primary
22	1	5550000	SIAH3	1.24591	del	Labrador_primary
22	1	5550000	SPERT	1.24591	del	Labrador_primary
22	1	5550000	SPRYD7	1.24591	del	Labrador_primary
22	1	5550000	SUCLA2	1.24591	del	Labrador_primary
22	1	5550000	TRIM13	1.24591	del	Labrador_primary
22	1	5550000	WDFY2	1.24591	del	Labrador_primary
22	1	5550000	ZC3H13	1.24591	del	Labrador_primary
27	1	220000	ENSCAFG00000006260	2.71358	amp	Labrador_primary
27	1	220000	OR6C6	2.71358	amp	Labrador_primary
27	1	220000	COR6C13	2.71358	amp	Labrador_primary
27	1	220000	OR6C74	2.71358	amp	Labrador_primary
27	1	220000	COR6C47	2.71358	amp	Labrador_primary
27	1	220000	ENSCAFG00000006304	2.71358	amp	Labrador_primary
27	1	220000	OR10A7	2.71358	amp	Labrador_primary
27	1	220000	ENSCAFG00000032428	2.71358	amp	Labrador_primary
27	1	220000	ENSCAFG00000029448	2.71358	amp	Labrador_primary
29	1	2600000	PRKDC	2.77483	amp	Labrador_primary
29	1	2600000	ENSCAFG00000026402	2.77483	amp	Labrador_primary
29	1	2600000	MCM4	2.77483	amp	Labrador_primary
29	1	2600000	UBE2V2	2.77483	amp	Labrador_primary
29	1	2600000	ENSCAFG00000030281	2.77483	amp	Labrador_primary
29	1	2600000	ENSCAFG00000034353	2.77483	amp	Labrador_primary
29	1	2600000	ENSCAFG00000036852	2.77483	amp	Labrador_primary
29	1	2600000	ENSCAFG00000036973	2.77483	amp	Labrador_primary
29	1	2600000	ENSCAFG00000035703	2.77483	amp	Labrador_primary
29	1	2600000	ENSCAFG00000028706	2.77483	amp	Labrador_primary
29	1	2600000	ENSCAFG00000032003	2.77483	amp	Labrador_primary
29	1	2600000	EFCAB1	2.77483	amp	Labrador_primary
29	1	2600000	ENSCAFG00000039601	2.77483	amp	Labrador_primary
29	1	2600000	SNAI2	2.77483	amp	Labrador_primary
29	1	2600000	ENSCAFG00000030350	2.77483	amp	Labrador_primary
29	1	2600000	ENSCAFG00000006643	2.77483	amp	Labrador_primary
29	1	2600000	ENSCAFG00000006663	2.77483	amp	Labrador_primary
29	1	2600000	SNTG1	2.77483	amp	Labrador_primary
37	1	5980000	ANKAR	1.24998	del	Labrador_primary
37	1	5980000	ASNSD1	1.24998	del	Labrador_primary
37	1	5980000	C2orf88	1.24998	del	Labrador_primary
37	1	5980000	ENSCAFG00000009501	1.24998	del	Labrador_primary
37	1	5980000	ENSCAFG00000009797	1.24998	del	Labrador_primary
37	1	5980000	ENSCAFG00000009966	1.24998	del	Labrador_primary
37	1	5980000	ENSCAFG00000010125	1.24998	del	Labrador_primary
37	1	5980000	ENSCAFG00000010142	1.24998	del	Labrador_primary
37	1	5980000	ENSCAFG00000010384	1.24998	del	Labrador_primary
37	1	5980000	ENSCAFG00000022362	1.24998	del	Labrador_primary
37	1	5980000	ENSCAFG00000024655	1.24998	del	Labrador_primary
37	1	5980000	ENSCAFG00000025100	1.24998	del	Labrador_primary
37	1	5980000	ENSCAFG00000026981	1.24998	del	Labrador_primary
37	1	5980000	ENSCAFG00000027512	1.24998	del	Labrador_primary
37	1	5980000	ENSCAFG00000027840	1.24998	del	Labrador_primary
37	1	5980000	ENSCAFG00000029108	1.24998	del	Labrador_primary
37	1	5980000	ENSCAFG00000029887	1.24998	del	Labrador_primary
37	1	5980000	ENSCAFG00000030685	1.24998	del	Labrador_primary
37	1	5980000	ENSCAFG00000032355	1.24998	del	Labrador_primary
37	1	5980000	ENSCAFG00000033663	1.24998	del	Labrador_primary
37	1	5980000	ENSCAFG00000033761	1.24998	del	Labrador_primary
37	1	5980000	ENSCAFG00000034396	1.24998	del	Labrador_primary
37	1	5980000	ENSCAFG00000034691	1.24998	del	Labrador_primary
37	1	5980000	ENSCAFG00000034935	1.24998	del	Labrador_primary
37	1	5980000	ENSCAFG00000035319	1.24998	del	Labrador_primary
37	1	5980000	ENSCAFG00000035679	1.24998	del	Labrador_primary
37	1	5980000	ENSCAFG00000035966	1.24998	del	Labrador_primary
37	1	5980000	ENSCAFG00000036072	1.24998	del	Labrador_primary
37	1	5980000	ENSCAFG00000036311	1.24998	del	Labrador_primary
37	1	5980000	ENSCAFG00000036510	1.24998	del	Labrador_primary
37	1	5980000	ENSCAFG00000036826	1.24998	del	Labrador_primary
37	1	5980000	ENSCAFG00000037251	1.24998	del	Labrador_primary
37	1	5980000	ENSCAFG00000037776	1.24998	del	Labrador_primary
37	1	5980000	ENSCAFG00000038582	1.24998	del	Labrador_primary
37	1	5980000	ENSCAFG00000039272	1.24998	del	Labrador_primary
37	1	5980000	ENSCAFG00000040213	1.24998	del	Labrador_primary
37	1	5980000	ENSCAFG00000040496	1.24998	del	Labrador_primary
37	1	5980000	ENSCAFG00000040739	1.24998	del	Labrador_primary
37	1	5980000	ENSCAFG00000040811	1.24998	del	Labrador_primary
37	1	5980000	ENSCAFG00000040877	1.24998	del	Labrador_primary
37	1	5980000	GLS	1.24998	del	Labrador_primary
37	1	5980000	HECW2	1.24998	del	Labrador_primary
37	1	5980000	HIBCH	1.24998	del	Labrador_primary
37	1	5980000	INPP1	1.24998	del	Labrador_primary
37	1	5980000	MFSD6	1.24998	del	Labrador_primary
37	1	5980000	MSTN	1.24998	del	Labrador_primary
37	1	5980000	MYO1B	1.24998	del	Labrador_primary
37	1	5980000	NAB1	1.24998	del	Labrador_primary
37	1	5980000	NABP1	1.24998	del	Labrador_primary
37	1	5980000	NEMP2	1.24998	del	Labrador_primary
37	1	5980000	ORMDL1	1.24998	del	Labrador_primary
37	1	5980000	OSGEPL1	1.24998	del	Labrador_primary
37	1	5980000	PMS1	1.24998	del	Labrador_primary
37	1	5980000	SLC40A1	1.24998	del	Labrador_primary
37	1	5980000	STK17B	1.24998	del	Labrador_primary
37	1	5980000	TMEFF2	1.24998	del	Labrador_primary
37	1	5980000	WDR75	1.24998	del	Labrador_primary
18	1	11270000	5S_rRNA	1.25501	del	Sheepdog_primary
18	1	11270000	ABCA13	1.25501	del	Sheepdog_primary
18	1	11270000	AMPH	1.25501	del	Sheepdog_primary
18	1	11270000	BLVRA	1.25501	del	Sheepdog_primary
18	1	11270000	C7orf57	1.25501	del	Sheepdog_primary
18	1	11270000	CDK13	1.25501	del	Sheepdog_primary
18	1	11270000	COA1	1.25501	del	Sheepdog_primary
18	1	11270000	COBL	1.25501	del	Sheepdog_primary
18	1	11270000	DDC	1.25501	del	Sheepdog_primary
18	1	11270000	EGFR	1.25501	del	Sheepdog_primary
18	1	11270000	ENSCAFG00000003358	1.25501	del	Sheepdog_primary
18	1	11270000	ENSCAFG00000003455	1.25501	del	Sheepdog_primary
18	1	11270000	ENSCAFG00000003519	1.25501	del	Sheepdog_primary
18	1	11270000	ENSCAFG00000003551	1.25501	del	Sheepdog_primary
18	1	11270000	ENSCAFG00000003565	1.25501	del	Sheepdog_primary
18	1	11270000	ENSCAFG00000020721	1.25501	del	Sheepdog_primary
18	1	11270000	ENSCAFG00000022165	1.25501	del	Sheepdog_primary
18	1	11270000	ENSCAFG00000022264	1.25501	del	Sheepdog_primary
18	1	11270000	ENSCAFG00000022400	1.25501	del	Sheepdog_primary
18	1	11270000	ENSCAFG00000024474	1.25501	del	Sheepdog_primary
18	1	11270000	ENSCAFG00000026047	1.25501	del	Sheepdog_primary
18	1	11270000	ENSCAFG00000026283	1.25501	del	Sheepdog_primary
18	1	11270000	ENSCAFG00000026807	1.25501	del	Sheepdog_primary
18	1	11270000	ENSCAFG00000026887	1.25501	del	Sheepdog_primary
18	1	11270000	ENSCAFG00000027402	1.25501	del	Sheepdog_primary
18	1	11270000	ENSCAFG00000027647	1.25501	del	Sheepdog_primary
18	1	11270000	ENSCAFG00000027789	1.25501	del	Sheepdog_primary
18	1	11270000	ENSCAFG00000028190	1.25501	del	Sheepdog_primary
18	1	11270000	ENSCAFG00000028433	1.25501	del	Sheepdog_primary
18	1	11270000	ENSCAFG00000029400	1.25501	del	Sheepdog_primary
18	1	11270000	ENSCAFG00000029811	1.25501	del	Sheepdog_primary
18	1	11270000	ENSCAFG00000030066	1.25501	del	Sheepdog_primary
18	1	11270000	ENSCAFG00000030239	1.25501	del	Sheepdog_primary
18	1	11270000	ENSCAFG00000030774	1.25501	del	Sheepdog_primary
18	1	11270000	ENSCAFG00000030995	1.25501	del	Sheepdog_primary
18	1	11270000	ENSCAFG00000031335	1.25501	del	Sheepdog_primary
18	1	11270000	ENSCAFG00000031496	1.25501	del	Sheepdog_primary
18	1	11270000	ENSCAFG00000032173	1.25501	del	Sheepdog_primary
18	1	11270000	ENSCAFG00000032777	1.25501	del	Sheepdog_primary
18	1	11270000	ENSCAFG00000032954	1.25501	del	Sheepdog_primary
18	1	11270000	ENSCAFG00000033112	1.25501	del	Sheepdog_primary
18	1	11270000	ENSCAFG00000033486	1.25501	del	Sheepdog_primary
18	1	11270000	ENSCAFG00000033618	1.25501	del	Sheepdog_primary
18	1	11270000	ENSCAFG00000033721	1.25501	del	Sheepdog_primary
18	1	11270000	ENSCAFG00000034238	1.25501	del	Sheepdog_primary
18	1	11270000	ENSCAFG00000034483	1.25501	del	Sheepdog_primary
18	1	11270000	ENSCAFG00000034645	1.25501	del	Sheepdog_primary
18	1	11270000	ENSCAFG00000034754	1.25501	del	Sheepdog_primary
18	1	11270000	ENSCAFG00000035310	1.25501	del	Sheepdog_primary
18	1	11270000	ENSCAFG00000035521	1.25501	del	Sheepdog_primary
18	1	11270000	ENSCAFG00000036168	1.25501	del	Sheepdog_primary
18	1	11270000	ENSCAFG00000036209	1.25501	del	Sheepdog_primary
18	1	11270000	ENSCAFG00000036215	1.25501	del	Sheepdog_primary
18	1	11270000	ENSCAFG00000036267	1.25501	del	Sheepdog_primary
18	1	11270000	ENSCAFG00000036581	1.25501	del	Sheepdog_primary
18	1	11270000	ENSCAFG00000036839	1.25501	del	Sheepdog_primary
18	1	11270000	ENSCAFG00000036848	1.25501	del	Sheepdog_primary
18	1	11270000	ENSCAFG00000036987	1.25501	del	Sheepdog_primary
18	1	11270000	ENSCAFG00000037073	1.25501	del	Sheepdog_primary
18	1	11270000	ENSCAFG00000037094	1.25501	del	Sheepdog_primary
18	1	11270000	ENSCAFG00000037186	1.25501	del	Sheepdog_primary
18	1	11270000	ENSCAFG00000037307	1.25501	del	Sheepdog_primary
18	1	11270000	ENSCAFG00000037314	1.25501	del	Sheepdog_primary
18	1	11270000	ENSCAFG00000037432	1.25501	del	Sheepdog_primary
18	1	11270000	ENSCAFG00000037859	1.25501	del	Sheepdog_primary
18	1	11270000	ENSCAFG00000037931	1.25501	del	Sheepdog_primary
18	1	11270000	ENSCAFG00000038015	1.25501	del	Sheepdog_primary
18	1	11270000	ENSCAFG00000038083	1.25501	del	Sheepdog_primary
18	1	11270000	ENSCAFG00000038363	1.25501	del	Sheepdog_primary
18	1	11270000	ENSCAFG00000038409	1.25501	del	Sheepdog_primary
18	1	11270000	ENSCAFG00000038430	1.25501	del	Sheepdog_primary
18	1	11270000	ENSCAFG00000038770	1.25501	del	Sheepdog_primary
18	1	11270000	ENSCAFG00000038882	1.25501	del	Sheepdog_primary
18	1	11270000	ENSCAFG00000039075	1.25501	del	Sheepdog_primary
18	1	11270000	ENSCAFG00000039084	1.25501	del	Sheepdog_primary
18	1	11270000	ENSCAFG00000039580	1.25501	del	Sheepdog_primary
18	1	11270000	ENSCAFG00000039817	1.25501	del	Sheepdog_primary
18	1	11270000	ENSCAFG00000040072	1.25501	del	Sheepdog_primary
18	1	11270000	ENSCAFG00000040312	1.25501	del	Sheepdog_primary
18	1	11270000	FIGNL1	1.25501	del	Sheepdog_primary
18	1	11270000	GLI3	1.25501	del	Sheepdog_primary
18	1	11270000	GRB10	1.25501	del	Sheepdog_primary
18	1	11270000	HECW1	1.25501	del	Sheepdog_primary
18	1	11270000	IKZF1	1.25501	del	Sheepdog_primary
18	1	11270000	INHBA	1.25501	del	Sheepdog_primary
18	1	11270000	LANCL2	1.25501	del	Sheepdog_primary
18	1	11270000	MPLKIP	1.25501	del	Sheepdog_primary
18	1	11270000	MRPL32	1.25501	del	Sheepdog_primary
18	1	11270000	POU6F2	1.25501	del	Sheepdog_primary
18	1	11270000	RALA	1.25501	del	Sheepdog_primary
18	1	11270000	SEC61G	1.25501	del	Sheepdog_primary
18	1	11270000	STK17A	1.25501	del	Sheepdog_primary
18	1	11270000	SUGCT	1.25501	del	Sheepdog_primary
18	1	11270000	SUN3	1.25501	del	Sheepdog_primary
18	1	11270000	VOPP1	1.25501	del	Sheepdog_primary
18	1	11270000	VPS41	1.25501	del	Sheepdog_primary
18	1	11270000	VSTM2A	1.25501	del	Sheepdog_primary
18	1	11270000	VWC2	1.25501	del	Sheepdog_primary
18	1	11270000	YAE1D1	1.25501	del	Sheepdog_primary
18	1	11270000	ZPBP	1.25501	del	Sheepdog_primary
5	1	5370000	ENSCAFG00000023788	2.72981	amp	Labrador_primary
5	1	5370000	ENSCAFG00000031837	2.72981	amp	Labrador_primary
5	1	5370000	ENSCAFG00000009746	2.72981	amp	Labrador_primary
5	1	5370000	ACAD8	2.72981	amp	Labrador_primary
5	1	5370000	THYN1	2.72981	amp	Labrador_primary
5	1	5370000	VPS26B	2.72981	amp	Labrador_primary
5	1	5370000	NCAPD3	2.72981	amp	Labrador_primary
5	1	5370000	JAM3	2.72981	amp	Labrador_primary
5	1	5370000	ENSCAFG00000035400	2.72981	amp	Labrador_primary
5	1	5370000	IGSF9B	2.72981	amp	Labrador_primary
5	1	5370000	SPATA19	2.72981	amp	Labrador_primary
5	1	5370000	ENSCAFG00000038755	2.72981	amp	Labrador_primary
5	1	5370000	ENSCAFG00000037918	2.72981	amp	Labrador_primary
5	1	5370000	OPCML	2.72981	amp	Labrador_primary
5	1	5370000	ENSCAFG00000036602	2.72981	amp	Labrador_primary
5	1	5370000	ENSCAFG00000030298	2.72981	amp	Labrador_primary
5	1	5370000	ENSCAFG00000039069	2.72981	amp	Labrador_primary
5	1	5370000	NTM	2.72981	amp	Labrador_primary
5	1	5370000	ENSCAFG00000034953	2.72981	amp	Labrador_primary
5	1	5370000	ENSCAFG00000034178	2.72981	amp	Labrador_primary
5	1	5370000	ENSCAFG00000034838	2.72981	amp	Labrador_primary
5	1	5370000	ENSCAFG00000021116	2.72981	amp	Labrador_primary
5	1	5370000	ENSCAFG00000026662	2.72981	amp	Labrador_primary
5	1	5370000	ENSCAFG00000040879	2.72981	amp	Labrador_primary
5	1	5370000	ENSCAFG00000020853	2.72981	amp	Labrador_primary
5	1	5370000	ENSCAFG00000033702	2.72981	amp	Labrador_primary
5	1	5370000	SNX19	2.72981	amp	Labrador_primary
5	1	5370000	ENSCAFG00000039051	2.72981	amp	Labrador_primary
5	1	5370000	ENSCAFG00000032968	2.72981	amp	Labrador_primary
5	1	5370000	ENSCAFG00000038234	2.72981	amp	Labrador_primary
5	1	5370000	ENSCAFG00000036905	2.72981	amp	Labrador_primary
5	1	5370000	ENSCAFG00000039740	2.72981	amp	Labrador_primary
5	1	5370000	ENSCAFG00000040009	2.72981	amp	Labrador_primary
5	1	5370000	ADAMTS15	2.72981	amp	Labrador_primary
5	1	5370000	ADAMTS8	2.72981	amp	Labrador_primary
5	1	5370000	ZBTB44	2.72981	amp	Labrador_primary
5	1	5370000	ST14	2.72981	amp	Labrador_primary
5	1	5370000	APLP2	2.72981	amp	Labrador_primary
5	1	5370000	ENSCAFG00000010143	2.72981	amp	Labrador_primary
5	1	5370000	ENSCAFG00000021820	2.72981	amp	Labrador_primary
5	1	5370000	ENSCAFG00000032248	2.72981	amp	Labrador_primary
5	1	5370000	PRDM10	2.72981	amp	Labrador_primary
5	1	5370000	NFRKB	2.72981	amp	Labrador_primary
5	1	5370000	TMEM45B	2.72981	amp	Labrador_primary
5	1	5370000	ENSCAFG00000028187	2.72981	amp	Labrador_primary
5	1	5370000	ENSCAFG00000040728	2.72981	amp	Labrador_primary
5	1	5370000	ENSCAFG00000039925	2.72981	amp	Labrador_primary
5	1	5370000	ENSCAFG00000036165	2.72981	amp	Labrador_primary
5	1	5370000	ENSCAFG00000033361	2.72981	amp	Labrador_primary
5	1	5370000	BARX2	2.72981	amp	Labrador_primary
5	1	5370000	ENSCAFG00000040517	2.72981	amp	Labrador_primary
5	1	5370000	ENSCAFG00000036733	2.72981	amp	Labrador_primary
5	1	90000	ENSCAFG00000039869	2.63828	amp	Sheepdog_met
5	1	980000	ENSCAFG00000039869	2.50967	amp	Sheepdog_primary
5	1	980000	ENSCAFG00000040070	2.50967	amp	Sheepdog_primary
5	1	980000	ENSCAFG00000035348	2.50967	amp	Sheepdog_primary
5	1	980000	ENSCAFG00000037156	2.50967	amp	Sheepdog_primary
5	1	980000	ENSCAFG00000030199	2.50967	amp	Sheepdog_primary
5	1	980000	B3GAT1	2.50967	amp	Sheepdog_primary
5	1	980000	GLB1L2	2.50967	amp	Sheepdog_primary
5	1	980000	GLB1L3	2.50967	amp	Sheepdog_primary
5	1	980000	ENSCAFG00000023788	2.50967	amp	Sheepdog_primary
5	1	980000	ENSCAFG00000031837	2.50967	amp	Sheepdog_primary
5	1	980000	ENSCAFG00000009746	2.50967	amp	Sheepdog_primary
5	1	980000	ACAD8	2.50967	amp	Sheepdog_primary
33	1	7540000	5S_rRNA	1.28227	del	Sheepdog_primary
33	1	7540000	ABI3BP	1.28227	del	Sheepdog_primary
33	1	7540000	ADGRG7	1.28227	del	Sheepdog_primary
33	1	7540000	ARL13B	1.28227	del	Sheepdog_primary
33	1	7540000	ARL6	1.28227	del	Sheepdog_primary
33	1	7540000	C3orf38	1.28227	del	Sheepdog_primary
33	1	7540000	CLDND1	1.28227	del	Sheepdog_primary
33	1	7540000	CMSS1	1.28227	del	Sheepdog_primary
33	1	7540000	COL8A1	1.28227	del	Sheepdog_primary
33	1	7540000	DCBLD2	1.28227	del	Sheepdog_primary
33	1	7540000	ENSCAFG00000008934	1.28227	del	Sheepdog_primary
33	1	7540000	ENSCAFG00000009038	1.28227	del	Sheepdog_primary
33	1	7540000	ENSCAFG00000009054	1.28227	del	Sheepdog_primary
33	1	7540000	ENSCAFG00000009117	1.28227	del	Sheepdog_primary
33	1	7540000	ENSCAFG00000009164	1.28227	del	Sheepdog_primary
33	1	7540000	ENSCAFG00000009182	1.28227	del	Sheepdog_primary
33	1	7540000	ENSCAFG00000009249	1.28227	del	Sheepdog_primary
33	1	7540000	ENSCAFG00000009311	1.28227	del	Sheepdog_primary
33	1	7540000	ENSCAFG00000009973	1.28227	del	Sheepdog_primary
33	1	7540000	ENSCAFG00000020791	1.28227	del	Sheepdog_primary
33	1	7540000	ENSCAFG00000021089	1.28227	del	Sheepdog_primary
33	1	7540000	ENSCAFG00000021838	1.28227	del	Sheepdog_primary
33	1	7540000	ENSCAFG00000021880	1.28227	del	Sheepdog_primary
33	1	7540000	ENSCAFG00000022438	1.28227	del	Sheepdog_primary
33	1	7540000	ENSCAFG00000023663	1.28227	del	Sheepdog_primary
33	1	7540000	ENSCAFG00000024166	1.28227	del	Sheepdog_primary
33	1	7540000	ENSCAFG00000025407	1.28227	del	Sheepdog_primary
33	1	7540000	ENSCAFG00000025758	1.28227	del	Sheepdog_primary
33	1	7540000	ENSCAFG00000025954	1.28227	del	Sheepdog_primary
33	1	7540000	ENSCAFG00000026085	1.28227	del	Sheepdog_primary
33	1	7540000	ENSCAFG00000026270	1.28227	del	Sheepdog_primary
33	1	7540000	ENSCAFG00000026408	1.28227	del	Sheepdog_primary
33	1	7540000	ENSCAFG00000026462	1.28227	del	Sheepdog_primary
33	1	7540000	ENSCAFG00000026791	1.28227	del	Sheepdog_primary
33	1	7540000	ENSCAFG00000027130	1.28227	del	Sheepdog_primary
33	1	7540000	ENSCAFG00000028020	1.28227	del	Sheepdog_primary
33	1	7540000	ENSCAFG00000028395	1.28227	del	Sheepdog_primary
33	1	7540000	ENSCAFG00000028564	1.28227	del	Sheepdog_primary
33	1	7540000	ENSCAFG00000028580	1.28227	del	Sheepdog_primary
33	1	7540000	ENSCAFG00000028836	1.28227	del	Sheepdog_primary
33	1	7540000	ENSCAFG00000029253	1.28227	del	Sheepdog_primary
33	1	7540000	ENSCAFG00000029843	1.28227	del	Sheepdog_primary
33	1	7540000	ENSCAFG00000029860	1.28227	del	Sheepdog_primary
33	1	7540000	ENSCAFG00000030014	1.28227	del	Sheepdog_primary
33	1	7540000	ENSCAFG00000030989	1.28227	del	Sheepdog_primary
33	1	7540000	ENSCAFG00000031167	1.28227	del	Sheepdog_primary
33	1	7540000	ENSCAFG00000031245	1.28227	del	Sheepdog_primary
33	1	7540000	ENSCAFG00000031709	1.28227	del	Sheepdog_primary
33	1	7540000	ENSCAFG00000031947	1.28227	del	Sheepdog_primary
33	1	7540000	ENSCAFG00000032143	1.28227	del	Sheepdog_primary
33	1	7540000	ENSCAFG00000033134	1.28227	del	Sheepdog_primary
33	1	7540000	ENSCAFG00000033534	1.28227	del	Sheepdog_primary
33	1	7540000	ENSCAFG00000033728	1.28227	del	Sheepdog_primary
33	1	7540000	ENSCAFG00000033814	1.28227	del	Sheepdog_primary
33	1	7540000	ENSCAFG00000034259	1.28227	del	Sheepdog_primary
33	1	7540000	ENSCAFG00000034511	1.28227	del	Sheepdog_primary
33	1	7540000	ENSCAFG00000034929	1.28227	del	Sheepdog_primary
33	1	7540000	ENSCAFG00000035022	1.28227	del	Sheepdog_primary
33	1	7540000	ENSCAFG00000035469	1.28227	del	Sheepdog_primary
33	1	7540000	ENSCAFG00000035493	1.28227	del	Sheepdog_primary
33	1	7540000	ENSCAFG00000036015	1.28227	del	Sheepdog_primary
33	1	7540000	ENSCAFG00000036243	1.28227	del	Sheepdog_primary
33	1	7540000	ENSCAFG00000036288	1.28227	del	Sheepdog_primary
33	1	7540000	ENSCAFG00000036306	1.28227	del	Sheepdog_primary
33	1	7540000	ENSCAFG00000036344	1.28227	del	Sheepdog_primary
33	1	7540000	ENSCAFG00000036694	1.28227	del	Sheepdog_primary
33	1	7540000	ENSCAFG00000036699	1.28227	del	Sheepdog_primary
33	1	7540000	ENSCAFG00000037734	1.28227	del	Sheepdog_primary
33	1	7540000	ENSCAFG00000037977	1.28227	del	Sheepdog_primary
33	1	7540000	ENSCAFG00000037987	1.28227	del	Sheepdog_primary
33	1	7540000	ENSCAFG00000038085	1.28227	del	Sheepdog_primary
33	1	7540000	ENSCAFG00000038206	1.28227	del	Sheepdog_primary
33	1	7540000	ENSCAFG00000038279	1.28227	del	Sheepdog_primary
33	1	7540000	ENSCAFG00000038634	1.28227	del	Sheepdog_primary
33	1	7540000	ENSCAFG00000038678	1.28227	del	Sheepdog_primary
33	1	7540000	ENSCAFG00000038835	1.28227	del	Sheepdog_primary
33	1	7540000	ENSCAFG00000038932	1.28227	del	Sheepdog_primary
33	1	7540000	ENSCAFG00000040268	1.28227	del	Sheepdog_primary
33	1	7540000	ENSCAFG00000040328	1.28227	del	Sheepdog_primary
33	1	7540000	ENSCAFG00000040379	1.28227	del	Sheepdog_primary
33	1	7540000	ENSCAFG00000040622	1.28227	del	Sheepdog_primary
33	1	7540000	ENSCAFG00000040839	1.28227	del	Sheepdog_primary
33	1	7540000	EPHA3	1.28227	del	Sheepdog_primary
33	1	7540000	EPHA6	1.28227	del	Sheepdog_primary
33	1	7540000	FILIP1L	1.28227	del	Sheepdog_primary
33	1	7540000	GABRR3	1.28227	del	Sheepdog_primary
33	1	7540000	GPR15	1.28227	del	Sheepdog_primary
33	1	7540000	LNP1	1.28227	del	Sheepdog_primary
33	1	7540000	NIT2	1.28227	del	Sheepdog_primary
33	1	7540000	NSUN3	1.28227	del	Sheepdog_primary
33	1	7540000	OR5AC2	1.28227	del	Sheepdog_primary
33	1	7540000	OR5K4	1.28227	del	Sheepdog_primary
33	1	7540000	PROS1	1.28227	del	Sheepdog_primary
33	1	7540000	RIOX2	1.28227	del	Sheepdog_primary
33	1	7540000	ST3GAL6	1.28227	del	Sheepdog_primary
33	1	7540000	STX19	1.28227	del	Sheepdog_primary
33	1	7540000	TBC1D23	1.28227	del	Sheepdog_primary
33	1	7540000	TFG	1.28227	del	Sheepdog_primary
33	1	7540000	TMEM45A	1.28227	del	Sheepdog_primary
33	1	7540000	TOMM70	1.28227	del	Sheepdog_primary
38	1	520000	ATP2B4	1.29056	del	Sheepdog_primary
38	1	520000	BTG2	1.29056	del	Sheepdog_primary
38	1	520000	ENSCAFG00000009602	1.29056	del	Sheepdog_primary
38	1	520000	ENSCAFG00000036154	1.29056	del	Sheepdog_primary
38	1	520000	ENSCAFG00000037686	1.29056	del	Sheepdog_primary
38	1	520000	ENSCAFG00000039492	1.29056	del	Sheepdog_primary
38	1	520000	ENSCAFG00000039849	1.29056	del	Sheepdog_primary
38	1	520000	ENSCAFG00000040006	1.29056	del	Sheepdog_primary
38	1	520000	FMOD	1.29056	del	Sheepdog_primary
38	1	520000	LAX1	1.29056	del	Sheepdog_primary
38	1	520000	OPTC	1.29056	del	Sheepdog_primary
38	1	520000	PRELP	1.29056	del	Sheepdog_primary
38	1	520000	ZBED6	1.29056	del	Sheepdog_primary
30	1	300000	ENSCAFG00000007710	1.30749	del	Sheepdog_primary
30	1	300000	ENSCAFG00000007725	1.30749	del	Sheepdog_primary
30	1	300000	ENSCAFG00000014097	1.30749	del	Sheepdog_primary
30	1	300000	ENSCAFG00000024251	1.30749	del	Sheepdog_primary
30	1	300000	ENSCAFG00000028886	1.30749	del	Sheepdog_primary
30	1	300000	OR4K2	1.30749	del	Sheepdog_primary
35	1	550000	ENSCAFG00000027794	1.30876	del	Sheepdog_primary
35	1	550000	ENSCAFG00000031306	1.30876	del	Sheepdog_primary
35	1	550000	ENSCAFG00000033875	1.30876	del	Sheepdog_primary
35	1	550000	ENSCAFG00000034485	1.30876	del	Sheepdog_primary
35	1	550000	ENSCAFG00000035738	1.30876	del	Sheepdog_primary
35	1	550000	ENSCAFG00000037821	1.30876	del	Sheepdog_primary
35	1	550000	ENSCAFG00000038961	1.30876	del	Sheepdog_primary
35	1	550000	SPIDR	1.30876	del	Sheepdog_primary
29	1	520000	PRKDC	2.53907	amp	Sheepdog_met
29	1	520000	ENSCAFG00000026402	2.53907	amp	Sheepdog_met
29	1	520000	MCM4	2.53907	amp	Sheepdog_met
29	1	520000	UBE2V2	2.53907	amp	Sheepdog_met
29	1	520000	ENSCAFG00000030281	2.53907	amp	Sheepdog_met
X	1	80000	ENSCAFG00000010935	1.31805	del	Labrador_primary
X	1	80000	ENSCAFG00000010935	1.31805	del	Labrador_met
X	1	80000	ENSCAFG00000029674	1.31805	del	Labrador_primary
X	1	80000	ENSCAFG00000029674	1.31805	del	Labrador_met
X	1	80000	ENSCAFG00000031744	1.31805	del	Labrador_primary
X	1	80000	ENSCAFG00000031744	1.31805	del	Labrador_met
X	1	80000	ENSCAFG00000039510	1.31805	del	Labrador_primary
X	1	80000	ENSCAFG00000039510	1.31805	del	Labrador_met
27	1	5120000	5S_rRNA	1.3536	del	Sheepdog_primary
27	1	5120000	AAAS	1.3536	del	Sheepdog_primary
27	1	5120000	ACVR1B	1.3536	del	Sheepdog_primary
27	1	5120000	ACVRL1	1.3536	del	Sheepdog_primary
27	1	5120000	AMHR2	1.3536	del	Sheepdog_primary
27	1	5120000	ANKRD33	1.3536	del	Sheepdog_primary
27	1	5120000	AQP2	1.3536	del	Sheepdog_primary
27	1	5120000	AQP6	1.3536	del	Sheepdog_primary
27	1	5120000	ASIC1	1.3536	del	Sheepdog_primary
27	1	5120000	ATF1	1.3536	del	Sheepdog_primary
27	1	5120000	ATG101	1.3536	del	Sheepdog_primary
27	1	5120000	BCDIN3D	1.3536	del	Sheepdog_primary
27	1	5120000	BIN2	1.3536	del	Sheepdog_primary
27	1	5120000	C12orf10	1.3536	del	Sheepdog_primary
27	1	5120000	CALCOCO1	1.3536	del	Sheepdog_primary
27	1	5120000	CBX5	1.3536	del	Sheepdog_primary
27	1	5120000	CELA1	1.3536	del	Sheepdog_primary
27	1	5120000	CERS5	1.3536	del	Sheepdog_primary
27	1	5120000	cfa-mir-615	1.3536	del	Sheepdog_primary
27	1	5120000	COR6C13	1.3536	del	Sheepdog_primary
27	1	5120000	COR6C47	1.3536	del	Sheepdog_primary
27	1	5120000	COX14	1.3536	del	Sheepdog_primary
27	1	5120000	CSAD	1.3536	del	Sheepdog_primary
27	1	5120000	CSRNP2	1.3536	del	Sheepdog_primary
27	1	5120000	DAZAP2	1.3536	del	Sheepdog_primary
27	1	5120000	DIP2B	1.3536	del	Sheepdog_primary
27	1	5120000	EIF4B	1.3536	del	Sheepdog_primary
27	1	5120000	ENSCAFG00000006260	1.3536	del	Sheepdog_primary
27	1	5120000	ENSCAFG00000006304	1.3536	del	Sheepdog_primary
27	1	5120000	ENSCAFG00000006463	1.3536	del	Sheepdog_primary
27	1	5120000	ENSCAFG00000006465	1.3536	del	Sheepdog_primary
27	1	5120000	ENSCAFG00000006536	1.3536	del	Sheepdog_primary
27	1	5120000	ENSCAFG00000006653	1.3536	del	Sheepdog_primary
27	1	5120000	ENSCAFG00000006726	1.3536	del	Sheepdog_primary
27	1	5120000	ENSCAFG00000006821	1.3536	del	Sheepdog_primary
27	1	5120000	ENSCAFG00000006927	1.3536	del	Sheepdog_primary
27	1	5120000	ENSCAFG00000007154	1.3536	del	Sheepdog_primary
27	1	5120000	ENSCAFG00000007199	1.3536	del	Sheepdog_primary
27	1	5120000	ENSCAFG00000007209	1.3536	del	Sheepdog_primary
27	1	5120000	ENSCAFG00000007293	1.3536	del	Sheepdog_primary
27	1	5120000	ENSCAFG00000007307	1.3536	del	Sheepdog_primary
27	1	5120000	ENSCAFG00000007311	1.3536	del	Sheepdog_primary
27	1	5120000	ENSCAFG00000007318	1.3536	del	Sheepdog_primary
27	1	5120000	ENSCAFG00000008380	1.3536	del	Sheepdog_primary
27	1	5120000	ENSCAFG00000008536	1.3536	del	Sheepdog_primary
27	1	5120000	ENSCAFG00000014784	1.3536	del	Sheepdog_primary
27	1	5120000	ENSCAFG00000020562	1.3536	del	Sheepdog_primary
27	1	5120000	ENSCAFG00000020584	1.3536	del	Sheepdog_primary
27	1	5120000	ENSCAFG00000027574	1.3536	del	Sheepdog_primary
27	1	5120000	ENSCAFG00000028208	1.3536	del	Sheepdog_primary
27	1	5120000	ENSCAFG00000028560	1.3536	del	Sheepdog_primary
27	1	5120000	ENSCAFG00000028618	1.3536	del	Sheepdog_primary
27	1	5120000	ENSCAFG00000028801	1.3536	del	Sheepdog_primary
27	1	5120000	ENSCAFG00000029132	1.3536	del	Sheepdog_primary
27	1	5120000	ENSCAFG00000029448	1.3536	del	Sheepdog_primary
27	1	5120000	ENSCAFG00000029702	1.3536	del	Sheepdog_primary
27	1	5120000	ENSCAFG00000029802	1.3536	del	Sheepdog_primary
27	1	5120000	ENSCAFG00000029854	1.3536	del	Sheepdog_primary
27	1	5120000	ENSCAFG00000030313	1.3536	del	Sheepdog_primary
27	1	5120000	ENSCAFG00000030325	1.3536	del	Sheepdog_primary
27	1	5120000	ENSCAFG00000030359	1.3536	del	Sheepdog_primary
27	1	5120000	ENSCAFG00000030476	1.3536	del	Sheepdog_primary
27	1	5120000	ENSCAFG00000030601	1.3536	del	Sheepdog_primary
27	1	5120000	ENSCAFG00000030618	1.3536	del	Sheepdog_primary
27	1	5120000	ENSCAFG00000031102	1.3536	del	Sheepdog_primary
27	1	5120000	ENSCAFG00000031757	1.3536	del	Sheepdog_primary
27	1	5120000	ENSCAFG00000032115	1.3536	del	Sheepdog_primary
27	1	5120000	ENSCAFG00000032385	1.3536	del	Sheepdog_primary
27	1	5120000	ENSCAFG00000032413	1.3536	del	Sheepdog_primary
27	1	5120000	ENSCAFG00000032428	1.3536	del	Sheepdog_primary
27	1	5120000	ENSCAFG00000032621	1.3536	del	Sheepdog_primary
27	1	5120000	ENSCAFG00000032625	1.3536	del	Sheepdog_primary
27	1	5120000	ENSCAFG00000033613	1.3536	del	Sheepdog_primary
27	1	5120000	ENSCAFG00000033630	1.3536	del	Sheepdog_primary
27	1	5120000	ENSCAFG00000034011	1.3536	del	Sheepdog_primary
27	1	5120000	ENSCAFG00000034091	1.3536	del	Sheepdog_primary
27	1	5120000	ENSCAFG00000034107	1.3536	del	Sheepdog_primary
27	1	5120000	ENSCAFG00000034520	1.3536	del	Sheepdog_primary
27	1	5120000	ENSCAFG00000034546	1.3536	del	Sheepdog_primary
27	1	5120000	ENSCAFG00000035713	1.3536	del	Sheepdog_primary
27	1	5120000	ENSCAFG00000035857	1.3536	del	Sheepdog_primary
27	1	5120000	ENSCAFG00000035990	1.3536	del	Sheepdog_primary
27	1	5120000	ENSCAFG00000036138	1.3536	del	Sheepdog_primary
27	1	5120000	ENSCAFG00000036159	1.3536	del	Sheepdog_primary
27	1	5120000	ENSCAFG00000036164	1.3536	del	Sheepdog_primary
27	1	5120000	ENSCAFG00000036202	1.3536	del	Sheepdog_primary
27	1	5120000	ENSCAFG00000036479	1.3536	del	Sheepdog_primary
27	1	5120000	ENSCAFG00000036831	1.3536	del	Sheepdog_primary
27	1	5120000	ENSCAFG00000036894	1.3536	del	Sheepdog_primary
27	1	5120000	ENSCAFG00000037329	1.3536	del	Sheepdog_primary
27	1	5120000	ENSCAFG00000037420	1.3536	del	Sheepdog_primary
27	1	5120000	ENSCAFG00000037467	1.3536	del	Sheepdog_primary
27	1	5120000	ENSCAFG00000038448	1.3536	del	Sheepdog_primary
27	1	5120000	ENSCAFG00000038975	1.3536	del	Sheepdog_primary
27	1	5120000	ENSCAFG00000039439	1.3536	del	Sheepdog_primary
27	1	5120000	ENSCAFG00000040044	1.3536	del	Sheepdog_primary
27	1	5120000	ENSCAFG00000040599	1.3536	del	Sheepdog_primary
27	1	5120000	ESPL1	1.3536	del	Sheepdog_primary
27	1	5120000	FAIM2	1.3536	del	Sheepdog_primary
27	1	5120000	FAM186A	1.3536	del	Sheepdog_primary
27	1	5120000	FMNL3	1.3536	del	Sheepdog_primary
27	1	5120000	GALNT6	1.3536	del	Sheepdog_primary
27	1	5120000	GPD1	1.3536	del	Sheepdog_primary
27	1	5120000	GPR84	1.3536	del	Sheepdog_primary
27	1	5120000	GRASP	1.3536	del	Sheepdog_primary
27	1	5120000	HNRNPA1	1.3536	del	Sheepdog_primary
27	1	5120000	HOXC10	1.3536	del	Sheepdog_primary
27	1	5120000	HOXC11	1.3536	del	Sheepdog_primary
27	1	5120000	HOXC12	1.3536	del	Sheepdog_primary
27	1	5120000	HOXC13	1.3536	del	Sheepdog_primary
27	1	5120000	HOXC4	1.3536	del	Sheepdog_primary
27	1	5120000	HOXC5	1.3536	del	Sheepdog_primary
27	1	5120000	HOXC6	1.3536	del	Sheepdog_primary
27	1	5120000	IGFBP6	1.3536	del	Sheepdog_primary
27	1	5120000	ITGA5	1.3536	del	Sheepdog_primary
27	1	5120000	ITGB7	1.3536	del	Sheepdog_primary
27	1	5120000	KCNH3	1.3536	del	Sheepdog_primary
27	1	5120000	KRT1	1.3536	del	Sheepdog_primary
27	1	5120000	KRT2	1.3536	del	Sheepdog_primary
27	1	5120000	KRT3	1.3536	del	Sheepdog_primary
27	1	5120000	KRT5	1.3536	del	Sheepdog_primary
27	1	5120000	KRT71	1.3536	del	Sheepdog_primary
27	1	5120000	KRT72	1.3536	del	Sheepdog_primary
27	1	5120000	KRT74	1.3536	del	Sheepdog_primary
27	1	5120000	KRT75	1.3536	del	Sheepdog_primary
27	1	5120000	KRT76	1.3536	del	Sheepdog_primary
27	1	5120000	KRT78	1.3536	del	Sheepdog_primary
27	1	5120000	KRT79	1.3536	del	Sheepdog_primary
27	1	5120000	KRT80	1.3536	del	Sheepdog_primary
27	1	5120000	KRT82	1.3536	del	Sheepdog_primary
27	1	5120000	KRT84	1.3536	del	Sheepdog_primary
27	1	5120000	KRT85	1.3536	del	Sheepdog_primary
27	1	5120000	LARP4	1.3536	del	Sheepdog_primary
27	1	5120000	LETMD1	1.3536	del	Sheepdog_primary
27	1	5120000	LIMA1	1.3536	del	Sheepdog_primary
27	1	5120000	MAP3K12	1.3536	del	Sheepdog_primary
27	1	5120000	MCRS1	1.3536	del	Sheepdog_primary
27	1	5120000	METTL7A	1.3536	del	Sheepdog_primary
27	1	5120000	MFSD5	1.3536	del	Sheepdog_primary
27	1	5120000	NCKAP1L	1.3536	del	Sheepdog_primary
27	1	5120000	NCKAP5L	1.3536	del	Sheepdog_primary
27	1	5120000	NEUROD4	1.3536	del	Sheepdog_primary
27	1	5120000	NFE2	1.3536	del	Sheepdog_primary
27	1	5120000	NR4A1	1.3536	del	Sheepdog_primary
27	1	5120000	OR10A7	1.3536	del	Sheepdog_primary
27	1	5120000	OR6C6	1.3536	del	Sheepdog_primary
27	1	5120000	OR6C74	1.3536	del	Sheepdog_primary
27	1	5120000	OR9K2	1.3536	del	Sheepdog_primary
27	1	5120000	PDE1B	1.3536	del	Sheepdog_primary
27	1	5120000	PFDN5	1.3536	del	Sheepdog_primary
27	1	5120000	POU6F1	1.3536	del	Sheepdog_primary
27	1	5120000	PPP1R1A	1.3536	del	Sheepdog_primary
27	1	5120000	PRPF40B	1.3536	del	Sheepdog_primary
27	1	5120000	RACGAP1	1.3536	del	Sheepdog_primary
27	1	5120000	RARG	1.3536	del	Sheepdog_primary
27	1	5120000	SCN8A	1.3536	del	Sheepdog_primary
27	1	5120000	SLC11A2	1.3536	del	Sheepdog_primary
27	1	5120000	SLC4A8	1.3536	del	Sheepdog_primary
27	1	5120000	SMAGP	1.3536	del	Sheepdog_primary
27	1	5120000	SMARCD1	1.3536	del	Sheepdog_primary
27	1	5120000	SMUG1	1.3536	del	Sheepdog_primary
27	1	5120000	SOAT2	1.3536	del	Sheepdog_primary
27	1	5120000	SP1	1.3536	del	Sheepdog_primary
27	1	5120000	SP7	1.3536	del	Sheepdog_primary
27	1	5120000	SPATS2	1.3536	del	Sheepdog_primary
27	1	5120000	SPRYD3	1.3536	del	Sheepdog_primary
27	1	5120000	TARBP2	1.3536	del	Sheepdog_primary
27	1	5120000	TESPA1	1.3536	del	Sheepdog_primary
27	1	5120000	TFCP2	1.3536	del	Sheepdog_primary
27	1	5120000	TMBIM6	1.3536	del	Sheepdog_primary
27	1	5120000	TMPRSS12	1.3536	del	Sheepdog_primary
27	1	5120000	TNS2	1.3536	del	Sheepdog_primary
27	1	5120000	ZNF385A	1.3536	del	Sheepdog_primary
27	1	5120000	ZNF740	1.3536	del	Sheepdog_primary
X	1	80000	ENSCAFG00000031744	1.3685	del	Sheepdog_met
X	1	80000	ENSCAFG00000039510	1.3685	del	Sheepdog_met
X	1	70000	ENSCAFG00000010935	1.38281	del	Sheepdog_primary
X	1	70000	ENSCAFG00000029674	1.38281	del	Sheepdog_primary
X	1	70000	ENSCAFG00000031744	1.38281	del	Sheepdog_primary
X	1	70000	ENSCAFG00000039510	1.38281	del	Sheepdog_primary
23	1	4020000	CST9L	2.85344	amp	Sheepdog_primary
23	1	4020000	ENSCAFG00000030783	2.85344	amp	Sheepdog_primary
23	1	4020000	ENSCAFG00000028765	2.85344	amp	Sheepdog_primary
23	1	4020000	ENSCAFG00000017407	2.85344	amp	Sheepdog_primary
23	1	4020000	ENSCAFG00000028319	2.85344	amp	Sheepdog_primary
23	1	4020000	ENSCAFG00000032899	2.85344	amp	Sheepdog_primary
23	1	4020000	ENSCAFG00000038185	2.85344	amp	Sheepdog_primary
23	1	4020000	ENSCAFG00000034694	2.85344	amp	Sheepdog_primary
23	1	4020000	SYNDIG1	2.85344	amp	Sheepdog_primary
23	1	4020000	ENSCAFG00000040054	2.85344	amp	Sheepdog_primary
23	1	4020000	ENSCAFG00000024112	2.85344	amp	Sheepdog_primary
23	1	4020000	ENSCAFG00000035188	2.85344	amp	Sheepdog_primary
23	1	4020000	CST7	2.85344	amp	Sheepdog_primary
23	1	4020000	APMAP	2.85344	amp	Sheepdog_primary
23	1	4020000	ENSCAFG00000028422	2.85344	amp	Sheepdog_primary
23	1	4020000	ACSS1	2.85344	amp	Sheepdog_primary
23	1	4020000	VSX1	2.85344	amp	Sheepdog_primary
23	1	4020000	ENTPD6	2.85344	amp	Sheepdog_primary
23	1	4020000	PYGB	2.85344	amp	Sheepdog_primary
23	1	4020000	ENSCAFG00000021341	2.85344	amp	Sheepdog_primary
23	1	4020000	ABHD12	2.85344	amp	Sheepdog_primary
23	1	4020000	ENSCAFG00000004391	2.85344	amp	Sheepdog_primary
23	1	4020000	ENSCAFG00000030154	2.85344	amp	Sheepdog_primary
23	1	4020000	ENSCAFG00000029334	2.85344	amp	Sheepdog_primary
23	1	4020000	NINL	2.85344	amp	Sheepdog_primary
23	1	4020000	ENSCAFG00000021902	2.85344	amp	Sheepdog_primary
23	1	4020000	ENSCAFG00000035086	2.85344	amp	Sheepdog_primary
23	1	4020000	ENSCAFG00000030184	2.85344	amp	Sheepdog_primary
23	1	4020000	ENSCAFG00000004412	2.85344	amp	Sheepdog_primary
23	1	4020000	ENSCAFG00000040339	2.85344	amp	Sheepdog_primary
23	1	4020000	ZNF852	2.85344	amp	Sheepdog_primary
23	1	4020000	ENSCAFG00000028690	2.85344	amp	Sheepdog_primary
23	1	4020000	ENSCAFG00000014487	2.85344	amp	Sheepdog_primary
23	1	4020000	TCAIM	2.85344	amp	Sheepdog_primary
23	1	4020000	TOPAZ1	2.85344	amp	Sheepdog_primary
23	1	4020000	ENSCAFG00000004427	2.85344	amp	Sheepdog_primary
23	1	4020000	ENSCAFG00000004431	2.85344	amp	Sheepdog_primary
23	1	4020000	cfa-mir-138a	2.85344	amp	Sheepdog_primary
23	1	4020000	ENSCAFG00000038718	2.85344	amp	Sheepdog_primary
23	1	4020000	ENSCAFG00000040948	2.85344	amp	Sheepdog_primary
23	1	4020000	ENSCAFG00000036481	2.85344	amp	Sheepdog_primary
23	1	4020000	ENSCAFG00000038105	2.85344	amp	Sheepdog_primary
23	1	4020000	ABHD5	2.85344	amp	Sheepdog_primary
23	1	4020000	ENSCAFG00000031044	2.85344	amp	Sheepdog_primary
23	1	4020000	ENSCAFG00000011032	2.85344	amp	Sheepdog_primary
23	1	4020000	ENSCAFG00000040813	2.85344	amp	Sheepdog_primary
23	1	4020000	ANO10	2.85344	amp	Sheepdog_primary
23	1	4020000	ENSCAFG00000033861	2.85344	amp	Sheepdog_primary
23	1	4020000	SNRK	2.85344	amp	Sheepdog_primary
23	1	4020000	CLASP2	2.85344	amp	Sheepdog_primary
23	1	4020000	UBP1	2.85344	amp	Sheepdog_primary
23	1	4020000	FBXL2	2.85344	amp	Sheepdog_primary
23	1	4020000	ENSCAFG00000029974	2.85344	amp	Sheepdog_primary
23	1	4020000	SUSD5	2.85344	amp	Sheepdog_primary
23	1	4020000	CRTAP	2.85344	amp	Sheepdog_primary
23	1	4020000	GLB1	2.85344	amp	Sheepdog_primary
23	1	4020000	ENSCAFG00000029680	2.85344	amp	Sheepdog_primary
23	1	4020000	CCR4	2.85344	amp	Sheepdog_primary
23	1	4020000	TRIM71	2.85344	amp	Sheepdog_primary
23	1	4020000	CNOT10	2.85344	amp	Sheepdog_primary
38	30001	90000	BTG2	1.19931	del	Sheepdog_met
38	30001	90000	ENSCAFG00000039849	1.19931	del	Sheepdog_met
37	30001	5360000	ANKAR	1.44553	del	Sheepdog_met
37	30001	5360000	ASNSD1	1.44553	del	Sheepdog_met
37	30001	5360000	C2orf88	1.44553	del	Sheepdog_met
37	30001	5360000	ENSCAFG00000009501	1.44553	del	Sheepdog_met
37	30001	5360000	ENSCAFG00000009797	1.44553	del	Sheepdog_met
37	30001	5360000	ENSCAFG00000009966	1.44553	del	Sheepdog_met
37	30001	5360000	ENSCAFG00000010125	1.44553	del	Sheepdog_met
37	30001	5360000	ENSCAFG00000022362	1.44553	del	Sheepdog_met
37	30001	5360000	ENSCAFG00000024655	1.44553	del	Sheepdog_met
37	30001	5360000	ENSCAFG00000025100	1.44553	del	Sheepdog_met
37	30001	5360000	ENSCAFG00000026981	1.44553	del	Sheepdog_met
37	30001	5360000	ENSCAFG00000027512	1.44553	del	Sheepdog_met
37	30001	5360000	ENSCAFG00000027840	1.44553	del	Sheepdog_met
37	30001	5360000	ENSCAFG00000029108	1.44553	del	Sheepdog_met
37	30001	5360000	ENSCAFG00000030685	1.44553	del	Sheepdog_met
37	30001	5360000	ENSCAFG00000032355	1.44553	del	Sheepdog_met
37	30001	5360000	ENSCAFG00000033663	1.44553	del	Sheepdog_met
37	30001	5360000	ENSCAFG00000033761	1.44553	del	Sheepdog_met
37	30001	5360000	ENSCAFG00000034396	1.44553	del	Sheepdog_met
37	30001	5360000	ENSCAFG00000034935	1.44553	del	Sheepdog_met
37	30001	5360000	ENSCAFG00000035319	1.44553	del	Sheepdog_met
37	30001	5360000	ENSCAFG00000035679	1.44553	del	Sheepdog_met
37	30001	5360000	ENSCAFG00000035966	1.44553	del	Sheepdog_met
37	30001	5360000	ENSCAFG00000036072	1.44553	del	Sheepdog_met
37	30001	5360000	ENSCAFG00000036311	1.44553	del	Sheepdog_met
37	30001	5360000	ENSCAFG00000036510	1.44553	del	Sheepdog_met
37	30001	5360000	ENSCAFG00000036826	1.44553	del	Sheepdog_met
37	30001	5360000	ENSCAFG00000037251	1.44553	del	Sheepdog_met
37	30001	5360000	ENSCAFG00000037776	1.44553	del	Sheepdog_met
37	30001	5360000	ENSCAFG00000038582	1.44553	del	Sheepdog_met
37	30001	5360000	ENSCAFG00000039272	1.44553	del	Sheepdog_met
37	30001	5360000	ENSCAFG00000040213	1.44553	del	Sheepdog_met
37	30001	5360000	ENSCAFG00000040496	1.44553	del	Sheepdog_met
37	30001	5360000	ENSCAFG00000040739	1.44553	del	Sheepdog_met
37	30001	5360000	ENSCAFG00000040811	1.44553	del	Sheepdog_met
37	30001	5360000	ENSCAFG00000040877	1.44553	del	Sheepdog_met
37	30001	5360000	GLS	1.44553	del	Sheepdog_met
37	30001	5360000	HIBCH	1.44553	del	Sheepdog_met
37	30001	5360000	INPP1	1.44553	del	Sheepdog_met
37	30001	5360000	MFSD6	1.44553	del	Sheepdog_met
37	30001	5360000	MSTN	1.44553	del	Sheepdog_met
37	30001	5360000	MYO1B	1.44553	del	Sheepdog_met
37	30001	5360000	NAB1	1.44553	del	Sheepdog_met
37	30001	5360000	NABP1	1.44553	del	Sheepdog_met
37	30001	5360000	NEMP2	1.44553	del	Sheepdog_met
37	30001	5360000	ORMDL1	1.44553	del	Sheepdog_met
37	30001	5360000	OSGEPL1	1.44553	del	Sheepdog_met
37	30001	5360000	PMS1	1.44553	del	Sheepdog_met
37	30001	5360000	SLC40A1	1.44553	del	Sheepdog_met
37	30001	5360000	TMEFF2	1.44553	del	Sheepdog_met
37	30001	5360000	WDR75	1.44553	del	Sheepdog_met
32	50001	690000	5S_rRNA	1.4903	del	Sheepdog_primary
32	50001	690000	CDKL2	1.4903	del	Sheepdog_primary
32	50001	690000	CXCL10	1.4903	del	Sheepdog_primary
32	50001	690000	ENSCAFG00000008335	1.4903	del	Sheepdog_primary
32	50001	690000	ENSCAFG00000008338	1.4903	del	Sheepdog_primary
32	50001	690000	ENSCAFG00000021125	1.4903	del	Sheepdog_primary
32	50001	690000	ENSCAFG00000026951	1.4903	del	Sheepdog_primary
32	50001	690000	ENSCAFG00000028844	1.4903	del	Sheepdog_primary
32	50001	690000	ENSCAFG00000030513	1.4903	del	Sheepdog_primary
32	50001	690000	ENSCAFG00000032588	1.4903	del	Sheepdog_primary
32	50001	690000	ENSCAFG00000033818	1.4903	del	Sheepdog_primary
32	50001	690000	ENSCAFG00000040217	1.4903	del	Sheepdog_primary
32	50001	690000	G3BP2	1.4903	del	Sheepdog_primary
32	50001	690000	PPEF2	1.4903	del	Sheepdog_primary
32	50001	690000	RCHY1	1.4903	del	Sheepdog_primary
32	50001	690000	SDAD1	1.4903	del	Sheepdog_primary
32	50001	690000	THAP6	1.4903	del	Sheepdog_primary
32	50001	690000	USO1	1.4903	del	Sheepdog_primary
12	75001	330000	ENPP3	2.60919	amp	Sheepdog_met
12	75001	330000	ENSCAFG00000000377	2.60919	amp	Sheepdog_met
12	75001	330000	MED23	2.60919	amp	Sheepdog_met
12	75001	330000	ENSCAFG00000021038	2.60919	amp	Sheepdog_met
12	75001	330000	ARG1	2.60919	amp	Sheepdog_met
12	75001	330000	TRIM39	2.60919	amp	Sheepdog_met
12	75001	330000	ENSCAFG00000000394	2.60919	amp	Sheepdog_met
X	90001	190000	ENSCAFG00000033997	2.98576	amp	Labrador_primary
38	90001	460000	ATP2B4	1.41235	del	Sheepdog_met
38	90001	460000	ENSCAFG00000036154	1.41235	del	Sheepdog_met
38	90001	460000	ENSCAFG00000040006	1.41235	del	Sheepdog_met
38	90001	460000	FMOD	1.41235	del	Sheepdog_met
38	90001	460000	LAX1	1.41235	del	Sheepdog_met
38	90001	460000	OPTC	1.41235	del	Sheepdog_met
38	90001	460000	PRELP	1.41235	del	Sheepdog_met
38	90001	460000	ZBED6	1.41235	del	Sheepdog_met
33	110001	5520000	5S_rRNA	1.44343	del	Sheepdog_met
33	110001	5520000	ARL13B	1.44343	del	Sheepdog_met
33	110001	5520000	ARL6	1.44343	del	Sheepdog_met
33	110001	5520000	CLDND1	1.44343	del	Sheepdog_met
33	110001	5520000	ENSCAFG00000008934	1.44343	del	Sheepdog_met
33	110001	5520000	ENSCAFG00000009038	1.44343	del	Sheepdog_met
33	110001	5520000	ENSCAFG00000009054	1.44343	del	Sheepdog_met
33	110001	5520000	ENSCAFG00000009117	1.44343	del	Sheepdog_met
33	110001	5520000	ENSCAFG00000009164	1.44343	del	Sheepdog_met
33	110001	5520000	ENSCAFG00000009182	1.44343	del	Sheepdog_met
33	110001	5520000	ENSCAFG00000020791	1.44343	del	Sheepdog_met
33	110001	5520000	ENSCAFG00000021089	1.44343	del	Sheepdog_met
33	110001	5520000	ENSCAFG00000021838	1.44343	del	Sheepdog_met
33	110001	5520000	ENSCAFG00000021880	1.44343	del	Sheepdog_met
33	110001	5520000	ENSCAFG00000022438	1.44343	del	Sheepdog_met
33	110001	5520000	ENSCAFG00000023663	1.44343	del	Sheepdog_met
33	110001	5520000	ENSCAFG00000024166	1.44343	del	Sheepdog_met
33	110001	5520000	ENSCAFG00000025407	1.44343	del	Sheepdog_met
33	110001	5520000	ENSCAFG00000025758	1.44343	del	Sheepdog_met
33	110001	5520000	ENSCAFG00000026270	1.44343	del	Sheepdog_met
33	110001	5520000	ENSCAFG00000026408	1.44343	del	Sheepdog_met
33	110001	5520000	ENSCAFG00000026462	1.44343	del	Sheepdog_met
33	110001	5520000	ENSCAFG00000026791	1.44343	del	Sheepdog_met
33	110001	5520000	ENSCAFG00000027130	1.44343	del	Sheepdog_met
33	110001	5520000	ENSCAFG00000028020	1.44343	del	Sheepdog_met
33	110001	5520000	ENSCAFG00000028564	1.44343	del	Sheepdog_met
33	110001	5520000	ENSCAFG00000028580	1.44343	del	Sheepdog_met
33	110001	5520000	ENSCAFG00000028836	1.44343	del	Sheepdog_met
33	110001	5520000	ENSCAFG00000029253	1.44343	del	Sheepdog_met
33	110001	5520000	ENSCAFG00000029843	1.44343	del	Sheepdog_met
33	110001	5520000	ENSCAFG00000030989	1.44343	del	Sheepdog_met
33	110001	5520000	ENSCAFG00000031167	1.44343	del	Sheepdog_met
33	110001	5520000	ENSCAFG00000031245	1.44343	del	Sheepdog_met
33	110001	5520000	ENSCAFG00000031709	1.44343	del	Sheepdog_met
33	110001	5520000	ENSCAFG00000031947	1.44343	del	Sheepdog_met
33	110001	5520000	ENSCAFG00000032143	1.44343	del	Sheepdog_met
33	110001	5520000	ENSCAFG00000033534	1.44343	del	Sheepdog_met
33	110001	5520000	ENSCAFG00000033814	1.44343	del	Sheepdog_met
33	110001	5520000	ENSCAFG00000034511	1.44343	del	Sheepdog_met
33	110001	5520000	ENSCAFG00000034929	1.44343	del	Sheepdog_met
33	110001	5520000	ENSCAFG00000035493	1.44343	del	Sheepdog_met
33	110001	5520000	ENSCAFG00000036015	1.44343	del	Sheepdog_met
33	110001	5520000	ENSCAFG00000036288	1.44343	del	Sheepdog_met
33	110001	5520000	ENSCAFG00000036306	1.44343	del	Sheepdog_met
33	110001	5520000	ENSCAFG00000036344	1.44343	del	Sheepdog_met
33	110001	5520000	ENSCAFG00000036694	1.44343	del	Sheepdog_met
33	110001	5520000	ENSCAFG00000036699	1.44343	del	Sheepdog_met
33	110001	5520000	ENSCAFG00000037734	1.44343	del	Sheepdog_met
33	110001	5520000	ENSCAFG00000037977	1.44343	del	Sheepdog_met
33	110001	5520000	ENSCAFG00000037987	1.44343	del	Sheepdog_met
33	110001	5520000	ENSCAFG00000038085	1.44343	del	Sheepdog_met
33	110001	5520000	ENSCAFG00000038206	1.44343	del	Sheepdog_met
33	110001	5520000	ENSCAFG00000038279	1.44343	del	Sheepdog_met
33	110001	5520000	ENSCAFG00000038634	1.44343	del	Sheepdog_met
33	110001	5520000	ENSCAFG00000038678	1.44343	del	Sheepdog_met
33	110001	5520000	ENSCAFG00000038835	1.44343	del	Sheepdog_met
33	110001	5520000	ENSCAFG00000040268	1.44343	del	Sheepdog_met
33	110001	5520000	ENSCAFG00000040328	1.44343	del	Sheepdog_met
33	110001	5520000	EPHA3	1.44343	del	Sheepdog_met
33	110001	5520000	EPHA6	1.44343	del	Sheepdog_met
33	110001	5520000	GABRR3	1.44343	del	Sheepdog_met
33	110001	5520000	GPR15	1.44343	del	Sheepdog_met
33	110001	5520000	NSUN3	1.44343	del	Sheepdog_met
33	110001	5520000	OR5AC2	1.44343	del	Sheepdog_met
33	110001	5520000	OR5K4	1.44343	del	Sheepdog_met
33	110001	5520000	PROS1	1.44343	del	Sheepdog_met
33	110001	5520000	RIOX2	1.44343	del	Sheepdog_met
33	110001	5520000	STX19	1.44343	del	Sheepdog_met
19	130001	3620000	CLGN	1.45559	del	Sheepdog_met
19	130001	3620000	ELF2	1.45559	del	Sheepdog_met
19	130001	3620000	ELMOD2	1.45559	del	Sheepdog_met
19	130001	3620000	ENSCAFG00000003628	1.45559	del	Sheepdog_met
19	130001	3620000	ENSCAFG00000003702	1.45559	del	Sheepdog_met
19	130001	3620000	ENSCAFG00000021699	1.45559	del	Sheepdog_met
19	130001	3620000	ENSCAFG00000027051	1.45559	del	Sheepdog_met
19	130001	3620000	ENSCAFG00000027173	1.45559	del	Sheepdog_met
19	130001	3620000	ENSCAFG00000028353	1.45559	del	Sheepdog_met
19	130001	3620000	ENSCAFG00000028984	1.45559	del	Sheepdog_met
19	130001	3620000	ENSCAFG00000031075	1.45559	del	Sheepdog_met
19	130001	3620000	ENSCAFG00000031913	1.45559	del	Sheepdog_met
19	130001	3620000	ENSCAFG00000032468	1.45559	del	Sheepdog_met
19	130001	3620000	ENSCAFG00000032915	1.45559	del	Sheepdog_met
19	130001	3620000	ENSCAFG00000033355	1.45559	del	Sheepdog_met
19	130001	3620000	ENSCAFG00000035226	1.45559	del	Sheepdog_met
19	130001	3620000	ENSCAFG00000035591	1.45559	del	Sheepdog_met
19	130001	3620000	ENSCAFG00000036906	1.45559	del	Sheepdog_met
19	130001	3620000	ENSCAFG00000038046	1.45559	del	Sheepdog_met
19	130001	3620000	ENSCAFG00000038482	1.45559	del	Sheepdog_met
19	130001	3620000	ENSCAFG00000038574	1.45559	del	Sheepdog_met
19	130001	3620000	ENSCAFG00000039525	1.45559	del	Sheepdog_met
19	130001	3620000	ENSCAFG00000040315	1.45559	del	Sheepdog_met
19	130001	3620000	ENSCAFG00000040772	1.45559	del	Sheepdog_met
19	130001	3620000	ENSCAFG00000040789	1.45559	del	Sheepdog_met
19	130001	3620000	GAB1	1.45559	del	Sheepdog_met
19	130001	3620000	IL15	1.45559	del	Sheepdog_met
19	130001	3620000	INPP4B	1.45559	del	Sheepdog_met
19	130001	3620000	MAML3	1.45559	del	Sheepdog_met
19	130001	3620000	MGARP	1.45559	del	Sheepdog_met
19	130001	3620000	MGAT4D	1.45559	del	Sheepdog_met
19	130001	3620000	NAA15	1.45559	del	Sheepdog_met
19	130001	3620000	NOCT	1.45559	del	Sheepdog_met
19	130001	3620000	RAB33B	1.45559	del	Sheepdog_met
19	130001	3620000	RNF150	1.45559	del	Sheepdog_met
19	130001	3620000	SCOC	1.45559	del	Sheepdog_met
19	130001	3620000	SETD7	1.45559	del	Sheepdog_met
19	130001	3620000	TBC1D9	1.45559	del	Sheepdog_met
19	130001	3620000	UCP1	1.45559	del	Sheepdog_met
19	130001	3620000	USP38	1.45559	del	Sheepdog_met
19	130001	3620000	ZNF330	1.45559	del	Sheepdog_met
4	140001	3340000	ACTN2	1.47631	del	Sheepdog_met
4	140001	3340000	CHRM3	1.47631	del	Sheepdog_met
4	140001	3340000	ENSCAFG00000008063	1.47631	del	Sheepdog_met
4	140001	3330000	CHRM3	1.2676	del	Sheepdog_primary
4	140001	3330000	ENSCAFG00000008063	1.2676	del	Sheepdog_primary
4	140001	3330000	ENSCAFG00000009985	1.2676	del	Sheepdog_primary
4	140001	3330000	ENSCAFG00000009991	1.2676	del	Sheepdog_primary
4	140001	3340000	ENSCAFG00000009985	1.47631	del	Sheepdog_met
4	140001	3330000	ENSCAFG00000009998	1.2676	del	Sheepdog_primary
4	140001	3330000	ENSCAFG00000010041	1.2676	del	Sheepdog_primary
4	140001	3330000	ENSCAFG00000021693	1.2676	del	Sheepdog_primary
4	140001	3330000	ENSCAFG00000024143	1.2676	del	Sheepdog_primary
4	140001	3330000	ENSCAFG00000025810	1.2676	del	Sheepdog_primary
4	140001	3330000	ENSCAFG00000026154	1.2676	del	Sheepdog_primary
4	140001	3330000	ENSCAFG00000027180	1.2676	del	Sheepdog_primary
4	140001	3330000	ENSCAFG00000028199	1.2676	del	Sheepdog_primary
4	140001	3340000	ENSCAFG00000009991	1.47631	del	Sheepdog_met
4	140001	3340000	ENSCAFG00000009998	1.47631	del	Sheepdog_met
4	140001	3340000	ENSCAFG00000010041	1.47631	del	Sheepdog_met
4	140001	3340000	ENSCAFG00000021693	1.47631	del	Sheepdog_met
4	140001	3340000	ENSCAFG00000024143	1.47631	del	Sheepdog_met
4	140001	3340000	ENSCAFG00000025810	1.47631	del	Sheepdog_met
4	140001	3340000	ENSCAFG00000026154	1.47631	del	Sheepdog_met
4	140001	3330000	ENSCAFG00000028329	1.2676	del	Sheepdog_primary
4	140001	3330000	ENSCAFG00000028519	1.2676	del	Sheepdog_primary
4	140001	3330000	ENSCAFG00000029103	1.2676	del	Sheepdog_primary
4	140001	3330000	ENSCAFG00000029179	1.2676	del	Sheepdog_primary
4	140001	3340000	ENSCAFG00000027180	1.47631	del	Sheepdog_met
4	140001	3340000	ENSCAFG00000028199	1.47631	del	Sheepdog_met
4	140001	3330000	ENSCAFG00000031100	1.2676	del	Sheepdog_primary
4	140001	3330000	ENSCAFG00000033310	1.2676	del	Sheepdog_primary
4	140001	3330000	ENSCAFG00000033575	1.2676	del	Sheepdog_primary
4	140001	3330000	ENSCAFG00000035467	1.2676	del	Sheepdog_primary
4	140001	3330000	ENSCAFG00000035885	1.2676	del	Sheepdog_primary
4	140001	3330000	ENSCAFG00000037018	1.2676	del	Sheepdog_primary
4	140001	3330000	ENSCAFG00000037926	1.2676	del	Sheepdog_primary
4	140001	3340000	ENSCAFG00000028329	1.47631	del	Sheepdog_met
4	140001	3340000	ENSCAFG00000028519	1.47631	del	Sheepdog_met
4	140001	3340000	ENSCAFG00000029103	1.47631	del	Sheepdog_met
4	140001	3340000	ENSCAFG00000029179	1.47631	del	Sheepdog_met
4	140001	3340000	ENSCAFG00000031100	1.47631	del	Sheepdog_met
4	140001	3340000	ENSCAFG00000033310	1.47631	del	Sheepdog_met
4	140001	3340000	ENSCAFG00000033575	1.47631	del	Sheepdog_met
4	140001	3340000	ENSCAFG00000035467	1.47631	del	Sheepdog_met
4	140001	3340000	ENSCAFG00000035885	1.47631	del	Sheepdog_met
4	140001	3340000	ENSCAFG00000037018	1.47631	del	Sheepdog_met
4	140001	3340000	ENSCAFG00000037926	1.47631	del	Sheepdog_met
4	140001	3340000	ENSCAFG00000038412	1.47631	del	Sheepdog_met
4	140001	3340000	ENSCAFG00000038674	1.47631	del	Sheepdog_met
4	140001	3330000	ENSCAFG00000038412	1.2676	del	Sheepdog_primary
4	140001	3340000	ENSCAFG00000038765	1.47631	del	Sheepdog_met
4	140001	3340000	ENSCAFG00000039279	1.47631	del	Sheepdog_met
4	140001	3340000	ENSCAFG00000039315	1.47631	del	Sheepdog_met
4	140001	3340000	ENSCAFG00000039499	1.47631	del	Sheepdog_met
4	140001	3340000	IFIT1	1.47631	del	Sheepdog_met
4	140001	3340000	MTR	1.47631	del	Sheepdog_met
4	140001	3340000	RYR2	1.47631	del	Sheepdog_met
4	140001	3340000	ZNF248	1.47631	del	Sheepdog_met
4	140001	3340000	ZNF37A	1.47631	del	Sheepdog_met
4	140001	3340000	ZP4	1.47631	del	Sheepdog_met
4	140001	3330000	ENSCAFG00000038674	1.2676	del	Sheepdog_primary
4	140001	3330000	ENSCAFG00000038765	1.2676	del	Sheepdog_primary
4	140001	3330000	ENSCAFG00000039279	1.2676	del	Sheepdog_primary
4	140001	3330000	ENSCAFG00000039315	1.2676	del	Sheepdog_primary
4	140001	3330000	ENSCAFG00000039499	1.2676	del	Sheepdog_primary
4	140001	3330000	IFIT1	1.2676	del	Sheepdog_primary
4	140001	3330000	MTR	1.2676	del	Sheepdog_primary
4	140001	3330000	RYR2	1.2676	del	Sheepdog_primary
4	140001	3330000	ZNF248	1.2676	del	Sheepdog_primary
4	140001	3330000	ZNF37A	1.2676	del	Sheepdog_primary
4	140001	3330000	ZP4	1.2676	del	Sheepdog_primary
26	150001	530000	ANKLE2	1.27987	del	Labrador_primary
26	150001	530000	CHFR	1.27987	del	Labrador_primary
26	150001	530000	ENSCAFG00000026226	1.27987	del	Labrador_primary
26	150001	530000	ENSCAFG00000026248	1.27987	del	Labrador_primary
26	150001	530000	ENSCAFG00000031048	1.27987	del	Labrador_primary
26	150001	530000	ENSCAFG00000036025	1.27987	del	Labrador_primary
26	150001	530000	ENSCAFG00000039355	1.27987	del	Labrador_primary
26	150001	530000	ENSCAFG00000039978	1.27987	del	Labrador_primary
26	150001	530000	FBRSL1	1.27987	del	Labrador_primary
26	150001	530000	GOLGA3	1.27987	del	Labrador_primary
26	150001	530000	LRCOL1	1.27987	del	Labrador_primary
26	150001	530000	P2RX2	1.27987	del	Labrador_primary
26	150001	530000	PGAM5	1.27987	del	Labrador_primary
26	150001	530000	POLE	1.27987	del	Labrador_primary
26	150001	530000	PXMP2	1.27987	del	Labrador_primary
26	150001	530000	ZNF140	1.27987	del	Labrador_primary
26	150001	530000	ZNF605	1.27987	del	Labrador_primary
9	170001	220000	RFNG	2.57166	amp	Labrador_met
9	170001	220000	CCDC57	2.57166	amp	Labrador_met
9	170001	220000	ENSCAFG00000040601	2.57166	amp	Labrador_met
9	170001	220000	RFNG	2.57166	amp	Labrador_primary
9	170001	220000	CCDC57	2.57166	amp	Labrador_primary
9	170001	220000	ENSCAFG00000040601	2.57166	amp	Labrador_primary
19	170001	1060000	ENSCAFG00000021699	1.30912	del	Sheepdog_primary
19	170001	1060000	ENSCAFG00000027173	1.30912	del	Sheepdog_primary
19	170001	1060000	ENSCAFG00000032915	1.30912	del	Sheepdog_primary
19	170001	1060000	INPP4B	1.30912	del	Sheepdog_primary
19	170001	1060000	USP38	1.30912	del	Sheepdog_primary
X	270001	6970000	ENSCAFG00000010945	2.7549	amp	Labrador_primary
X	270001	6970000	ENSCAFG00000028761	2.7549	amp	Labrador_primary
X	270001	6970000	GTPBP6	2.7549	amp	Labrador_primary
X	270001	6970000	PLCXD1	2.7549	amp	Labrador_primary
X	270001	6970000	SHOX	2.7549	amp	Labrador_primary
X	270001	6970000	CRLF2	2.7549	amp	Labrador_primary
X	270001	6970000	CSF2RA	2.7549	amp	Labrador_primary
X	270001	6970000	ENSCAFG00000031295	2.7549	amp	Labrador_primary
X	270001	6970000	ENSCAFG00000035097	2.7549	amp	Labrador_primary
X	270001	6970000	IL3RA	2.7549	amp	Labrador_primary
X	270001	6970000	SLC25A6	2.7549	amp	Labrador_primary
X	270001	6970000	ENSCAFG00000032218	2.7549	amp	Labrador_primary
X	270001	6970000	ENSCAFG00000029091	2.7549	amp	Labrador_primary
X	270001	6970000	ASMT	2.7549	amp	Labrador_primary
X	270001	6970000	ENSCAFG00000030459	2.7549	amp	Labrador_primary
X	270001	6970000	ENSCAFG00000028620	2.7549	amp	Labrador_primary
X	270001	6970000	ENSCAFG00000029462	2.7549	amp	Labrador_primary
X	270001	6970000	ASMTL	2.7549	amp	Labrador_primary
X	270001	6970000	ENSCAFG00000030381	2.7549	amp	Labrador_primary
X	270001	6970000	DHRSX	2.7549	amp	Labrador_primary
X	270001	6970000	ENSCAFG00000011075	2.7549	amp	Labrador_primary
X	270001	6970000	ENSCAFG00000034532	2.7549	amp	Labrador_primary
X	270001	6970000	ENSCAFG00000036041	2.7549	amp	Labrador_primary
X	270001	6970000	ENSCAFG00000028845	2.7549	amp	Labrador_primary
X	270001	6970000	CD99	2.7549	amp	Labrador_primary
X	270001	6970000	XG	2.7549	amp	Labrador_primary
X	270001	6970000	GYG2	2.7549	amp	Labrador_primary
X	270001	6970000	ARSD	2.7549	amp	Labrador_primary
X	270001	6970000	arse	2.7549	amp	Labrador_primary
X	270001	6970000	ARSH	2.7549	amp	Labrador_primary
X	270001	6970000	ENSCAFG00000033546	2.7549	amp	Labrador_primary
X	270001	6970000	ARSF	2.7549	amp	Labrador_primary
X	270001	6970000	MXRA5	2.7549	amp	Labrador_primary
X	270001	6970000	ENSCAFG00000032309	2.7549	amp	Labrador_primary
X	270001	6970000	ENSCAFG00000036369	2.7549	amp	Labrador_primary
X	270001	6970000	ENSCAFG00000038163	2.7549	amp	Labrador_primary
X	270001	6970000	ENSCAFG00000040759	2.7549	amp	Labrador_primary
X	270001	6970000	ENSCAFG00000037867	2.7549	amp	Labrador_primary
X	270001	6970000	PRKX	2.7549	amp	Labrador_primary
X	270001	6970000	ENSCAFG00000040280	2.7549	amp	Labrador_primary
X	270001	6970000	ENSCAFG00000035750	2.7549	amp	Labrador_primary
X	270001	6970000	ENSCAFG00000027598	2.7549	amp	Labrador_primary
X	270001	6970000	ENSCAFG00000033170	2.7549	amp	Labrador_primary
X	270001	6970000	ENSCAFG00000036854	2.7549	amp	Labrador_primary
X	270001	6970000	ENSCAFG00000038644	2.7549	amp	Labrador_primary
X	270001	6970000	ENSCAFG00000011192	2.7549	amp	Labrador_primary
X	270001	6970000	ENSCAFG00000035300	2.7549	amp	Labrador_primary
X	270001	6970000	ENSCAFG00000034489	2.7549	amp	Labrador_primary
X	270001	6970000	ENSCAFG00000036877	2.7549	amp	Labrador_primary
X	270001	6970000	ENSCAFG00000028202	2.7549	amp	Labrador_primary
X	270001	6970000	ENSCAFG00000032952	2.7549	amp	Labrador_primary
X	270001	6970000	ENSCAFG00000039522	2.7549	amp	Labrador_primary
X	270001	6970000	ENSCAFG00000039620	2.7549	amp	Labrador_primary
X	270001	6970000	ENSCAFG00000031750	2.7549	amp	Labrador_primary
X	270001	6970000	ENSCAFG00000032113	2.7549	amp	Labrador_primary
X	270001	6970000	ENSCAFG00000028745	2.7549	amp	Labrador_primary
X	270001	6970000	ENSCAFG00000035491	2.7549	amp	Labrador_primary
X	270001	6970000	ENSCAFG00000038675	2.7549	amp	Labrador_primary
X	270001	6970000	ENSCAFG00000034356	2.7549	amp	Labrador_primary
X	270001	6970000	ENSCAFG00000011251	2.7549	amp	Labrador_primary
X	270001	6970000	ENSCAFG00000029931	2.7549	amp	Labrador_primary
X	270001	6970000	ENSCAFG00000037619	2.7549	amp	Labrador_primary
X	270001	6970000	ENSCAFG00000037263	2.7549	amp	Labrador_primary
X	270001	6970000	ENSCAFG00000035150	2.7549	amp	Labrador_primary
X	270001	6970000	ENSCAFG00000036418	2.7549	amp	Labrador_primary
X	270001	6970000	ENSCAFG00000034268	2.7549	amp	Labrador_primary
X	270001	6970000	PUDP	2.7549	amp	Labrador_primary
X	270001	6970000	ENSCAFG00000030093	2.7549	amp	Labrador_primary
X	270001	6970000	ENSCAFG00000040016	2.7549	amp	Labrador_primary
X	270001	6970000	STS	2.7549	amp	Labrador_primary
X	270001	6970000	ENSCAFG00000036749	2.7549	amp	Labrador_primary
X	270001	6970000	ENSCAFG00000004314	2.7549	amp	Labrador_primary
X	270001	6970000	ENSCAFG00000029064	2.7549	amp	Labrador_primary
X	270001	6970000	ENSCAFG00000027094	2.7549	amp	Labrador_primary
X	270001	6970000	ENSCAFG00000034475	2.7549	amp	Labrador_primary
X	270001	6970000	ENSCAFG00000038232	2.7549	amp	Labrador_primary
X	270001	6970000	PNPLA4	2.7549	amp	Labrador_primary
X	270001	6970000	ANOS1	2.7549	amp	Labrador_primary
X	270001	6970000	ENSCAFG00000036523	2.7549	amp	Labrador_primary
X	270001	6970000	ENSCAFG00000033669	2.7549	amp	Labrador_primary
X	270001	6970000	ENSCAFG00000011323	2.7549	amp	Labrador_primary
X	270001	6970000	ENSCAFG00000011329	2.7549	amp	Labrador_primary
X	270001	6970000	ENSCAFG00000032949	2.7549	amp	Labrador_primary
X	270001	6970000	ENSCAFG00000039144	2.7549	amp	Labrador_primary
X	270001	6970000	ENSCAFG00000036268	2.7549	amp	Labrador_primary
X	270001	6970000	ENSCAFG00000039487	2.7549	amp	Labrador_primary
X	270001	6970000	ENSCAFG00000035620	2.7549	amp	Labrador_primary
X	270001	6970000	ENSCAFG00000037230	2.7549	amp	Labrador_primary
X	270001	6970000	ENSCAFG00000011362	2.7549	amp	Labrador_primary
X	270001	6970000	SHROOM2	2.7549	amp	Labrador_primary
X	270001	6970000	ENSCAFG00000036941	2.7549	amp	Labrador_primary
X	270001	6970000	CLDN34	2.7549	amp	Labrador_primary
X	270001	6970000	WWC3	2.7549	amp	Labrador_primary
X	270001	6970000	CLCN4	2.7549	amp	Labrador_primary
16	310001	1260000	ADCY1	1.06157	del	Labrador_primary
16	310001	1260000	ENSCAFG00000012301	1.06157	del	Labrador_primary
16	310001	1260000	ENSCAFG00000028929	1.06157	del	Labrador_primary
16	310001	1260000	ENSCAFG00000029006	1.06157	del	Labrador_primary
16	310001	1260000	ENSCAFG00000034234	1.06157	del	Labrador_primary
16	310001	1260000	ENSCAFG00000034565	1.06157	del	Labrador_primary
16	310001	1260000	ENSCAFG00000034663	1.06157	del	Labrador_primary
16	310001	1260000	ENSCAFG00000037341	1.06157	del	Labrador_primary
16	310001	1260000	ENSCAFG00000037515	1.06157	del	Labrador_primary
16	310001	1260000	ENSCAFG00000037642	1.06157	del	Labrador_primary
16	310001	1260000	ENSCAFG00000039459	1.06157	del	Labrador_primary
16	310001	1260000	ENSCAFG00000039996	1.06157	del	Labrador_primary
16	310001	1260000	IGFBP1	1.06157	del	Labrador_primary
16	310001	1260000	IGFBP3	1.06157	del	Labrador_primary
7	340001	410000	KDM5B	2.65314	amp	Labrador_primary
12	370001	1550000	ABCF1	1.46236	del	Labrador_primary
12	370001	1550000	ABHD16A	1.46236	del	Labrador_primary
12	370001	1550000	AIF1	1.46236	del	Labrador_primary
12	370001	1550000	APOM	1.46236	del	Labrador_primary
12	370001	1550000	ATAT1	1.46236	del	Labrador_primary
12	370001	1550000	ATF6B	1.46236	del	Labrador_primary
12	370001	1550000	ATP6V1G1	1.46236	del	Labrador_primary
12	370001	1550000	BAG6	1.46236	del	Labrador_primary
12	370001	1550000	C6orf15	1.46236	del	Labrador_primary
12	370001	1550000	CCHCR1	1.46236	del	Labrador_primary
12	370001	1550000	CDSN	1.46236	del	Labrador_primary
12	370001	1550000	CLIC1	1.46236	del	Labrador_primary
12	370001	1550000	CSNK2B	1.46236	del	Labrador_primary
12	370001	1550000	CYP21	1.46236	del	Labrador_primary
12	370001	1550000	DDAH2	1.46236	del	Labrador_primary
12	370001	1550000	DDR1	1.46236	del	Labrador_primary
12	370001	1550000	DDX39B	1.46236	del	Labrador_primary
12	370001	1550000	DHX16	1.46236	del	Labrador_primary
12	370001	1550000	DLA-64	1.46236	del	Labrador_primary
12	370001	1550000	DXO	1.46236	del	Labrador_primary
12	370001	1550000	EGFL8	1.46236	del	Labrador_primary
12	370001	1550000	EHMT2	1.46236	del	Labrador_primary
12	370001	1550000	ENSCAFG00000000416	1.46236	del	Labrador_primary
12	370001	1550000	ENSCAFG00000000470	1.46236	del	Labrador_primary
12	370001	1550000	ENSCAFG00000000485	1.46236	del	Labrador_primary
12	370001	1550000	ENSCAFG00000000487	1.46236	del	Labrador_primary
12	370001	1550000	ENSCAFG00000000492	1.46236	del	Labrador_primary
12	370001	1550000	ENSCAFG00000000496	1.46236	del	Labrador_primary
12	370001	1550000	ENSCAFG00000000600	1.46236	del	Labrador_primary
12	370001	1550000	ENSCAFG00000000610	1.46236	del	Labrador_primary
12	370001	1550000	ENSCAFG00000000626	1.46236	del	Labrador_primary
12	370001	1550000	ENSCAFG00000000640	1.46236	del	Labrador_primary
12	370001	1550000	ENSCAFG00000000686	1.46236	del	Labrador_primary
12	370001	1550000	ENSCAFG00000000690	1.46236	del	Labrador_primary
12	370001	1550000	ENSCAFG00000000701	1.46236	del	Labrador_primary
12	370001	1550000	ENSCAFG00000000751	1.46236	del	Labrador_primary
12	370001	1550000	ENSCAFG00000000766	1.46236	del	Labrador_primary
12	370001	1550000	ENSCAFG00000020675	1.46236	del	Labrador_primary
12	370001	1550000	ENSCAFG00000020859	1.46236	del	Labrador_primary
12	370001	1550000	ENSCAFG00000020981	1.46236	del	Labrador_primary
12	370001	1550000	ENSCAFG00000021219	1.46236	del	Labrador_primary
12	370001	1550000	ENSCAFG00000023691	1.46236	del	Labrador_primary
12	370001	1550000	ENSCAFG00000026148	1.46236	del	Labrador_primary
12	370001	1550000	ENSCAFG00000026284	1.46236	del	Labrador_primary
12	370001	1550000	ENSCAFG00000026551	1.46236	del	Labrador_primary
12	370001	1550000	ENSCAFG00000028232	1.46236	del	Labrador_primary
12	370001	1550000	ENSCAFG00000029749	1.46236	del	Labrador_primary
12	370001	1550000	ENSCAFG00000030202	1.46236	del	Labrador_primary
12	370001	1550000	ENSCAFG00000031421	1.46236	del	Labrador_primary
12	370001	1550000	ENSCAFG00000032222	1.46236	del	Labrador_primary
12	370001	1550000	ENSCAFG00000033415	1.46236	del	Labrador_primary
12	370001	1550000	ENSCAFG00000034096	1.46236	del	Labrador_primary
12	370001	1550000	ENSCAFG00000034278	1.46236	del	Labrador_primary
12	370001	1550000	ENSCAFG00000034880	1.46236	del	Labrador_primary
12	370001	1550000	ENSCAFG00000035349	1.46236	del	Labrador_primary
12	370001	1550000	ENSCAFG00000039431	1.46236	del	Labrador_primary
12	370001	1550000	FLOT1	1.46236	del	Labrador_primary
12	370001	1550000	GNL1	1.46236	del	Labrador_primary
12	370001	1550000	GPANK1	1.46236	del	Labrador_primary
12	370001	1550000	GTF2H4	1.46236	del	Labrador_primary
12	370001	1550000	HSP70	1.46236	del	Labrador_primary
12	370001	1550000	HSPA1L	1.46236	del	Labrador_primary
12	370001	1550000	IER3	1.46236	del	Labrador_primary
12	370001	1550000	LTB	1.46236	del	Labrador_primary
12	370001	1550000	LY6G5C	1.46236	del	Labrador_primary
12	370001	1550000	LY6G6C	1.46236	del	Labrador_primary
12	370001	1550000	LY6G6D	1.46236	del	Labrador_primary
12	370001	1550000	LY6G6E	1.46236	del	Labrador_primary
12	370001	1550000	MCCD1	1.46236	del	Labrador_primary
12	370001	1550000	MDC1	1.46236	del	Labrador_primary
12	370001	1550000	MPIG6B	1.46236	del	Labrador_primary
12	370001	1550000	MRPS18B	1.46236	del	Labrador_primary
12	370001	1550000	MUC21	1.46236	del	Labrador_primary
12	370001	1550000	NCR3	1.46236	del	Labrador_primary
12	370001	1550000	NEU1	1.46236	del	Labrador_primary
12	370001	1550000	NFKBIL1	1.46236	del	Labrador_primary
12	370001	1550000	PPP1R10	1.46236	del	Labrador_primary
12	370001	1550000	PPP1R18	1.46236	del	Labrador_primary
12	370001	1550000	PRRC2A	1.46236	del	Labrador_primary
12	370001	1550000	PRRT1	1.46236	del	Labrador_primary
12	370001	1550000	PSORS1C2	1.46236	del	Labrador_primary
12	370001	1550000	SAPCD1	1.46236	del	Labrador_primary
12	370001	1550000	SKIV2L	1.46236	del	Labrador_primary
12	370001	1550000	SLC44A4	1.46236	del	Labrador_primary
12	370001	1550000	TCF19	1.46236	del	Labrador_primary
12	370001	1550000	TNF	1.46236	del	Labrador_primary
12	370001	1550000	TNLG1E	1.46236	del	Labrador_primary
12	370001	1550000	TUBB	1.46236	del	Labrador_primary
12	370001	1550000	VARS	1.46236	del	Labrador_primary
12	370001	1550000	VARS2	1.46236	del	Labrador_primary
12	370001	1550000	VWA7	1.46236	del	Labrador_primary
12	370001	1550000	ZBTB12	1.46236	del	Labrador_primary
38	460001	520000	ENSCAFG00000009602	1.4708	del	Labrador_primary
38	460001	520000	ENSCAFG00000037686	1.4708	del	Labrador_primary
38	460001	520000	ENSCAFG00000039492	1.4708	del	Labrador_primary
38	460001	520000	ZBED6	1.4708	del	Labrador_primary
26	530001	670000	ENSCAFG00000029503	0.984525	del	Labrador_primary
26	530001	670000	ENSCAFG00000032366	0.984525	del	Labrador_primary
26	530001	670000	ENSCAFG00000036025	0.984525	del	Labrador_primary
26	530001	670000	ENSCAFG00000036076	0.984525	del	Labrador_primary
26	530001	670000	ENSCAFG00000040440	0.984525	del	Labrador_primary
26	530001	670000	FBRSL1	0.984525	del	Labrador_primary
12	540001	630000	IER3	2.53661	amp	Sheepdog_primary
12	540001	630000	ENSCAFG00000000470	2.53661	amp	Sheepdog_primary
12	540001	630000	ENSCAFG00000034880	2.53661	amp	Sheepdog_primary
12	540001	630000	ENSCAFG00000020675	2.53661	amp	Sheepdog_primary
35	600001	3180000	DUSP22	1.30017	del	Sheepdog_primary
35	600001	3180000	ENSCAFG00000009194	1.30017	del	Sheepdog_primary
35	600001	3180000	ENSCAFG00000009198	1.30017	del	Sheepdog_primary
35	600001	3180000	ENSCAFG00000009200	1.30017	del	Sheepdog_primary
35	600001	3180000	ENSCAFG00000012568	1.30017	del	Sheepdog_primary
35	600001	3180000	ENSCAFG00000024882	1.30017	del	Sheepdog_primary
35	600001	3180000	ENSCAFG00000027629	1.30017	del	Sheepdog_primary
35	600001	3180000	ENSCAFG00000027791	1.30017	del	Sheepdog_primary
35	600001	3180000	ENSCAFG00000028384	1.30017	del	Sheepdog_primary
35	600001	3180000	ENSCAFG00000031686	1.30017	del	Sheepdog_primary
35	600001	3180000	ENSCAFG00000032203	1.30017	del	Sheepdog_primary
35	600001	3180000	ENSCAFG00000032783	1.30017	del	Sheepdog_primary
35	600001	3180000	ENSCAFG00000033682	1.30017	del	Sheepdog_primary
35	600001	3180000	ENSCAFG00000033748	1.30017	del	Sheepdog_primary
35	600001	3180000	ENSCAFG00000034334	1.30017	del	Sheepdog_primary
35	600001	3180000	ENSCAFG00000034840	1.30017	del	Sheepdog_primary
35	600001	3180000	ENSCAFG00000036559	1.30017	del	Sheepdog_primary
35	600001	3180000	ENSCAFG00000037451	1.30017	del	Sheepdog_primary
35	600001	3180000	ENSCAFG00000038084	1.30017	del	Sheepdog_primary
35	600001	3180000	ENSCAFG00000038781	1.30017	del	Sheepdog_primary
35	600001	3180000	ENSCAFG00000040139	1.30017	del	Sheepdog_primary
35	600001	3180000	ENSCAFG00000040237	1.30017	del	Sheepdog_primary
35	600001	3180000	ENSCAFG00000040238	1.30017	del	Sheepdog_primary
35	600001	3180000	EXOC2	1.30017	del	Sheepdog_primary
35	600001	3180000	FOXF2	1.30017	del	Sheepdog_primary
35	600001	3180000	GMDS	1.30017	del	Sheepdog_primary
35	600001	3180000	IRF4	1.30017	del	Sheepdog_primary
35	600001	3180000	SERPINB1	1.30017	del	Sheepdog_primary
35	600001	3180000	SERPINB9	1.30017	del	Sheepdog_primary
35	600001	3180000	WRNIP1	1.30017	del	Sheepdog_primary
38	610001	730000	ENSCAFG00000039186	1.32961	del	Sheepdog_primary
38	610001	730000	ETNK2	1.32961	del	Sheepdog_primary
38	610001	730000	SOX13	1.32961	del	Sheepdog_primary
38	640001	1060000	ENSCAFG00000028371	1.09969	del	Labrador_primary
38	640001	1060000	ENSCAFG00000028492	1.09969	del	Labrador_primary
38	640001	1060000	ENSCAFG00000035802	1.09969	del	Labrador_primary
38	640001	1060000	ENSCAFG00000039399	1.09969	del	Labrador_primary
38	640001	1060000	ENSCAFG00000039619	1.09969	del	Labrador_primary
38	640001	1060000	ETNK2	1.09969	del	Labrador_primary
38	640001	1060000	GOLT1A	1.09969	del	Labrador_primary
38	640001	1060000	PIK3C2B	1.09969	del	Labrador_primary
38	640001	1060000	PLEKHA6	1.09969	del	Labrador_primary
38	640001	1060000	PPP1R15B	1.09969	del	Labrador_primary
38	640001	1060000	REN	1.09969	del	Labrador_primary
38	640001	1060000	SOX13	1.09969	del	Labrador_primary
26	670001	5740000	AACS	1.18296	del	Labrador_primary
26	670001	5740000	ADGRD1	1.18296	del	Labrador_primary
26	670001	5740000	CCDC92	1.18296	del	Labrador_primary
26	670001	5740000	DDX51	1.18296	del	Labrador_primary
26	670001	5740000	DHX37	1.18296	del	Labrador_primary
26	670001	5740000	ENSCAFG00000006533	1.18296	del	Labrador_primary
26	670001	5740000	ENSCAFG00000006677	1.18296	del	Labrador_primary
26	670001	5740000	ENSCAFG00000006700	1.18296	del	Labrador_primary
26	670001	5740000	ENSCAFG00000006853	1.18296	del	Labrador_primary
26	670001	5740000	ENSCAFG00000018018	1.18296	del	Labrador_primary
26	670001	5740000	ENSCAFG00000026131	1.18296	del	Labrador_primary
26	670001	5740000	ENSCAFG00000030081	1.18296	del	Labrador_primary
26	670001	5740000	ENSCAFG00000030419	1.18296	del	Labrador_primary
26	670001	5740000	ENSCAFG00000030527	1.18296	del	Labrador_primary
26	670001	5740000	ENSCAFG00000031159	1.18296	del	Labrador_primary
26	670001	5740000	ENSCAFG00000032350	1.18296	del	Labrador_primary
26	670001	5740000	ENSCAFG00000032916	1.18296	del	Labrador_primary
26	670001	5740000	ENSCAFG00000033297	1.18296	del	Labrador_primary
26	670001	5740000	ENSCAFG00000034260	1.18296	del	Labrador_primary
26	670001	5740000	ENSCAFG00000034282	1.18296	del	Labrador_primary
26	670001	5740000	ENSCAFG00000034997	1.18296	del	Labrador_primary
26	670001	5740000	ENSCAFG00000035042	1.18296	del	Labrador_primary
26	670001	5740000	ENSCAFG00000035341	1.18296	del	Labrador_primary
26	670001	5740000	ENSCAFG00000035350	1.18296	del	Labrador_primary
26	670001	5740000	ENSCAFG00000036076	1.18296	del	Labrador_primary
26	670001	5740000	ENSCAFG00000036326	1.18296	del	Labrador_primary
26	670001	5740000	ENSCAFG00000036689	1.18296	del	Labrador_primary
26	670001	5740000	ENSCAFG00000036795	1.18296	del	Labrador_primary
26	670001	5740000	ENSCAFG00000037442	1.18296	del	Labrador_primary
26	670001	5740000	ENSCAFG00000037554	1.18296	del	Labrador_primary
26	670001	5740000	ENSCAFG00000037699	1.18296	del	Labrador_primary
26	670001	5740000	ENSCAFG00000038757	1.18296	del	Labrador_primary
26	670001	5740000	ENSCAFG00000038902	1.18296	del	Labrador_primary
26	670001	5740000	ENSCAFG00000039555	1.18296	del	Labrador_primary
26	670001	5740000	ENSCAFG00000039614	1.18296	del	Labrador_primary
26	670001	5740000	ENSCAFG00000039659	1.18296	del	Labrador_primary
26	670001	5740000	ENSCAFG00000040027	1.18296	del	Labrador_primary
26	670001	5740000	ENSCAFG00000040304	1.18296	del	Labrador_primary
26	670001	5740000	EP400	1.18296	del	Labrador_primary
26	670001	5740000	FZD10	1.18296	del	Labrador_primary
26	670001	5740000	GALNT9	1.18296	del	Labrador_primary
26	670001	5740000	GLT1D1	1.18296	del	Labrador_primary
26	670001	5740000	NCOR2	1.18296	del	Labrador_primary
26	670001	5740000	NOC4L	1.18296	del	Labrador_primary
26	670001	5740000	PIWIL1	1.18296	del	Labrador_primary
26	670001	5740000	PUS1	1.18296	del	Labrador_primary
26	670001	5740000	RAN	1.18296	del	Labrador_primary
26	670001	5740000	RFLNA	1.18296	del	Labrador_primary
26	670001	5740000	RIMBP2	1.18296	del	Labrador_primary
26	670001	5740000	SCARB1	1.18296	del	Labrador_primary
26	670001	5740000	SFSWAP	1.18296	del	Labrador_primary
26	670001	5740000	SLC15A4	1.18296	del	Labrador_primary
26	670001	5740000	STX2	1.18296	del	Labrador_primary
26	670001	5740000	TMEM132B	1.18296	del	Labrador_primary
26	670001	5740000	TMEM132C	1.18296	del	Labrador_primary
26	670001	5740000	TMEM132D	1.18296	del	Labrador_primary
26	670001	5740000	ULK1	1.18296	del	Labrador_primary
26	670001	5740000	ZNF664	1.18296	del	Labrador_primary
32	690001	10500000	2019-09-11	1.31649	del	Sheepdog_primary
32	690001	10500000	ABRAXAS1	1.31649	del	Sheepdog_primary
32	690001	10500000	AFF1	1.31649	del	Sheepdog_primary
32	690001	10500000	ANTXR2	1.31649	del	Sheepdog_primary
32	690001	10500000	ANXA3	1.31649	del	Sheepdog_primary
32	690001	10500000	ARHGAP24	1.31649	del	Sheepdog_primary
32	690001	10500000	ART3	1.31649	del	Sheepdog_primary
32	690001	10500000	BMP2K	1.31649	del	Sheepdog_primary
32	690001	10500000	BMP3	1.31649	del	Sheepdog_primary
32	690001	10500000	C4orf22	1.31649	del	Sheepdog_primary
32	690001	10500000	C4orf36	1.31649	del	Sheepdog_primary
32	690001	10500000	CCDC158	1.31649	del	Sheepdog_primary
32	690001	10500000	CCNG2	1.31649	del	Sheepdog_primary
32	690001	10500000	CDS1	1.31649	del	Sheepdog_primary
32	690001	10500000	CNOT6L	1.31649	del	Sheepdog_primary
32	690001	10500000	COPS4	1.31649	del	Sheepdog_primary
32	690001	10500000	COQ2	1.31649	del	Sheepdog_primary
32	690001	10500000	CXCL13	1.31649	del	Sheepdog_primary
32	690001	10500000	ENOPH1	1.31649	del	Sheepdog_primary
32	690001	10500000	ENSCAFG00000005599	1.31649	del	Sheepdog_primary
32	690001	10500000	ENSCAFG00000008622	1.31649	del	Sheepdog_primary
32	690001	10500000	ENSCAFG00000008660	1.31649	del	Sheepdog_primary
32	690001	10500000	ENSCAFG00000008662	1.31649	del	Sheepdog_primary
32	690001	10500000	ENSCAFG00000008666	1.31649	del	Sheepdog_primary
32	690001	10500000	ENSCAFG00000008678	1.31649	del	Sheepdog_primary
32	690001	10500000	ENSCAFG00000008682	1.31649	del	Sheepdog_primary
32	690001	10500000	ENSCAFG00000008809	1.31649	del	Sheepdog_primary
32	690001	10500000	ENSCAFG00000008818	1.31649	del	Sheepdog_primary
32	690001	10500000	ENSCAFG00000008928	1.31649	del	Sheepdog_primary
32	690001	10500000	ENSCAFG00000008931	1.31649	del	Sheepdog_primary
32	690001	10500000	ENSCAFG00000008988	1.31649	del	Sheepdog_primary
32	690001	10500000	ENSCAFG00000008989	1.31649	del	Sheepdog_primary
32	690001	10500000	ENSCAFG00000009085	1.31649	del	Sheepdog_primary
32	690001	10500000	ENSCAFG00000009155	1.31649	del	Sheepdog_primary
32	690001	10500000	ENSCAFG00000009405	1.31649	del	Sheepdog_primary
32	690001	10500000	ENSCAFG00000009406	1.31649	del	Sheepdog_primary
32	690001	10500000	ENSCAFG00000020659	1.31649	del	Sheepdog_primary
32	690001	10500000	ENSCAFG00000020745	1.31649	del	Sheepdog_primary
32	690001	10500000	ENSCAFG00000021443	1.31649	del	Sheepdog_primary
32	690001	10500000	ENSCAFG00000022865	1.31649	del	Sheepdog_primary
32	690001	10500000	ENSCAFG00000023995	1.31649	del	Sheepdog_primary
32	690001	10500000	ENSCAFG00000024041	1.31649	del	Sheepdog_primary
32	690001	10500000	ENSCAFG00000024769	1.31649	del	Sheepdog_primary
32	690001	10500000	ENSCAFG00000026202	1.31649	del	Sheepdog_primary
32	690001	10500000	ENSCAFG00000026365	1.31649	del	Sheepdog_primary
32	690001	10500000	ENSCAFG00000026417	1.31649	del	Sheepdog_primary
32	690001	10500000	ENSCAFG00000026919	1.31649	del	Sheepdog_primary
32	690001	10500000	ENSCAFG00000027242	1.31649	del	Sheepdog_primary
32	690001	10500000	ENSCAFG00000027343	1.31649	del	Sheepdog_primary
32	690001	10500000	ENSCAFG00000027703	1.31649	del	Sheepdog_primary
32	690001	10500000	ENSCAFG00000027730	1.31649	del	Sheepdog_primary
32	690001	10500000	ENSCAFG00000027969	1.31649	del	Sheepdog_primary
32	690001	10500000	ENSCAFG00000027978	1.31649	del	Sheepdog_primary
32	690001	10500000	ENSCAFG00000028174	1.31649	del	Sheepdog_primary
32	690001	10500000	ENSCAFG00000028392	1.31649	del	Sheepdog_primary
32	690001	10500000	ENSCAFG00000028818	1.31649	del	Sheepdog_primary
32	690001	10500000	ENSCAFG00000028902	1.31649	del	Sheepdog_primary
32	690001	10500000	ENSCAFG00000029793	1.31649	del	Sheepdog_primary
32	690001	10500000	ENSCAFG00000029868	1.31649	del	Sheepdog_primary
32	690001	10500000	ENSCAFG00000030598	1.31649	del	Sheepdog_primary
32	690001	10500000	ENSCAFG00000031064	1.31649	del	Sheepdog_primary
32	690001	10500000	ENSCAFG00000031151	1.31649	del	Sheepdog_primary
32	690001	10500000	ENSCAFG00000032575	1.31649	del	Sheepdog_primary
32	690001	10500000	ENSCAFG00000032821	1.31649	del	Sheepdog_primary
32	690001	10500000	ENSCAFG00000032909	1.31649	del	Sheepdog_primary
32	690001	10500000	ENSCAFG00000033305	1.31649	del	Sheepdog_primary
32	690001	10500000	ENSCAFG00000033353	1.31649	del	Sheepdog_primary
32	690001	10500000	ENSCAFG00000033605	1.31649	del	Sheepdog_primary
32	690001	10500000	ENSCAFG00000034800	1.31649	del	Sheepdog_primary
32	690001	10500000	ENSCAFG00000035178	1.31649	del	Sheepdog_primary
32	690001	10500000	ENSCAFG00000035808	1.31649	del	Sheepdog_primary
32	690001	10500000	ENSCAFG00000036493	1.31649	del	Sheepdog_primary
32	690001	10500000	ENSCAFG00000036609	1.31649	del	Sheepdog_primary
32	690001	10500000	ENSCAFG00000036655	1.31649	del	Sheepdog_primary
32	690001	10500000	ENSCAFG00000037511	1.31649	del	Sheepdog_primary
32	690001	10500000	ENSCAFG00000037940	1.31649	del	Sheepdog_primary
32	690001	10500000	ENSCAFG00000038184	1.31649	del	Sheepdog_primary
32	690001	10500000	ENSCAFG00000038379	1.31649	del	Sheepdog_primary
32	690001	10500000	ENSCAFG00000038385	1.31649	del	Sheepdog_primary
32	690001	10500000	ENSCAFG00000038624	1.31649	del	Sheepdog_primary
32	690001	10500000	ENSCAFG00000039359	1.31649	del	Sheepdog_primary
32	690001	10500000	ENSCAFG00000040362	1.31649	del	Sheepdog_primary
32	690001	10500000	FGF5	1.31649	del	Sheepdog_primary
32	690001	10500000	FRAS1	1.31649	del	Sheepdog_primary
32	690001	10500000	GK2	1.31649	del	Sheepdog_primary
32	690001	10500000	GPAT3	1.31649	del	Sheepdog_primary
32	690001	10500000	HELQ	1.31649	del	Sheepdog_primary
32	690001	10500000	HNRNPD	1.31649	del	Sheepdog_primary
32	690001	10500000	HNRNPDL	1.31649	del	Sheepdog_primary
32	690001	10500000	HPSE	1.31649	del	Sheepdog_primary
32	690001	10500000	LIN54	1.31649	del	Sheepdog_primary
32	690001	10500000	MAPK10	1.31649	del	Sheepdog_primary
32	690001	10500000	MRPL1	1.31649	del	Sheepdog_primary
32	690001	10500000	NAA11	1.31649	del	Sheepdog_primary
32	690001	10500000	NKX6-1	1.31649	del	Sheepdog_primary
32	690001	10500000	NUP54	1.31649	del	Sheepdog_primary
32	690001	10500000	PAQR3	1.31649	del	Sheepdog_primary
32	690001	10500000	PLAC8	1.31649	del	Sheepdog_primary
32	690001	10500000	PRDM8	1.31649	del	Sheepdog_primary
32	690001	10500000	PRKG2	1.31649	del	Sheepdog_primary
32	690001	10500000	PTPN13	1.31649	del	Sheepdog_primary
32	690001	10500000	RASGEF1B	1.31649	del	Sheepdog_primary
32	690001	10500000	SCARB2	1.31649	del	Sheepdog_primary
32	690001	10500000	SCD5	1.31649	del	Sheepdog_primary
32	690001	10500000	SEC31A	1.31649	del	Sheepdog_primary
32	690001	10500000	SHROOM3	1.31649	del	Sheepdog_primary
32	690001	10500000	SLC10A6	1.31649	del	Sheepdog_primary
32	690001	10500000	SOWAHB	1.31649	del	Sheepdog_primary
32	690001	10500000	STBD1	1.31649	del	Sheepdog_primary
32	690001	10500000	THAP9	1.31649	del	Sheepdog_primary
32	690001	10500000	TMEM150C	1.31649	del	Sheepdog_primary
32	690001	10500000	WDFY3	1.31649	del	Sheepdog_primary
12	720001	820000	ENSCAFG00000000470	2.5156	amp	Sheepdog_primary
12	720001	820000	MUC21	2.5156	amp	Sheepdog_primary
12	720001	820000	C6orf15	2.5156	amp	Sheepdog_primary
12	720001	820000	CDSN	2.5156	amp	Sheepdog_primary
10	740001	830000	GLS2	2.83117	amp	Sheepdog_met
10	740001	830000	ARPC3	2.83117	amp	Sheepdog_met
10	740001	830000	RBMS2	2.83117	amp	Sheepdog_met
10	740001	830000	BAZ2A	2.83117	amp	Sheepdog_met
5	770001	980000	GLB1L2	2.57006	amp	Sheepdog_met
5	770001	980000	GLB1L3	2.57006	amp	Sheepdog_met
5	770001	980000	ENSCAFG00000023788	2.57006	amp	Sheepdog_met
5	770001	980000	ENSCAFG00000031837	2.57006	amp	Sheepdog_met
5	770001	980000	ENSCAFG00000009746	2.57006	amp	Sheepdog_met
5	770001	980000	ACAD8	2.57006	amp	Sheepdog_met
6	810001	1060000	CRCP	2.58919	amp	Labrador_primary
6	810001	1060000	ENSCAFG00000034625	2.58919	amp	Labrador_primary
6	810001	1060000	ENSCAFG00000039988	2.58919	amp	Labrador_primary
6	810001	1060000	TPST1	2.58919	amp	Labrador_primary
6	810001	1060000	ENSCAFG00000010773	2.58919	amp	Labrador_primary
6	840001	1030000	CRCP	2.92675	amp	Sheepdog_met
6	840001	1030000	ENSCAFG00000034625	2.92675	amp	Sheepdog_met
6	840001	1030000	ENSCAFG00000039988	2.92675	amp	Sheepdog_met
6	840001	1030000	TPST1	2.92675	amp	Sheepdog_met
10	890001	1130000	ENSCAFG00000029077	2.58793	amp	Sheepdog_met
10	890001	1130000	NACA	2.58793	amp	Sheepdog_met
10	890001	1130000	ENSCAFG00000000142	2.58793	amp	Sheepdog_met
10	890001	1130000	ENSCAFG00000022354	2.58793	amp	Sheepdog_met
10	890001	1130000	HSD17B6	2.58793	amp	Sheepdog_met
10	890001	1130000	ENSCAFG00000037221	2.58793	amp	Sheepdog_met
10	890001	1130000	ENSCAFG00000033398	2.58793	amp	Sheepdog_met
10	890001	1130000	ENSCAFG00000033147	2.58793	amp	Sheepdog_met
10	890001	1130000	ENSCAFG00000039937	2.58793	amp	Sheepdog_met
10	890001	1130000	SDR9C7	2.58793	amp	Sheepdog_met
10	890001	1130000	RDH16	2.58793	amp	Sheepdog_met
14	980001	2920000	PRSS38	2.50585	amp	Sheepdog_met
14	980001	2920000	ENSCAFG00000034664	2.50585	amp	Sheepdog_met
14	980001	2920000	ENSCAFG00000025389	2.50585	amp	Sheepdog_met
14	980001	2920000	ENSCAFG00000038590	2.50585	amp	Sheepdog_met
14	980001	2920000	JMJD4	2.50585	amp	Sheepdog_met
14	980001	2920000	OR6F1	2.50585	amp	Sheepdog_met
14	980001	2920000	OR13G1	2.50585	amp	Sheepdog_met
14	980001	2920000	OR2AK2	2.50585	amp	Sheepdog_met
14	980001	2920000	ENSCAFG00000030646	2.50585	amp	Sheepdog_met
14	980001	2920000	ELOF1	2.50585	amp	Sheepdog_met
14	980001	2920000	ENSCAFG00000001195	2.50585	amp	Sheepdog_met
14	980001	2920000	ENSCAFG00000001199	2.50585	amp	Sheepdog_met
14	980001	2920000	ENSCAFG00000028629	2.50585	amp	Sheepdog_met
14	980001	2920000	OR2W3	2.50585	amp	Sheepdog_met
14	980001	2920000	TRIM58	2.50585	amp	Sheepdog_met
14	980001	2920000	ENSCAFG00000034233	2.50585	amp	Sheepdog_met
14	980001	2920000	OR11L1	2.50585	amp	Sheepdog_met
14	980001	2920000	ENSCAFG00000032657	2.50585	amp	Sheepdog_met
14	980001	2920000	ENSCAFG00000035749	2.50585	amp	Sheepdog_met
14	980001	2920000	ENSCAFG00000001242	2.50585	amp	Sheepdog_met
14	980001	2920000	ENSCAFG00000039666	2.50585	amp	Sheepdog_met
14	980001	2920000	ENSCAFG00000031134	2.50585	amp	Sheepdog_met
14	980001	2920000	ENSCAFG00000029699	2.50585	amp	Sheepdog_met
14	980001	2920000	ENSCAFG00000030451	2.50585	amp	Sheepdog_met
14	980001	2920000	OR2L13	2.50585	amp	Sheepdog_met
14	980001	2920000	ENSCAFG00000001251	2.50585	amp	Sheepdog_met
14	980001	2920000	ENSCAFG00000001253	2.50585	amp	Sheepdog_met
14	980001	2920000	OR14C36	2.50585	amp	Sheepdog_met
14	980001	2920000	ENSCAFG00000001257	2.50585	amp	Sheepdog_met
14	980001	2920000	ENSCAFG00000031924	2.50585	amp	Sheepdog_met
14	980001	2920000	ENSCAFG00000035869	2.50585	amp	Sheepdog_met
14	980001	2920000	ENSCAFG00000030236	2.50585	amp	Sheepdog_met
14	980001	2920000	ENSCAFG00000039257	2.50585	amp	Sheepdog_met
14	980001	2920000	OR2T6	2.50585	amp	Sheepdog_met
14	980001	2920000	OR2T27	2.50585	amp	Sheepdog_met
14	980001	2920000	ENSCAFG00000001268	2.50585	amp	Sheepdog_met
14	980001	2920000	COR2T18	2.50585	amp	Sheepdog_met
14	980001	2920000	ENSCAFG00000031139	2.50585	amp	Sheepdog_met
14	980001	2920000	ENSCAFG00000031578	2.50585	amp	Sheepdog_met
14	980001	2920000	OR14I1	2.50585	amp	Sheepdog_met
14	980001	2920000	OR2G6	2.50585	amp	Sheepdog_met
14	980001	2920000	ENSCAFG00000035474	2.50585	amp	Sheepdog_met
5	1030001	1100000	VPS26B	2.58901	amp	Sheepdog_primary
5	1030001	1100000	NCAPD3	2.58901	amp	Sheepdog_primary
5	1030001	1100000	JAM3	2.58901	amp	Sheepdog_primary
38	1050001	1110000	MDM4	2.54612	amp	Sheepdog_met
19	1060001	1150000	INPP4B	1.14108	del	Sheepdog_primary
13	1060001	1280000	ENSCAFG00000038485	2.74214	amp	Sheepdog_met
13	1060001	1280000	VPS13B	2.74214	amp	Sheepdog_met
38	1060001	1110000	MDM4	1.46034	del	Labrador_primary
26	1100001	1390000	SFSWAP	3.49599	amp	Sheepdog_met
26	1100001	1390000	ENSCAFG00000031159	3.49599	amp	Sheepdog_met
26	1100001	1390000	ENSCAFG00000030527	3.49599	amp	Sheepdog_met
26	1100001	1390000	ADGRD1	3.49599	amp	Sheepdog_met
26	1100001	1700000	SFSWAP	3.7133	amp	Sheepdog_primary
26	1100001	1390000	ENSCAFG00000036326	3.49599	amp	Sheepdog_met
26	1100001	1700000	ENSCAFG00000031159	3.7133	amp	Sheepdog_primary
26	1100001	1700000	ENSCAFG00000030527	3.7133	amp	Sheepdog_primary
26	1100001	1700000	ADGRD1	3.7133	amp	Sheepdog_primary
26	1100001	1700000	ENSCAFG00000036326	3.7133	amp	Sheepdog_primary
5	1100001	1190000	JAM3	2.65811	amp	Sheepdog_met
5	1100001	1150000	JAM3	2.95468	amp	Sheepdog_primary
6	1100001	1170000	ENSCAFG00000010773	2.62224	amp	Labrador_primary
6	1100001	1170000	ENSCAFG00000038246	2.62224	amp	Labrador_primary
26	1100001	1700000	RAN	3.7133	amp	Sheepdog_primary
26	1100001	1700000	ENSCAFG00000006677	3.7133	amp	Sheepdog_primary
26	1100001	1700000	STX2	3.7133	amp	Sheepdog_primary
26	1100001	1700000	ENSCAFG00000006700	3.7133	amp	Sheepdog_primary
26	1100001	1700000	ENSCAFG00000036689	3.7133	amp	Sheepdog_primary
26	1100001	1700000	RIMBP2	3.7133	amp	Sheepdog_primary
38	1110001	2870000	5S_rRNA	1.14401	del	Labrador_primary
38	1110001	2870000	AVPR1B	1.14401	del	Labrador_primary
38	1110001	2870000	C1orf186	1.14401	del	Labrador_primary
38	1110001	2870000	CDK18	1.14401	del	Labrador_primary
38	1110001	2870000	cfa-mir-135b	1.14401	del	Labrador_primary
38	1110001	2870000	CNTN2	1.14401	del	Labrador_primary
38	1110001	2870000	CTSE	1.14401	del	Labrador_primary
38	1110001	2870000	DSTYK	1.14401	del	Labrador_primary
38	1110001	2870000	EIF2D	1.14401	del	Labrador_primary
38	1110001	2870000	ELK4	1.14401	del	Labrador_primary
38	1110001	2870000	ENSCAFG00000010051	1.14401	del	Labrador_primary
38	1110001	2870000	ENSCAFG00000010109	1.14401	del	Labrador_primary
38	1110001	2870000	ENSCAFG00000010224	1.14401	del	Labrador_primary
38	1110001	2870000	ENSCAFG00000010290	1.14401	del	Labrador_primary
38	1110001	2870000	ENSCAFG00000028060	1.14401	del	Labrador_primary
38	1110001	2870000	ENSCAFG00000029415	1.14401	del	Labrador_primary
38	1110001	2870000	ENSCAFG00000032599	1.14401	del	Labrador_primary
38	1110001	2870000	ENSCAFG00000033244	1.14401	del	Labrador_primary
38	1110001	2870000	ENSCAFG00000033514	1.14401	del	Labrador_primary
38	1110001	2870000	ENSCAFG00000034768	1.14401	del	Labrador_primary
38	1110001	2870000	ENSCAFG00000035163	1.14401	del	Labrador_primary
38	1110001	2870000	ENSCAFG00000035312	1.14401	del	Labrador_primary
38	1110001	2870000	ENSCAFG00000035500	1.14401	del	Labrador_primary
38	1110001	2870000	ENSCAFG00000036073	1.14401	del	Labrador_primary
38	1110001	2870000	ENSCAFG00000036759	1.14401	del	Labrador_primary
38	1110001	2870000	ENSCAFG00000037574	1.14401	del	Labrador_primary
38	1110001	2870000	ENSCAFG00000038973	1.14401	del	Labrador_primary
38	1110001	2870000	ENSCAFG00000040292	1.14401	del	Labrador_primary
38	1110001	2870000	IKBKE	1.14401	del	Labrador_primary
38	1110001	2870000	KLHDC8A	1.14401	del	Labrador_primary
38	1110001	2870000	LEMD1	1.14401	del	Labrador_primary
38	1110001	2870000	LRRN2	1.14401	del	Labrador_primary
38	1110001	2870000	MDM4	1.14401	del	Labrador_primary
38	1110001	2870000	MFSD4A	1.14401	del	Labrador_primary
38	1110001	2870000	NFASC	1.14401	del	Labrador_primary
38	1110001	2870000	NUAK2	1.14401	del	Labrador_primary
38	1110001	2870000	NUCKS1	1.14401	del	Labrador_primary
38	1110001	2870000	PM20D1	1.14401	del	Labrador_primary
38	1110001	2870000	RAB29	1.14401	del	Labrador_primary
38	1110001	2870000	RAB7B	1.14401	del	Labrador_primary
38	1110001	2870000	RASSF5	1.14401	del	Labrador_primary
38	1110001	2870000	RBBP5	1.14401	del	Labrador_primary
38	1110001	2870000	SLC26A9	1.14401	del	Labrador_primary
38	1110001	2870000	SLC41A1	1.14401	del	Labrador_primary
38	1110001	2870000	SLC45A3	1.14401	del	Labrador_primary
38	1110001	2870000	TMCC2	1.14401	del	Labrador_primary
38	1110001	2870000	TMEM81	1.14401	del	Labrador_primary
6	1120001	1190000	ENSCAFG00000010773	2.83235	amp	Sheepdog_met
6	1120001	1180000	ENSCAFG00000010773	2.5062	amp	Sheepdog_primary
16	1130001	1700000	5S_rRNA	1.42603	del	Sheepdog_primary
16	1130001	1700000	ADCY1	1.42603	del	Sheepdog_primary
16	1130001	1700000	ENSCAFG00000003392	1.42603	del	Sheepdog_primary
16	1130001	1700000	ENSCAFG00000029647	1.42603	del	Sheepdog_primary
16	1130001	1700000	ENSCAFG00000034486	1.42603	del	Sheepdog_primary
16	1130001	1700000	ENSCAFG00000036679	1.42603	del	Sheepdog_primary
16	1130001	1700000	ENSCAFG00000036837	1.42603	del	Sheepdog_primary
16	1130001	1700000	ENSCAFG00000040746	1.42603	del	Sheepdog_primary
16	1130001	1510000	5S_rRNA	1.43734	del	Sheepdog_met
16	1130001	1510000	ADCY1	1.43734	del	Sheepdog_met
16	1130001	1510000	ENSCAFG00000029647	1.43734	del	Sheepdog_met
16	1130001	1510000	ENSCAFG00000034486	1.43734	del	Sheepdog_met
16	1130001	1510000	ENSCAFG00000036679	1.43734	del	Sheepdog_met
16	1130001	1510000	ENSCAFG00000036837	1.43734	del	Sheepdog_met
16	1130001	1510000	ENSCAFG00000040746	1.43734	del	Sheepdog_met
19	1150001	19870000	ABHD18	1.3144	del	Sheepdog_primary
19	1150001	19870000	ADAD1	1.3144	del	Sheepdog_primary
19	1150001	19870000	ANKRD50	1.3144	del	Sheepdog_primary
19	1150001	19870000	ANXA5	1.3144	del	Sheepdog_primary
19	1150001	19870000	BBS12	1.3144	del	Sheepdog_primary
19	1150001	19870000	BBS7	1.3144	del	Sheepdog_primary
19	1150001	19870000	C4orf33	1.3144	del	Sheepdog_primary
19	1150001	19870000	CCNA2	1.3144	del	Sheepdog_primary
19	1150001	19870000	CEBPZOS	1.3144	del	Sheepdog_primary
19	1150001	19870000	CLGN	1.3144	del	Sheepdog_primary
19	1150001	19870000	ELF2	1.3144	del	Sheepdog_primary
19	1150001	19870000	ELMOD2	1.3144	del	Sheepdog_primary
19	1150001	19870000	ENSCAFG00000003628	1.3144	del	Sheepdog_primary
19	1150001	19870000	ENSCAFG00000003702	1.3144	del	Sheepdog_primary
19	1150001	19870000	ENSCAFG00000003743	1.3144	del	Sheepdog_primary
19	1150001	19870000	ENSCAFG00000003755	1.3144	del	Sheepdog_primary
19	1150001	19870000	ENSCAFG00000003756	1.3144	del	Sheepdog_primary
19	1150001	19870000	ENSCAFG00000003774	1.3144	del	Sheepdog_primary
19	1150001	19870000	ENSCAFG00000003779	1.3144	del	Sheepdog_primary
19	1150001	19870000	ENSCAFG00000003796	1.3144	del	Sheepdog_primary
19	1150001	19870000	ENSCAFG00000003797	1.3144	del	Sheepdog_primary
19	1150001	19870000	ENSCAFG00000003857	1.3144	del	Sheepdog_primary
19	1150001	19870000	ENSCAFG00000003946	1.3144	del	Sheepdog_primary
19	1150001	19870000	ENSCAFG00000003951	1.3144	del	Sheepdog_primary
19	1150001	19870000	ENSCAFG00000003969	1.3144	del	Sheepdog_primary
19	1150001	19870000	ENSCAFG00000003975	1.3144	del	Sheepdog_primary
19	1150001	19870000	ENSCAFG00000003994	1.3144	del	Sheepdog_primary
19	1150001	19870000	ENSCAFG00000003996	1.3144	del	Sheepdog_primary
19	1150001	19870000	ENSCAFG00000004010	1.3144	del	Sheepdog_primary
19	1150001	19870000	ENSCAFG00000004167	1.3144	del	Sheepdog_primary
19	1150001	19870000	ENSCAFG00000004187	1.3144	del	Sheepdog_primary
19	1150001	19870000	ENSCAFG00000004189	1.3144	del	Sheepdog_primary
19	1150001	19870000	ENSCAFG00000004191	1.3144	del	Sheepdog_primary
19	1150001	19870000	ENSCAFG00000004192	1.3144	del	Sheepdog_primary
19	1150001	19870000	ENSCAFG00000005164	1.3144	del	Sheepdog_primary
19	1150001	19870000	ENSCAFG00000021039	1.3144	del	Sheepdog_primary
19	1150001	19870000	ENSCAFG00000021418	1.3144	del	Sheepdog_primary
19	1150001	19870000	ENSCAFG00000021460	1.3144	del	Sheepdog_primary
19	1150001	19870000	ENSCAFG00000021550	1.3144	del	Sheepdog_primary
19	1150001	19870000	ENSCAFG00000021554	1.3144	del	Sheepdog_primary
19	1150001	19870000	ENSCAFG00000021596	1.3144	del	Sheepdog_primary
19	1150001	19870000	ENSCAFG00000025619	1.3144	del	Sheepdog_primary
19	1150001	19870000	ENSCAFG00000026182	1.3144	del	Sheepdog_primary
19	1150001	19870000	ENSCAFG00000026425	1.3144	del	Sheepdog_primary
19	1150001	19870000	ENSCAFG00000026772	1.3144	del	Sheepdog_primary
19	1150001	19870000	ENSCAFG00000027051	1.3144	del	Sheepdog_primary
19	1150001	19870000	ENSCAFG00000027239	1.3144	del	Sheepdog_primary
19	1150001	19870000	ENSCAFG00000027835	1.3144	del	Sheepdog_primary
19	1150001	19870000	ENSCAFG00000027851	1.3144	del	Sheepdog_primary
19	1150001	19870000	ENSCAFG00000027895	1.3144	del	Sheepdog_primary
19	1150001	19870000	ENSCAFG00000028203	1.3144	del	Sheepdog_primary
19	1150001	19870000	ENSCAFG00000028273	1.3144	del	Sheepdog_primary
19	1150001	19870000	ENSCAFG00000028353	1.3144	del	Sheepdog_primary
19	1150001	19870000	ENSCAFG00000028704	1.3144	del	Sheepdog_primary
19	1150001	19870000	ENSCAFG00000028734	1.3144	del	Sheepdog_primary
19	1150001	19870000	ENSCAFG00000028984	1.3144	del	Sheepdog_primary
19	1150001	19870000	ENSCAFG00000029386	1.3144	del	Sheepdog_primary
19	1150001	19870000	ENSCAFG00000029691	1.3144	del	Sheepdog_primary
19	1150001	19870000	ENSCAFG00000030512	1.3144	del	Sheepdog_primary
19	1150001	19870000	ENSCAFG00000030539	1.3144	del	Sheepdog_primary
19	1150001	19870000	ENSCAFG00000030590	1.3144	del	Sheepdog_primary
19	1150001	19870000	ENSCAFG00000031027	1.3144	del	Sheepdog_primary
19	1150001	19870000	ENSCAFG00000031075	1.3144	del	Sheepdog_primary
19	1150001	19870000	ENSCAFG00000031413	1.3144	del	Sheepdog_primary
19	1150001	19870000	ENSCAFG00000031875	1.3144	del	Sheepdog_primary
19	1150001	19870000	ENSCAFG00000031913	1.3144	del	Sheepdog_primary
19	1150001	19870000	ENSCAFG00000032088	1.3144	del	Sheepdog_primary
19	1150001	19870000	ENSCAFG00000032468	1.3144	del	Sheepdog_primary
19	1150001	19870000	ENSCAFG00000032494	1.3144	del	Sheepdog_primary
19	1150001	19870000	ENSCAFG00000032591	1.3144	del	Sheepdog_primary
19	1150001	19870000	ENSCAFG00000032810	1.3144	del	Sheepdog_primary
19	1150001	19870000	ENSCAFG00000033255	1.3144	del	Sheepdog_primary
19	1150001	19870000	ENSCAFG00000033355	1.3144	del	Sheepdog_primary
19	1150001	19870000	ENSCAFG00000033989	1.3144	del	Sheepdog_primary
19	1150001	19870000	ENSCAFG00000034164	1.3144	del	Sheepdog_primary
19	1150001	19870000	ENSCAFG00000034194	1.3144	del	Sheepdog_primary
19	1150001	19870000	ENSCAFG00000034451	1.3144	del	Sheepdog_primary
19	1150001	19870000	ENSCAFG00000034506	1.3144	del	Sheepdog_primary
19	1150001	19870000	ENSCAFG00000034701	1.3144	del	Sheepdog_primary
19	1150001	19870000	ENSCAFG00000035226	1.3144	del	Sheepdog_primary
19	1150001	19870000	ENSCAFG00000035461	1.3144	del	Sheepdog_primary
19	1150001	19870000	ENSCAFG00000035591	1.3144	del	Sheepdog_primary
19	1150001	19870000	ENSCAFG00000036134	1.3144	del	Sheepdog_primary
19	1150001	19870000	ENSCAFG00000036414	1.3144	del	Sheepdog_primary
19	1150001	19870000	ENSCAFG00000036502	1.3144	del	Sheepdog_primary
19	1150001	19870000	ENSCAFG00000036598	1.3144	del	Sheepdog_primary
19	1150001	19870000	ENSCAFG00000036906	1.3144	del	Sheepdog_primary
19	1150001	19870000	ENSCAFG00000037062	1.3144	del	Sheepdog_primary
19	1150001	19870000	ENSCAFG00000037292	1.3144	del	Sheepdog_primary
19	1150001	19870000	ENSCAFG00000037669	1.3144	del	Sheepdog_primary
19	1150001	19870000	ENSCAFG00000037701	1.3144	del	Sheepdog_primary
19	1150001	19870000	ENSCAFG00000038038	1.3144	del	Sheepdog_primary
19	1150001	19870000	ENSCAFG00000038046	1.3144	del	Sheepdog_primary
19	1150001	19870000	ENSCAFG00000038122	1.3144	del	Sheepdog_primary
19	1150001	19870000	ENSCAFG00000038191	1.3144	del	Sheepdog_primary
19	1150001	19870000	ENSCAFG00000038413	1.3144	del	Sheepdog_primary
19	1150001	19870000	ENSCAFG00000038438	1.3144	del	Sheepdog_primary
19	1150001	19870000	ENSCAFG00000038465	1.3144	del	Sheepdog_primary
19	1150001	19870000	ENSCAFG00000038482	1.3144	del	Sheepdog_primary
19	1150001	19870000	ENSCAFG00000038491	1.3144	del	Sheepdog_primary
19	1150001	19870000	ENSCAFG00000038574	1.3144	del	Sheepdog_primary
19	1150001	19870000	ENSCAFG00000038846	1.3144	del	Sheepdog_primary
19	1150001	19870000	ENSCAFG00000039008	1.3144	del	Sheepdog_primary
19	1150001	19870000	ENSCAFG00000039083	1.3144	del	Sheepdog_primary
19	1150001	19870000	ENSCAFG00000039256	1.3144	del	Sheepdog_primary
19	1150001	19870000	ENSCAFG00000039525	1.3144	del	Sheepdog_primary
19	1150001	19870000	ENSCAFG00000039933	1.3144	del	Sheepdog_primary
19	1150001	19870000	ENSCAFG00000040315	1.3144	del	Sheepdog_primary
19	1150001	19870000	ENSCAFG00000040332	1.3144	del	Sheepdog_primary
19	1150001	19870000	ENSCAFG00000040358	1.3144	del	Sheepdog_primary
19	1150001	19870000	ENSCAFG00000040608	1.3144	del	Sheepdog_primary
19	1150001	19870000	ENSCAFG00000040772	1.3144	del	Sheepdog_primary
19	1150001	19870000	ENSCAFG00000040789	1.3144	del	Sheepdog_primary
19	1150001	19870000	EXOSC9	1.3144	del	Sheepdog_primary
19	1150001	19870000	FAT4	1.3144	del	Sheepdog_primary
19	1150001	19870000	HSPA4L	1.3144	del	Sheepdog_primary
19	1150001	19870000	IL15	1.3144	del	Sheepdog_primary
19	1150001	19870000	IL2	1.3144	del	Sheepdog_primary
19	1150001	19870000	IL21	1.3144	del	Sheepdog_primary
19	1150001	19870000	INPP4B	1.3144	del	Sheepdog_primary
19	1150001	19870000	INTU	1.3144	del	Sheepdog_primary
19	1150001	19870000	JADE1	1.3144	del	Sheepdog_primary
19	1150001	19870000	KIAA1109	1.3144	del	Sheepdog_primary
19	1150001	19870000	LARP1B	1.3144	del	Sheepdog_primary
19	1150001	19870000	MAML3	1.3144	del	Sheepdog_primary
19	1150001	19870000	MFSD8	1.3144	del	Sheepdog_primary
19	1150001	19870000	MGARP	1.3144	del	Sheepdog_primary
19	1150001	19870000	MGAT4D	1.3144	del	Sheepdog_primary
19	1150001	19870000	NAA15	1.3144	del	Sheepdog_primary
19	1150001	19870000	NDNF	1.3144	del	Sheepdog_primary
19	1150001	19870000	NOCT	1.3144	del	Sheepdog_primary
19	1150001	19870000	PCDH10	1.3144	del	Sheepdog_primary
19	1150001	19870000	PCDH18	1.3144	del	Sheepdog_primary
19	1150001	19870000	PGRMC2	1.3144	del	Sheepdog_primary
19	1150001	19870000	PLK4	1.3144	del	Sheepdog_primary
19	1150001	19870000	PRDM5	1.3144	del	Sheepdog_primary
19	1150001	19870000	QRFPR	1.3144	del	Sheepdog_primary
19	1150001	19870000	RAB33B	1.3144	del	Sheepdog_primary
19	1150001	19870000	RNF150	1.3144	del	Sheepdog_primary
19	1150001	19870000	SCLT1	1.3144	del	Sheepdog_primary
19	1150001	19870000	SCOC	1.3144	del	Sheepdog_primary
19	1150001	19870000	SETD7	1.3144	del	Sheepdog_primary
19	1150001	19870000	SLC25A31	1.3144	del	Sheepdog_primary
19	1150001	19870000	SLC7A11	1.3144	del	Sheepdog_primary
19	1150001	19870000	SPATA5	1.3144	del	Sheepdog_primary
19	1150001	19870000	SPRY1	1.3144	del	Sheepdog_primary
19	1150001	19870000	TBC1D9	1.3144	del	Sheepdog_primary
19	1150001	19870000	TNIP3	1.3144	del	Sheepdog_primary
19	1150001	19870000	TRPC3	1.3144	del	Sheepdog_primary
19	1150001	19870000	UCP1	1.3144	del	Sheepdog_primary
19	1150001	19870000	ZNF330	1.3144	del	Sheepdog_primary
38	1210001	14040000	5S_rRNA	1.29504	del	Sheepdog_primary
38	1210001	14040000	AVPR1B	1.29504	del	Sheepdog_primary
38	1210001	14040000	B3GALT2	1.29504	del	Sheepdog_primary
38	1210001	14040000	BRINP3	1.29504	del	Sheepdog_primary
38	1210001	14040000	C1orf186	1.29504	del	Sheepdog_primary
38	1210001	14040000	CDK18	1.29504	del	Sheepdog_primary
38	1210001	14040000	cfa-mir-135b	1.29504	del	Sheepdog_primary
38	1210001	14040000	CNTN2	1.29504	del	Sheepdog_primary
38	1210001	14040000	CTSE	1.29504	del	Sheepdog_primary
38	1210001	14040000	DSTYK	1.29504	del	Sheepdog_primary
38	1210001	14040000	EIF2D	1.29504	del	Sheepdog_primary
38	1210001	14040000	ELK4	1.29504	del	Sheepdog_primary
38	1210001	14040000	ENSCAFG00000002103	1.29504	del	Sheepdog_primary
38	1210001	14040000	ENSCAFG00000010051	1.29504	del	Sheepdog_primary
38	1210001	14040000	ENSCAFG00000010109	1.29504	del	Sheepdog_primary
38	1210001	14040000	ENSCAFG00000010224	1.29504	del	Sheepdog_primary
38	1210001	14040000	ENSCAFG00000010290	1.29504	del	Sheepdog_primary
38	1210001	14040000	ENSCAFG00000010472	1.29504	del	Sheepdog_primary
38	1210001	14040000	ENSCAFG00000010653	1.29504	del	Sheepdog_primary
38	1210001	14040000	ENSCAFG00000021533	1.29504	del	Sheepdog_primary
38	1210001	14040000	ENSCAFG00000025753	1.29504	del	Sheepdog_primary
38	1210001	14040000	ENSCAFG00000026123	1.29504	del	Sheepdog_primary
38	1210001	14040000	ENSCAFG00000026633	1.29504	del	Sheepdog_primary
38	1210001	14040000	ENSCAFG00000027191	1.29504	del	Sheepdog_primary
38	1210001	14040000	ENSCAFG00000027756	1.29504	del	Sheepdog_primary
38	1210001	14040000	ENSCAFG00000027924	1.29504	del	Sheepdog_primary
38	1210001	14040000	ENSCAFG00000028060	1.29504	del	Sheepdog_primary
38	1210001	14040000	ENSCAFG00000028763	1.29504	del	Sheepdog_primary
38	1210001	14040000	ENSCAFG00000029415	1.29504	del	Sheepdog_primary
38	1210001	14040000	ENSCAFG00000029551	1.29504	del	Sheepdog_primary
38	1210001	14040000	ENSCAFG00000029859	1.29504	del	Sheepdog_primary
38	1210001	14040000	ENSCAFG00000031360	1.29504	del	Sheepdog_primary
38	1210001	14040000	ENSCAFG00000031664	1.29504	del	Sheepdog_primary
38	1210001	14040000	ENSCAFG00000032599	1.29504	del	Sheepdog_primary
38	1210001	14040000	ENSCAFG00000032790	1.29504	del	Sheepdog_primary
38	1210001	14040000	ENSCAFG00000033039	1.29504	del	Sheepdog_primary
38	1210001	14040000	ENSCAFG00000033244	1.29504	del	Sheepdog_primary
38	1210001	14040000	ENSCAFG00000033514	1.29504	del	Sheepdog_primary
38	1210001	14040000	ENSCAFG00000033622	1.29504	del	Sheepdog_primary
38	1210001	14040000	ENSCAFG00000033809	1.29504	del	Sheepdog_primary
38	1210001	14040000	ENSCAFG00000033855	1.29504	del	Sheepdog_primary
38	1210001	14040000	ENSCAFG00000034102	1.29504	del	Sheepdog_primary
38	1210001	14040000	ENSCAFG00000034167	1.29504	del	Sheepdog_primary
38	1210001	14040000	ENSCAFG00000034768	1.29504	del	Sheepdog_primary
38	1210001	14040000	ENSCAFG00000035048	1.29504	del	Sheepdog_primary
38	1210001	14040000	ENSCAFG00000035163	1.29504	del	Sheepdog_primary
38	1210001	14040000	ENSCAFG00000035312	1.29504	del	Sheepdog_primary
38	1210001	14040000	ENSCAFG00000035500	1.29504	del	Sheepdog_primary
38	1210001	14040000	ENSCAFG00000035562	1.29504	del	Sheepdog_primary
38	1210001	14040000	ENSCAFG00000035739	1.29504	del	Sheepdog_primary
38	1210001	14040000	ENSCAFG00000035742	1.29504	del	Sheepdog_primary
38	1210001	14040000	ENSCAFG00000035762	1.29504	del	Sheepdog_primary
38	1210001	14040000	ENSCAFG00000036073	1.29504	del	Sheepdog_primary
38	1210001	14040000	ENSCAFG00000036400	1.29504	del	Sheepdog_primary
38	1210001	14040000	ENSCAFG00000036486	1.29504	del	Sheepdog_primary
38	1210001	14040000	ENSCAFG00000036546	1.29504	del	Sheepdog_primary
38	1210001	14040000	ENSCAFG00000036613	1.29504	del	Sheepdog_primary
38	1210001	14040000	ENSCAFG00000036759	1.29504	del	Sheepdog_primary
38	1210001	14040000	ENSCAFG00000037209	1.29504	del	Sheepdog_primary
38	1210001	14040000	ENSCAFG00000037354	1.29504	del	Sheepdog_primary
38	1210001	14040000	ENSCAFG00000037456	1.29504	del	Sheepdog_primary
38	1210001	14040000	ENSCAFG00000037574	1.29504	del	Sheepdog_primary
38	1210001	14040000	ENSCAFG00000037682	1.29504	del	Sheepdog_primary
38	1210001	14040000	ENSCAFG00000037748	1.29504	del	Sheepdog_primary
38	1210001	14040000	ENSCAFG00000038079	1.29504	del	Sheepdog_primary
38	1210001	14040000	ENSCAFG00000038137	1.29504	del	Sheepdog_primary
38	1210001	14040000	ENSCAFG00000038319	1.29504	del	Sheepdog_primary
38	1210001	14040000	ENSCAFG00000038378	1.29504	del	Sheepdog_primary
38	1210001	14040000	ENSCAFG00000038889	1.29504	del	Sheepdog_primary
38	1210001	14040000	ENSCAFG00000038973	1.29504	del	Sheepdog_primary
38	1210001	14040000	ENSCAFG00000038988	1.29504	del	Sheepdog_primary
38	1210001	14040000	ENSCAFG00000039319	1.29504	del	Sheepdog_primary
38	1210001	14040000	ENSCAFG00000039347	1.29504	del	Sheepdog_primary
38	1210001	14040000	ENSCAFG00000040039	1.29504	del	Sheepdog_primary
38	1210001	14040000	ESRRG	1.29504	del	Sheepdog_primary
38	1210001	14040000	GLRX2	1.29504	del	Sheepdog_primary
38	1210001	14040000	GPATCH2	1.29504	del	Sheepdog_primary
38	1210001	14040000	HRPT2	1.29504	del	Sheepdog_primary
38	1210001	14040000	IKBKE	1.29504	del	Sheepdog_primary
38	1210001	14040000	KCTD3	1.29504	del	Sheepdog_primary
38	1210001	14040000	KLHDC8A	1.29504	del	Sheepdog_primary
38	1210001	14040000	LEMD1	1.29504	del	Sheepdog_primary
38	1210001	14040000	MFSD4A	1.29504	del	Sheepdog_primary
38	1210001	14040000	NFASC	1.29504	del	Sheepdog_primary
38	1210001	14040000	NUAK2	1.29504	del	Sheepdog_primary
38	1210001	14040000	NUCKS1	1.29504	del	Sheepdog_primary
38	1210001	14040000	PM20D1	1.29504	del	Sheepdog_primary
38	1210001	14040000	RAB29	1.29504	del	Sheepdog_primary
38	1210001	14040000	RAB7B	1.29504	del	Sheepdog_primary
38	1210001	14040000	RASSF5	1.29504	del	Sheepdog_primary
38	1210001	14040000	RBBP5	1.29504	del	Sheepdog_primary
38	1210001	14040000	RGS1	1.29504	del	Sheepdog_primary
38	1210001	14040000	RGS13	1.29504	del	Sheepdog_primary
38	1210001	14040000	RGS18	1.29504	del	Sheepdog_primary
38	1210001	14040000	RGS2	1.29504	del	Sheepdog_primary
38	1210001	14040000	RGS21	1.29504	del	Sheepdog_primary
38	1210001	14040000	RRP15	1.29504	del	Sheepdog_primary
38	1210001	14040000	SLC26A9	1.29504	del	Sheepdog_primary
38	1210001	14040000	SLC41A1	1.29504	del	Sheepdog_primary
38	1210001	14040000	SLC45A3	1.29504	del	Sheepdog_primary
38	1210001	14040000	SPATA17	1.29504	del	Sheepdog_primary
38	1210001	14040000	TGFB2	1.29504	del	Sheepdog_primary
38	1210001	14040000	TMCC2	1.29504	del	Sheepdog_primary
38	1210001	14040000	TMEM81	1.29504	del	Sheepdog_primary
38	1210001	14040000	TROVE2	1.29504	del	Sheepdog_primary
38	1210001	14040000	UCHL5	1.29504	del	Sheepdog_primary
38	1210001	14040000	USH2A	1.29504	del	Sheepdog_primary
38	1210001	1540000	5S_rRNA	1.44513	del	Sheepdog_met
38	1210001	1540000	ENSCAFG00000033514	1.44513	del	Sheepdog_met
38	1210001	1540000	ENSCAFG00000035500	1.44513	del	Sheepdog_met
38	1210001	1540000	NFASC	1.44513	del	Sheepdog_met
16	1260001	1510000	5S_rRNA	1.24237	del	Labrador_primary
16	1260001	1510000	ENSCAFG00000029647	1.24237	del	Labrador_primary
16	1260001	1510000	ENSCAFG00000034486	1.24237	del	Labrador_primary
16	1260001	1510000	ENSCAFG00000036679	1.24237	del	Labrador_primary
16	1260001	1510000	ENSCAFG00000036837	1.24237	del	Labrador_primary
16	1260001	1510000	ENSCAFG00000040746	1.24237	del	Labrador_primary
26	1390001	1430000	RAN	4.11388	amp	Sheepdog_met
30	1390001	5600000	ACTC1	1.24876	del	Sheepdog_primary
30	1390001	5600000	AQR	1.24876	del	Sheepdog_primary
30	1390001	5600000	ARHGAP11A	1.24876	del	Sheepdog_primary
30	1390001	5600000	C15orf41	1.24876	del	Sheepdog_primary
30	1390001	5600000	DPH6	1.24876	del	Sheepdog_primary
30	1390001	5600000	ENSCAFG00000000808	1.24876	del	Sheepdog_primary
30	1390001	5600000	ENSCAFG00000004067	1.24876	del	Sheepdog_primary
30	1390001	5600000	ENSCAFG00000008172	1.24876	del	Sheepdog_primary
30	1390001	5600000	ENSCAFG00000008260	1.24876	del	Sheepdog_primary
30	1390001	5600000	ENSCAFG00000008403	1.24876	del	Sheepdog_primary
30	1390001	5600000	ENSCAFG00000008619	1.24876	del	Sheepdog_primary
30	1390001	5600000	ENSCAFG00000034589	1.24876	del	Sheepdog_primary
30	1390001	5600000	ENSCAFG00000034652	1.24876	del	Sheepdog_primary
30	1390001	5600000	ENSCAFG00000035025	1.24876	del	Sheepdog_primary
30	1390001	5600000	ENSCAFG00000035100	1.24876	del	Sheepdog_primary
30	1390001	5600000	ENSCAFG00000035114	1.24876	del	Sheepdog_primary
30	1390001	5600000	ENSCAFG00000035254	1.24876	del	Sheepdog_primary
30	1390001	5600000	ENSCAFG00000035989	1.24876	del	Sheepdog_primary
30	1390001	5600000	ENSCAFG00000037294	1.24876	del	Sheepdog_primary
30	1390001	5600000	ENSCAFG00000037519	1.24876	del	Sheepdog_primary
30	1390001	5600000	ENSCAFG00000037949	1.24876	del	Sheepdog_primary
30	1390001	5600000	ENSCAFG00000038102	1.24876	del	Sheepdog_primary
30	1390001	5600000	ENSCAFG00000039056	1.24876	del	Sheepdog_primary
30	1390001	5600000	ENSCAFG00000039471	1.24876	del	Sheepdog_primary
30	1390001	5600000	ENSCAFG00000040466	1.24876	del	Sheepdog_primary
30	1390001	5600000	ENSCAFG00000040764	1.24876	del	Sheepdog_primary
30	1390001	5600000	FMN1	1.24876	del	Sheepdog_primary
30	1390001	5600000	GJD2	1.24876	del	Sheepdog_primary
30	1390001	5600000	GREM1	1.24876	del	Sheepdog_primary
30	1390001	5600000	MEIS2	1.24876	del	Sheepdog_primary
30	1390001	5600000	RYR3	1.24876	del	Sheepdog_primary
30	1390001	5600000	SCG5	1.24876	del	Sheepdog_primary
30	1390001	5600000	SPRED1	1.24876	del	Sheepdog_primary
30	1390001	5600000	TMCO5A	1.24876	del	Sheepdog_primary
30	1390001	5600000	ZNF770	1.24876	del	Sheepdog_primary
30	1400001	1860000	ENSCAFG00000008172	1.3724	del	Sheepdog_met
30	1400001	1860000	ENSCAFG00000034652	1.3724	del	Sheepdog_met
30	1400001	1860000	ENSCAFG00000035989	1.3724	del	Sheepdog_met
30	1400001	1860000	FMN1	1.3724	del	Sheepdog_met
30	1400001	1860000	RYR3	1.3724	del	Sheepdog_met
10	1420001	1540000	SHMT2	2.60232	amp	Labrador_primary
10	1420001	1540000	R3HDM2	2.60232	amp	Labrador_primary
10	1420001	1540000	INHBC	2.60232	amp	Labrador_primary
26	1430001	1700000	RAN	3.48293	amp	Sheepdog_met
26	1430001	1700000	ENSCAFG00000006677	3.48293	amp	Sheepdog_met
26	1430001	1700000	STX2	3.48293	amp	Sheepdog_met
26	1430001	1700000	ENSCAFG00000006700	3.48293	amp	Sheepdog_met
26	1430001	1700000	ENSCAFG00000036689	3.48293	amp	Sheepdog_met
26	1430001	1700000	RIMBP2	3.48293	amp	Sheepdog_met
10	1430001	1540000	SHMT2	2.91218	amp	Sheepdog_met
10	1430001	1540000	R3HDM2	2.91218	amp	Sheepdog_met
10	1430001	1540000	INHBC	2.91218	amp	Sheepdog_met
32	1520001	1930000	2019-09-11	1.42119	del	Sheepdog_met
32	1520001	1930000	CCNG2	1.42119	del	Sheepdog_met
32	1520001	1930000	ENSCAFG00000008678	1.42119	del	Sheepdog_met
32	1520001	1930000	ENSCAFG00000008682	1.42119	del	Sheepdog_met
32	1520001	1930000	ENSCAFG00000027242	1.42119	del	Sheepdog_met
[truncated: 23,283 more rows]
