# Supplementary material for: Unraveling the chaotic genomic landscape of primary and metastatic canine appendicular osteosarcoma with current sequencing technologies and bioinformatic approaches
Source: PLoS One. 2021 Feb 8;16(2):e0246443. doi: 10.1371/journal.pone.0246443 (PMC7870011; doi:10.1371/journal.pone.0246443)
Supplement: S8 Table — (XLSX) [file pone.0246443.s022.xlsx]

## Sheet: 8. SVs
S8 Table : Somatic structural variants identified with Manta in the tumor samples sequenced are listed
Sample(s)	Chr start	Location of original_start	Chr end	Location of original_end	svtype	original_gene1	original_gene1_start	original_gene1_end	original_gene2	original_gene2_start	original_gene2_end
Labrador_Met	19	12232885	19	12399176	DEL	JADE1	12189394	12250368	No Gene	No Gene	No Gene
Labrador_Met	20	49244182	20	50062957	DEL	RAD23A|CALR|FARSA|SYCE2|GCDH|KLF1|DNASE2|MAST1|RNASEH2A|PRDX2|JUNB|HOOK2|BEST2|C19orf43|TNPO2|FBXW9|DHPS|WDR83|WDR83OS|ZNF791|ECSIT|ZNF653|ELAVL3|PRKCSH|CCDC151|RGL3|SWSAP1|EPOR|PLPPR2|CCDC159|TMEM205|RAB3D|DOCK6|ANGPTL8	49243816|49250753|49257973|49270296|49283046|49295126|49299233|49300349|49345208|49352596|49359399|49371024|49383766|49400179|49409013|49425534|49435271|49439534|49443980|49473392|49849200|49866056|49886356|49900726|49917350|49926965|49944552|49945113|49954859|49965290|49970338|49976170|50029369|50039902	49250277|49255568|49267033|49285010|49290399|49298905|49302219|49321782|49352763|49357105|49360442|49383616|49389103|49406239|49422041|49430368|49440216|49443595|49445382|49493106|49866964|49883927|49901523|49916024|49926176|49941482|49953155|49950903|49964416|49970400|49972980|49982653|50066628|50042028	No Gene	No Gene	No Gene
Labrador_Met	20	51477807	20	51692017	DEL	ZNF317|OR7G2	51508431|51634221	51523020|51635153	No Gene	No Gene	No Gene
Labrador_Met	12	22016769	12	25625636	INV	No Gene	No Gene	No Gene	KHDRBS2	25586773	26142304
Labrador_primary	X	70516705	5	78542537	BND	DIAPH2	69994661	71044235	ZFHX3	78450492	78609987
Labrador_primary	26	23156929	12	31164898	BND	MTMR3	23133139	23185614	No Gene	No Gene	No Gene
Labrador_primary	26	15368072	12	31689915	BND	No Gene	No Gene	No Gene	ADGRB3	31616697	32057008
Labrador_primary	26	15644542	12	31774670	BND	No Gene	No Gene	No Gene	ADGRB3	31616697	32057008
Labrador_primary	20	50147961	12	41446062	BND	LDLR	50115125	50152485	No Gene	No Gene	No Gene
Labrador_primary	1	15653445	14	46892985	BND	No Gene	No Gene	No Gene	TBX20	46891691	46947331
Labrador_primary	1	57007394	15	49679837	BND	RWDD1	56987276	57010819	GATB	49603737	49698535
Labrador_primary	26	13569698	20	19969459	BND	FBXW8	13520644	13638246	No Gene	No Gene	No Gene
Labrador_primary	26	15484322	20	20419974	BND	CCDC60	15455835	15607076	No Gene	No Gene	No Gene
Labrador_primary	26	15722532	20	24076002	BND	CIT	15719698	15884090	SUCLG2	23915135	24182866
Labrador_primary	X	117464555	20	41267997	BND	No Gene	No Gene	No Gene	SMARCC1	41165523	41338910
Labrador_primary	29	2792143	20	48890989	BND	SNTG1	2523061	2822250	CACNA1A	48821025	49036102
Labrador_primary	X	69441431	20	49285788	BND	No Gene	No Gene	No Gene	GCDH	49283046	49290399
Labrador_primary	12	40278733	20	50579124	BND	No Gene	No Gene	No Gene	SLC44A2	50558402	50586890
Labrador_primary	X	116666155	20	50957634	BND	No Gene	No Gene	No Gene	ANGPTL6	50953498	50961365
Labrador_primary	1	57007263	21	10766891	BND	RWDD1	56987276	57010819	NOX4	10615972	10775277
Labrador_primary	37	7106995	26	7994028	BND	RFTN2	7075656	7139933	No Gene	No Gene	No Gene
Labrador_primary	20	48122547	26	9176759	BND	No Gene	No Gene	No Gene	ATXN2	9073390	9188414
Labrador_primary	X	111224425	26	11109783	BND	No Gene	No Gene	No Gene	RBM19	11046160	11169891
Labrador_primary	12	31127123	26	14661030	BND	No Gene	No Gene	No Gene	TAOK3	14532448	14712916
Labrador_primary	18	14152063	26	16023971	BND	No Gene	No Gene	No Gene	BICDL1	15958283	16061129
Labrador_primary	X	69540699	26	36050025	BND	No Gene	No Gene	No Gene	PRKG1	35732932	36175695
Labrador_primary	15	41668445	26	36529321	BND	PAH	41588986	41670628	No Gene	No Gene	No Gene
Labrador_primary	20	22140146	29	3379556	BND	No Gene	No Gene	No Gene	PXDNL	3277175	3559423
Labrador_primary	20	20305540	X	69367900	BND	EIF4E3	20299119	20340090	No Gene	No Gene	No Gene
Labrador_primary	26	36050393	X	69608490	BND	PRKG1	35732932	36175695	No Gene	No Gene	No Gene
Labrador_primary	12	31146408	12	31689906	DEL	ADGRB3	31616697	32057008	No Gene	No Gene	No Gene
Labrador_primary	12	31487008	12	32149913	DEL	ADGRB3	31616697	32057008	No Gene	No Gene	No Gene
Labrador_primary	12	38952316	12	38957188	DEL	MEI4	38848867	39027763	No Gene	No Gene	No Gene
Labrador_primary	20	28223575	20	45050445	DEL	CADPS|FEZF2|C3orf14|PTPRG|FHIT|C3orf67|FAM3D|FAM107A|ACOX2|KCTD6|PXK|RPP14|ABHD6|DNASE1L3|FLNB|SLMAP|DENND6A|ARF4|PDE12|ASB14|APPL1|HESX1|IL17RD|ARHGEF3|FAM208A|ERC2|WNT5A|CACNA2D3|LRTM1|ACTR8|IL17RB|CHDH|CACNA1D|DCP1A|TKT|PRKCD|SFMBT1|ITIH1|NEK4|SPCS1|GLT8D1|GNL3|PBRM1|SMIM4|NT5DC2|NISCH|TNNC1|SEMA3G|PHF7|BAP1|DNAH1|WDR82|TWF2|ALAS1|POC1A|DUSP7|ABHD14A|ABHD14B|PCBP4|GPR62|PARP3|RRP9|IQCF1|IQCF5|…	28221081|28703553|28744913|28774342|30650700|31789154|32014740|32077281|32113221|32144957|32193531|32282602|32298732|32358183|32394484|32592252|32780579|32850048|32884464|33110936|33133549|33195123|33240788|33318047|33665291|33842752|34769930|35097125|35224824|36118575|36136141|36179796|36191810|36597454|36690576|36724062|36852782|37038213|37056774|37091799|37096407|37103425|37115147|37234724|372…	28680857|28708626|28759720|29072250|31114188|31946261|32044581|32103924|32141645|32162647|32282492|32289035|32331030|32380045|32533275|32738487|32828255|32873415|32899075|33137352|33166710|33196598|33303401|33625791|33712936|34583360|34791317|35929755|35232135|36133764|36149352|36186134|36489076|36657503|36706442|36749485|36972417|37052362|37087745|37166263|37102865|37110207|37229007|37238254|372…	No Gene	No Gene	No Gene
Labrador_primary	26	14614029	26	14822014	DEL	TAOK3|SUDS3	14532448|14716562	14712916|14749645	No Gene	No Gene	No Gene
Labrador_primary	26	13791525	26	15484650	DEL	NOS1|KSR2|RFC5|WSB2|VSIG10|PEBP1|TAOK3|SUDS3|SRRM4|CCDC60	13787602|13993993|14428771|14441305|14463585|14499958|14532448|14716562|15171325|15455835	13962324|14394212|14438951|14452487|14496539|14546447|14712916|14749645|15318325|15607076	No Gene	No Gene	No Gene
Labrador_primary	26	23671400	26	23894198	DEL	PES1|TCN2|SLC35E4|DUSP18|C5orf52|OSBP2	23655974|23690849|23715105|23735182|23739637|23761633	23672891|23709816|23720444|23735748|23742444|23936562	No Gene	No Gene	No Gene
Labrador_primary	29	2151493	29	3372979	DEL	SNTG1|PXDNL	2523061|3277175	2822250|3559423	No Gene	No Gene	No Gene
Labrador_primary	37	8698141	37	8702225	DEL	SATB2	8547922	8731180	No Gene	No Gene	No Gene
Labrador_primary	X	70939746	X	70975097	DEL	DIAPH2	69994661	71044235	No Gene	No Gene	No Gene
Labrador_primary	X	114629778	X	118656685	DEL	AFF2|TMEM185A|MAMLD1|FMR1|FMR1NB	116849230|117951803|118656049|116248890|116308616	117164652|117966408|118776666|116287137|116342106	No Gene	No Gene	No Gene
Labrador_primary	11	42620530	11	42633670	DUP	ELAVL2	42503925	42647086	No Gene	No Gene	No Gene
Labrador_primary	12	26465505	12	28453382	DUP	LGSN|PTP4A1|PHF3	26852156|27048501|27115532	26921791|27051779|27180081	No Gene	No Gene	No Gene
Labrador_primary	12	31089655	12	31702236	DUP	ADGRB3	31616697	32057008	No Gene	No Gene	No Gene
Labrador_primary	20	48280944	20	50614414	DUP	C19orf57|ADGRL1|SAMD1|C19orf67|PALM3|IL27RA|RFX1|DCAF15|PODNL1|CC2D1A|NANOS3|ZSWIM4|C19orf53|MRI1|CCDC130|CACNA1A|IER2|STX10|NACC1|TRMT1|NFIX|DAND5|GADD45GIP1|RAD23A|CALR|FARSA|SYCE2|GCDH|KLF1|DNASE2|MAST1|RNASEH2A|PRDX2|JUNB|HOOK2|BEST2|C19orf43|TNPO2|FBXW9|DHPS|WDR83|WDR83OS|ZNF791|ECSIT|ZNF653|ELAVL3|PRKCSH|CCDC151|RGL3|SWSAP1|EPOR|PLPPR2|CCDC159|TMEM205|RAB3D|DOCK6|ANGPTL8|KANK2|SPC24|LDLR|SM…	48257626|48356018|48425433|48432472|48452820|48453610|48488661|48519234|48543583|48548858|48588166|48624463|48645347|48653152|48658884|48821025|49072234|49075110|49083135|49100804|49117396|49225990|49241162|49243816|49250753|49257973|49270296|49283046|49295126|49299233|49300349|49345208|49352596|49359399|49371024|49383766|49400179|49409013|49425534|49435271|49439534|49443980|49473392|49849200|498…	48587983|48384230|48430996|48435066|48456397|48472450|48518100|48527342|48548732|48566109|48591755|48641035|48652428|48658823|48669492|49036102|49072902|49078377|49099891|49108693|49186623|49228940|49243790|49250277|49255568|49267033|49285010|49290399|49298905|49302219|49321782|49352763|49357105|49360442|49383616|49389103|49406239|49422041|49430368|49440216|49443595|49445382|49493106|49866964|498…	No Gene	No Gene	No Gene
Labrador_primary	26	14698415	26	14713758	DUP	TAOK3	14532448	14712916	No Gene	No Gene	No Gene
Labrador_primary	26	14975809	26	15642119	DUP	SRRM4|CCDC60	15171325|15455835	15318325|15607076	No Gene	No Gene	No Gene
Labrador_primary	26	19330069	26	36070820	DUP	GRK3|MYO18B|SEZ6L|ASPHD2|HPS4|SRRD|TPST2|CRYBB1|CRYBA4|MN1|PITPNB|TTC28|CHEK2|HSCB|CCDC117|ZNRF3|C22orf31|KREMEN1|EMID1|RHBDD3|GAS2L1|RASL10A|AP1B1|RPS27L|NEFH|THOC5|NIPSNAP1|NF2|CABP7|ZMAT5|ASCC2|MTMR3|LIF|OSM|CASTOR1|SF3A1|CCDC157|RNF215|SEC14L2|MTFP1|SEC14L4|PES1|TCN2|SLC35E4|DUSP18|C5orf52|OSBP2|MORC2|SMTN|INPP5J|PLA2G3|RNF185|LIMK2|PIK3IP1|PATZ1|DRG1|EIF4ENIF1|SFI1|PISD|PRR14L|DEPDC5|YWHAH|S…	19408466|19520198|19889395|20112732|20131425|20165633|20201893|20258968|20273730|21216846|21304452|21427961|22052143|22103868|22145881|22334998|22398166|22408157|22520438|22573064|22615255|22621132|22633828|22644126|22725628|22748175|22786991|22816823|22916478|22926625|22967096|23133139|23400169|23421701|23435238|23485065|23510229|23521248|23542659|23565665|23596105|23655974|23690849|23715105|237…	19506619|19776021|20079319|20123953|20157043|20178019|20217275|20268161|20280368|21261031|21369641|22049669|22108815|22120152|22160584|22394024|22409833|22480068|22571593|22576353|22623292|22623008|22690134|22644377|22735128|22785305|22800195|22896294|22924979|22940713|23004731|23185614|23406863|23425833|23443828|23505031|23518851|23528655|23562724|23567575|23612282|23672891|23709816|23720444|237…	No Gene	No Gene	No Gene
Labrador_primary	29	2132096	29	2593668	DUP	SNTG1	2523061	2822250	No Gene	No Gene	No Gene
Labrador_primary	X	51628887	X	60753787	DUP	OTUD6A|GJB1|ZCCHC13|MAGEE2|CYSLTR1|NAP1L2|CDX4|CHIC1|GDPD2|SLC16A2|RLIM|KIAA2022|ABCB7|UPRT|ZDHHC15|OGT|OPHN1|TEX11|YIPF6|PDLIM7|STARD8|FGF16|ATRX|EFNB1|FOXO4|NHSL2|MAGT1|FAM155B|RTL5|ATP7A|AWAT2|ERCC6L|MED12|DGAT2L6|AWAT1|ARR3|NLGN3|TAF9B|PDZD11|ZMYM3|ITGB1BP2|CITED1|HDAC8|PHKA1	54546123|55573808|57603525|58877722|60463526|57086769|57123920|57198270|54867498|57845886|57885126|57992476|58303718|58543563|58640962|55820947|52455373|54958579|53025927|59722008|53128302|59739155|59772067|53293170|55469533|56129646|60128571|53969605|56182732|60203319|54516776|56239245|55482013|54651624|54678572|54718594|55513730|60401351|54732413|55582155|55633114|56327108|56357182|56581973	54546983|55574659|57603962|58879293|60464548|57088157|57135089|57254522|54874910|57857518|57906185|58013426|58470838|58577172|58812705|55857720|52769259|55252726|53045227|59723365|53211164|59748210|60107186|53305697|55477764|56197232|60186499|53998323|56184462|60356690|54531450|56260378|55508713|54657068|54684042|54730900|55531371|60410288|54739073|55602714|55637563|56330690|56574593|56758321	No Gene	No Gene	No Gene
Labrador_primary	X	69085602	X	70485046	DUP	NAP1L3|DIAPH2|RPA4	69232078|69994661|70256422	69233499|71044235|70257176	No Gene	No Gene	No Gene
Labrador_primary	X	69012579	X	70658423	DUP	NAP1L3|DIAPH2|RPA4	69232078|69994661|70256422	69233499|71044235|70257176	No Gene	No Gene	No Gene
Labrador_primary	X	69608086	X	73162501	DUP	EIF4E2|DIAPH2|RPA4	70933784|69994661|70256422	70934509|71044235|70257176	No Gene	No Gene	No Gene
Labrador_primary	5	1846570	5	8956993	INV	No Gene	No Gene	No Gene	EI24	8947248	8964207
Labrador_primary	8	45842631	8	54544287	INV	RGS6	45791392	45975087	No Gene	No Gene	No Gene
Labrador_primary	12	32004267	12	32717725	INV	ADGRB3	31616697	32057008	COL19A1	32452358	32755139
Labrador_primary	14	46893037	14	46893554	INV	TBX20	46891691	46947331	TBX20	46891691	46947331
Labrador_primary	17	50682463	17	60739112	INV	No Gene	No Gene	No Gene	CELF3	60732964	60747538
Labrador_primary	26	13338910	26	22971610	INV	No Gene	No Gene	No Gene	ASCC2	22967096	23004731
Labrador_primary	29	2586031	29	2713230	INV	SNTG1	2523061	2822250	SNTG1	2523061	2822250
Labrador_primary_met	11	41301663	1	17474309	BND	No Gene	No Gene	No Gene	ALPK2	17445543	17563186
Labrador_primary_met	11	41129531	1	17474435	BND	No Gene	No Gene	No Gene	ALPK2	17445543	17563186
Labrador_primary_met	9	1724631	3	26312169	BND	TBC1D16	1655899	1733465	No Gene	No Gene	No Gene
Labrador_primary_met	21	10766748	3	26312298	BND	NOX4	10615972	10775277	No Gene	No Gene	No Gene
Labrador_primary_met	9	1724522	8	62902958	BND	TBC1D16	1655899	1733465	No Gene	No Gene	No Gene
Labrador_primary_met	8	62902801	15	49679833	BND	PRIMA1	62843272	62902908	GATB	49603737	49698535
Labrador_primary_met	X	116720304	17	11404296	BND	No Gene	No Gene	No Gene	NBAS	11088166	11431279
Labrador_primary_met	26	5778756	20	24578460	BND	DNAH10	5774286	5902222	No Gene	No Gene	No Gene
Labrador_primary_met	X	110779195	20	38483740	BND	No Gene	No Gene	No Gene	DOCK3	38203520	38707367
Labrador_primary_met	26	36085410	20	50323357	BND	PRKG1	35732932	36175695	No Gene	No Gene	No Gene
Labrador_primary_met	X	109535583	26	8736966	BND	No Gene	No Gene	No Gene	CUX2	8730082	8996271
Labrador_primary_met	12	26685458	26	23878363	BND	No Gene	No Gene	No Gene	OSBP2	23761633	23936562
Labrador_primary_met	12	26768706	26	23878869	BND	No Gene	No Gene	No Gene	OSBP2	23761633	23936562
Labrador_primary_met	20	48818992	26	36084271	BND	No Gene	No Gene	No Gene	PRKG1	35732932	36175695
Labrador_primary_met	X	54544810	27	42411252	BND	No Gene	No Gene	No Gene	KDM5A	42364609	42447669
Labrador_primary_met	27	42411253	X	54545072	BND	KDM5A	42364609	42447669	No Gene	No Gene	No Gene
Labrador_primary_met	4	34251876	4	34253010	DEL	WAPL	34219462	34536265	No Gene	No Gene	No Gene
Labrador_primary_met	5	1857654	5	71940091	DEL	OPCML|NTM|SNX19|ADAMTS15|ADAMTS8|ZBTB44|ST14|APLP2|PRDM10|NFRKB|TMEM45B|BARX2|ARHGAP32|KCNJ5|KCNJ1|FLI1|ETS1|KIRREL3|ST3GAL4|DCPS|TIRAP|SRPRA|FOXRED1|FAM118B|RPUSD4|CDON|DDX25|PUS3|HYLS1|PATE3|PATE2|ACRV1|CHEK1|STT3A|EI24|FEZ1|PKNOX2|TMEM218|SLC37A2|CCDC15|HEPACAM|ROBO4|ROBO3|MSANTD2|ESAM|VSIG2|SPA17|SIAE|TBRG1|OR8A1|OR8B12|OR8B8|OR8B4|OR8D2|OR8D1|OR10D3|VWA5A|OR10G6|OR10S1|OR4D5|TMEM225|OR8D4|OR…	2446084|2722900|4045382|4457959|4497191|4612240|4652441|4704643|4879192|4944237|4985386|5238743|5424480|5736511|5809118|5840131|6073010|7999874|8133249|8172460|8222243|8224416|8236395|8254048|8300441|8435560|8566910|8586324|8587289|8638900|8663731|8844020|8875255|8915318|8947248|9001668|9053925|9372020|9383820|9422626|9520760|9547047|9563011|9623094|9658894|9668341|9719029|9731394|9773387|9826884…	2655050|3066373|4084218|4480435|4517483|4634543|4666716|4786050|4941881|4985563|5032317|5310648|5686210|5760798|5812794|5958690|6190184|8123080|8156080|8212698|8225147|8252455|8247830|8300357|8313528|8536136|8585488|8598683|8593568|8639656|8664969|8850302|8907886|8942146|8964207|9044370|9242669|9380289|9397230|9504919|9534958|9561375|9578989|9655342|9669049|9673068|9731928|9769199|9783945|9827858…	No Gene	No Gene	No Gene
Labrador_primary_met	7	24264876	7	24290655	DEL	TNN	24246058	24308447	No Gene	No Gene	No Gene
Labrador_primary_met	11	41243748	11	42510958	DEL	CDKN2B|DMRTA1|ELAVL2	41261218|41523730|42503925	41264379|41571634|42647086	No Gene	No Gene	No Gene
Labrador_primary_met	18	18124973	18	18601355	DEL	MAGI2	18014358	18699053	No Gene	No Gene	No Gene
Labrador_primary_met	20	6071376	20	6627862	DEL	TSEN2|PPARG|SYN2	6050431|6134563|6366811	6085334|6208159|6568547	No Gene	No Gene	No Gene
Labrador_primary_met	20	9129827	20	9129996	DEL	SRGAP3	8894162	9142066	No Gene	No Gene	No Gene
Labrador_primary_met	20	9149552	20	19205837	DEL	RAD18|SSUH2|LMCD1|GRM7|EDEM1|ARL8B|BHLHE40|ITPR1|SUMF1|LRRN1|TRNT1|IL5RA|CNTN4|CNTN6|CHL1|CNTN3|PDZRN3|PPP4R2|GXYLT2	9163181|9463397|9522573|10230537|12443916|12481954|12641694|12747751|13093421|13617196|14277380|14308403|14354108|15903159|16789572|17704333|18838303|19114532|19183960	9263657|9478714|9583120|11058646|12472787|12526204|12647281|13065329|13193018|13619346|14295827|14343621|14878553|16175230|16985082|18032038|18861714|19167642|19274979	No Gene	No Gene	No Gene
Labrador_primary_met	20	9636819	20	19536473	DEL	GRM7|EDEM1|ARL8B|BHLHE40|ITPR1|SUMF1|LRRN1|TRNT1|IL5RA|CNTN4|CNTN6|CHL1|CNTN3|PDZRN3|PPP4R2|GXYLT2|SHQ1	10230537|12443916|12481954|12641694|12747751|13093421|13617196|14277380|14308403|14354108|15903159|16789572|17704333|18838303|19114532|19183960|19304934	11058646|12472787|12526204|12647281|13065329|13193018|13619346|14295827|14343621|14878553|16175230|16985082|18032038|18861714|19167642|19274979|19410737	No Gene	No Gene	No Gene
Labrador_primary_met	20	20287405	20	21894766	DEL	EIF4E3|FOXP1	20299119|20697349	20340090|21015865	No Gene	No Gene	No Gene
Labrador_primary_met	26	15299244	26	15578622	DEL	SRRM4|CCDC60	15171325|15455835	15318325|15607076	No Gene	No Gene	No Gene
Labrador_primary_met	26	15578620	26	15823304	DEL	CCDC60|TMEM233|PRKAB1|CIT	15455835|15653322|15706442|15719698	15607076|15678382|15716811|15884090	No Gene	No Gene	No Gene
Labrador_primary_met	26	17456990	26	19219345	DEL	MVK|MMAB|UBE3B|KCTD10|MYO1H|FOXN4|ACACB|UNG|ALKBH2|USP30|SVOP|DAO|SSH1|CORO1C|SELPLG|TMEM119|ISCU|SART3|FICD|CMKLR1|WSCD2|SGSM1|KIAA1671	17496781|17519218|17543914|17604262|17626683|17728971|17763458|17901376|17913170|17915857|17984644|18038075|18074133|18161463|18249763|18275660|18300785|18308733|18349129|18532479|18574098|18976904|19124264	17517929|17529304|17597699|17626579|17669742|17757780|17895615|17911008|17917781|17982494|18032449|18057238|18131185|18238842|18260485|18282945|18307625|18345010|18353170|18533576|18691280|19055283|19276144	No Gene	No Gene	No Gene
Labrador_primary_met	26	14308512	26	35470423	DEL	KSR2|RFC5|WSB2|VSIG10|PEBP1|TAOK3|SUDS3|SRRM4|CCDC60|TMEM233|PRKAB1|CIT|BICDL1|RAB35|GCN1|PXN|SIRT4|MSI1|TRIAP1|SRSF9|DYNLL1|COQ5|POP5|MLEC|UNC119B|ACADS|SPPL3|HNF1A|PIWIL3|ANKRD13A|GIT2|TCHP|TRPV4|FAM222A|MVK|MMAB|UBE3B|KCTD10|MYO1H|FOXN4|ACACB|UNG|ALKBH2|USP30|SVOP|DAO|SSH1|CORO1C|SELPLG|TMEM119|ISCU|SART3|FICD|CMKLR1|WSCD2|SGSM1|KIAA1671|CRYBB3|GRK3|MYO18B|SEZ6L|ASPHD2|HPS4|SRRD|TPST2|CRYBB1|C…	13993993|14428771|14441305|14463585|14499958|14532448|14716562|15171325|15455835|15653322|15706442|15719698|15958283|16061148|16083354|16156280|16234422|16266079|16351375|16352627|16400204|16405023|16463288|16536512|16557742|16572208|16621977|16805690|17035694|17137382|17170623|17229123|17262100|17340855|17496781|17519218|17543914|17604262|17626683|17728971|17763458|17901376|17913170|17915857|179…	14394212|14438951|14452487|14496539|14546447|14712916|14749645|15318325|15607076|15678382|15716811|15884090|16061129|16078309|16146838|16169544|16240012|16288902|16352773|16369615|16402012|16427048|16466141|16546507|16565999|16584811|16760673|16824790|17063127|17168228|17217714|17241270|17330421|17366475|17517929|17529304|17597699|17626579|17669742|17757780|17895615|17911008|17917781|17982494|180…	No Gene	No Gene	No Gene
Labrador_primary_met	29	10098605	29	20694846	DEL	CA8|RAB2A|CHD7|CLVS1|GGH|TTPA|YTHDF3|CYP7B1|ARMC1|PDE7A|DNAJC5B|TRIM55|CRH|RRS1|ADHFE1|C8orf46|MYBL1|VCPIP1|TCF24|PPP1R42|COPS5|CSPP1|ARFGEF1|CPA6|PREX2|C8orf34|SLCO5A1|VTI1B|PRDM14|NCOA2|TRAM1|LACTB2|XKR9|EYA1	10698640|10953371|11156340|11638561|13141092|13179614|13240225|14444860|15277262|15401454|15704456|15786243|15831944|16016189|16019246|16078661|16155856|16209402|16482156|16506243|16562234|16580547|16714146|16914845|17458082|17817490|18895864|19153616|19204223|19253846|19669628|19722495|19765706|20175654	10763980|11042786|11284876|11811285|13164963|13201883|13276948|14613129|15315422|15467928|15761689|15830145|15834384|16017286|16053506|16099604|16193047|16235586|16490813|16543068|16578975|16712652|16852478|17003731|17734659|18198273|19028769|19154314|19220111|19448397|19703696|19750047|19822763|20595435	No Gene	No Gene	No Gene
Labrador_primary_met	38	13491877	38	13492115	DEL	TGFB2	13430723	13512431	No Gene	No Gene	No Gene
Labrador_primary_met	38	13496476	38	13496758	DEL	TGFB2	13430723	13512431	No Gene	No Gene	No Gene
Labrador_primary_met	38	13509491	38	13509653	DEL	TGFB2	13430723	13512431	No Gene	No Gene	No Gene
Labrador_primary_met	X	110777117	X	111184981	DEL	LDOC1	111066055	111066498	No Gene	No Gene	No Gene
Labrador_primary_met	5	1850362	5	8959239	DUP	OPCML|NTM|SNX19|ADAMTS15|ADAMTS8|ZBTB44|ST14|APLP2|PRDM10|NFRKB|TMEM45B|BARX2|ARHGAP32|KCNJ5|KCNJ1|FLI1|ETS1|KIRREL3|ST3GAL4|DCPS|TIRAP|SRPRA|FOXRED1|FAM118B|RPUSD4|CDON|DDX25|PUS3|HYLS1|PATE3|PATE2|ACRV1|CHEK1|STT3A|EI24	2446084|2722900|4045382|4457959|4497191|4612240|4652441|4704643|4879192|4944237|4985386|5238743|5424480|5736511|5809118|5840131|6073010|7999874|8133249|8172460|8222243|8224416|8236395|8254048|8300441|8435560|8566910|8586324|8587289|8638900|8663731|8844020|8875255|8915318|8947248	2655050|3066373|4084218|4480435|4517483|4634543|4666716|4786050|4941881|4985563|5032317|5310648|5686210|5760798|5812794|5958690|6190184|8123080|8156080|8212698|8225147|8252455|8247830|8300357|8313528|8536136|8585488|8598683|8593568|8639656|8664969|8850302|8907886|8942146|8964207	No Gene	No Gene	No Gene
Labrador_primary_met	5	1850688	5	16915008	DUP	OPCML|NTM|SNX19|ADAMTS15|ADAMTS8|ZBTB44|ST14|APLP2|PRDM10|NFRKB|TMEM45B|BARX2|ARHGAP32|KCNJ5|KCNJ1|FLI1|ETS1|KIRREL3|ST3GAL4|DCPS|TIRAP|SRPRA|FOXRED1|FAM118B|RPUSD4|CDON|DDX25|PUS3|HYLS1|PATE3|PATE2|ACRV1|CHEK1|STT3A|EI24|FEZ1|PKNOX2|TMEM218|SLC37A2|CCDC15|HEPACAM|ROBO4|ROBO3|MSANTD2|ESAM|VSIG2|SPA17|SIAE|TBRG1|OR8A1|OR8B12|OR8B8|OR8B4|OR8D2|OR8D1|OR10D3|VWA5A|OR10G6|OR10S1|OR4D5|TMEM225|OR8D4|OR…	2446084|2722900|4045382|4457959|4497191|4612240|4652441|4704643|4879192|4944237|4985386|5238743|5424480|5736511|5809118|5840131|6073010|7999874|8133249|8172460|8222243|8224416|8236395|8254048|8300441|8435560|8566910|8586324|8587289|8638900|8663731|8844020|8875255|8915318|8947248|9001668|9053925|9372020|9383820|9422626|9520760|9547047|9563011|9623094|9658894|9668341|9719029|9731394|9773387|9826884…	2655050|3066373|4084218|4480435|4517483|4634543|4666716|4786050|4941881|4985563|5032317|5310648|5686210|5760798|5812794|5958690|6190184|8123080|8156080|8212698|8225147|8252455|8247830|8300357|8313528|8536136|8585488|8598683|8593568|8639656|8664969|8850302|8907886|8942146|8964207|9044370|9242669|9380289|9397230|9504919|9534958|9561375|9578989|9655342|9669049|9673068|9731928|9769199|9783945|9827858…	No Gene	No Gene	No Gene
Labrador_primary_met	11	40205743	11	42478751	DUP	FOCAD|HACD4|IFNB1|IFNE|CDKN2B|DMRTA1	40265658|40586088|40668156|40872658|41261218|41523730	40577321|40616527|40668855|40880272|41264379|41571634	No Gene	No Gene	No Gene
Labrador_primary_met	20	9630358	20	10240149	DUP	GRM7	10230537	11058646	No Gene	No Gene	No Gene
Labrador_primary_met	26	14292702	26	14311826	DUP	KSR2	13993993	14394212	No Gene	No Gene	No Gene
Labrador_primary_met	26	19860113	26	36865620	DUP	SEZ6L|ASPHD2|HPS4|SRRD|TPST2|CRYBB1|CRYBA4|MN1|PITPNB|TTC28|CHEK2|HSCB|CCDC117|ZNRF3|C22orf31|KREMEN1|EMID1|RHBDD3|GAS2L1|RASL10A|AP1B1|RPS27L|NEFH|THOC5|NIPSNAP1|NF2|CABP7|ZMAT5|ASCC2|MTMR3|LIF|OSM|CASTOR1|SF3A1|CCDC157|RNF215|SEC14L2|MTFP1|SEC14L4|PES1|TCN2|SLC35E4|DUSP18|C5orf52|OSBP2|MORC2|SMTN|INPP5J|PLA2G3|RNF185|LIMK2|PIK3IP1|PATZ1|DRG1|EIF4ENIF1|SFI1|PISD|PRR14L|DEPDC5|YWHAH|SLC5A4|IGLV5-…	19889395|20112732|20131425|20165633|20201893|20258968|20273730|21216846|21304452|21427961|22052143|22103868|22145881|22334998|22398166|22408157|22520438|22573064|22615255|22621132|22633828|22644126|22725628|22748175|22786991|22816823|22916478|22926625|22967096|23133139|23400169|23421701|23435238|23485065|23510229|23521248|23542659|23565665|23596105|23655974|23690849|23715105|23735182|23739637|237…	20079319|20123953|20157043|20178019|20217275|20268161|20280368|21261031|21369641|22049669|22108815|22120152|22160584|22394024|22409833|22480068|22571593|22576353|22623292|22623008|22690134|22644377|22735128|22785305|22800195|22896294|22924979|22940713|23004731|23185614|23406863|23425833|23443828|23505031|23518851|23528655|23562724|23567575|23612282|23672891|23709816|23720444|23735748|23742444|239…	No Gene	No Gene	No Gene
Labrador_primary_met	X	114410421	X	118410132	DUP	SLITRK2|AFF2|TMEM185A|FMR1|FMR1NB	114581070|116849230|117951803|116248890|116308616	114583607|117164652|117966408|116287137|116342106	No Gene	No Gene	No Gene
Labrador_primary_met	5	1929801	5	8958944	INV	No Gene	No Gene	No Gene	EI24	8947248	8964207
Labrador_primary_met	5	1847590	5	8962236	INV	No Gene	No Gene	No Gene	EI24	8947248	8964207
Labrador_primary_met	11	40179615	11	41841991	INV	MLLT3	39923150	40203591	No Gene	No Gene	No Gene
Labrador_primary_met	12	25625088	12	26683307	INV	KHDRBS2	25586773	26142304	No Gene	No Gene	No Gene
Labrador_primary_met	12	22676365	12	26769912	INV	GFRAL	22646455	22702637	No Gene	No Gene	No Gene
Labrador_primary_met	20	9630568	20	19206145	INV	No Gene	No Gene	No Gene	GXYLT2	19183960	19274979
Labrador_primary_met	20	48822060	20	50328519	INV	CACNA1A	48821025	49036102	YIPF2	50326732	50330556
Labrador_primary_met	20	52343502	20	52350205	INV	PNPLA6	52329031	52348790	No Gene	No Gene	No Gene
Labrador_primary_met	26	14832848	26	15298924	INV	No Gene	No Gene	No Gene	SRRM4	15171325	15318325
Labrador_primary_met	26	15641174	26	15822396	INV	No Gene	No Gene	No Gene	CIT	15719698	15884090
Labrador_primary_met	26	15639377	26	15823124	INV	No Gene	No Gene	No Gene	CIT	15719698	15884090
Labrador_primary_met	26	19462733	26	20135699	INV	GRK3	19408466	19506619	HPS4	20131425	20157043
Labrador_primary_met	29	18921214	29	21755475	INV	SLCO5A1	18895864	19028769	No Gene	No Gene	No Gene
Labrador_primary_met	29	10099279	29	22771767	INV	No Gene	No Gene	No Gene	JPH1	22701378	22785945
Labrador_primary_met	X	116341215	X	117870496	INV	FMR1NB	116308616	116342106	No Gene	No Gene	No Gene
Labrador_primary_met	X	111160822	X	120426332	INV	No Gene	No Gene	No Gene	GABRA3	120154053	120460598
Sheepdog_met	20	21570479	17	59671656	BND	No Gene	No Gene	No Gene	RPRD2	59587157	59672964
Sheepdog_met	12	8440891	20	18147467	BND	KIF6	8133514	8614268	No Gene	No Gene	No Gene
Sheepdog_met	35	21882564	23	4181010	BND	No Gene	No Gene	No Gene	PDCD6IP	4112425	4199535
Sheepdog_met	37	7170707	23	7435220	BND	BOLL	7164629	7216543	ITGA9	7296592	7757046
Sheepdog_met	30	32293803	26	37734118	BND	No Gene	No Gene	No Gene	PAPSS2	37724415	37745157
Sheepdog_met	30	32293555	26	37735513	BND	No Gene	No Gene	No Gene	PAPSS2	37724415	37745157
Sheepdog_met	3	58939491	3	91434471	DEL	KIAA0232|TBC1D14|TADA2B|GRPEL1|SORCS2|AFAP1|ABLIM2|SH3TC1|HTRA3|ACOX3|TRMT44|CPZ|HMX1|ADRA2C|LRPAP1|DOK7|HGFAC|RGS12|MSANTD1|HTT|GRK4|NOP14|MFSD10|ADD1|SH3BP2|TNIP2|FAM193A|RNF4|ZFYVE28|MXD4|HAUS3|POLN|NAT8L|C4orf48|NELFA|NSD2|LETM1|FGFR3|TACC3|TMEM129|SLBP|FAM53A|NKX1-1|UVSSA|MAEA|FAM184B|MED28|LAP3|CLRN2|QDPR|LDB2|TAPT1|PROM1|FGFBP1|CD38|BST1|FBXL5|CC2D2A|C1QTNF7|BOD1L1|NKX3-2|HS3ST1|CLNK|SLC2A…	58926237|59003766|59119633|59124969|59222982|59691233|59840723|59999328|60081087|60152177|60185876|60291719|60503149|60646132|60840929|60866112|60906844|60917320|61065314|61080904|61230894|61330976|61352669|61354385|61450995|61511251|61544387|61720538|61815292|61927697|61947260|61962193|62109003|62118622|62147948|62168099|62268078|62308897|62368779|62381411|62387097|62424451|62634783|62647052|626…	58977913|59097331|59120622|59131766|59676638|59771491|59980964|60046757|60111904|60206200|60237619|60312598|60506799|60647722|60857405|60897257|60915088|61009131|61072160|61221554|61330314|61350533|61355605|61442989|61472168|61538555|61643405|61743873|61918545|61938638|61960361|62111465|62114619|62121452|62164437|62227992|62302595|62319217|62379028|62385190|62400699|62440694|62638111|62675781|627…	No Gene	No Gene	No Gene
Sheepdog_met	17	47746220	17	59577592	DEL	EVA1A|HK2|SEMA4F|M1AP|DOK1|LOXL3|AUP1|DQX1|TLX2|PCGF1|LBX2|TTC31|CCDC142|MOGS|WBP1|RTKN|WDR54|DCTN1|SLC4A5|MOB1A|BOLA3|TET3|DGUOK|ACTG2|C2orf78|DUSP11|TPRKB|NAT8|ALMS1|EGR4|FBXO41|PRADC1|SMYD5|SFXN5|SPR|EXOC6B|CYP26B1|DYSF|ZNF638|NAGK|PAIP2B|PHTF1|RSBN1|PTPN22|BCL2L15|AP4B1|DCLRE1B|HIPK1|OLFML3|SYT6|TRIM33|BCAS2|DENND2C|AMPD1|CSDE1|SIKE1|SYCP1|TSHB|TSPAN2|NGF|VANGL1|CASQ2|NHLH2|SLC22A15|MAB21L3|C…	47802006|48287080|48475043|48510438|48589023|48593716|48613769|48617632|48625632|48633343|48641674|48647836|48655383|48667224|48671248|48685089|48700485|48727526|48797809|48915207|48941783|48982558|49105572|49143413|49231444|49245614|49271151|49286845|49301722|49576022|49585403|49633862|49639765|49773340|49950174|49986285|50634286|51008550|51251014|51373251|51385440|51537804|51580445|51623693|516…	47820180|48329544|48506272|48587696|48591427|48609804|48616589|48623270|48627911|48635516|48643917|48655179|48662580|48670646|48673320|48699966|48705221|48761447|48878310|48932877|48952138|49083545|49139365|49170950|49238621|49261495|49278558|49290604|49513837|49581094|49609166|49638506|49650256|49893430|49957401|50604338|50653930|51229277|51318900|51377318|51413076|51573287|51621666|51682858|516…	No Gene	No Gene	No Gene
Sheepdog_met	17	59104732	17	59659041	DEL	HIST2H2BF|HIST2H2BE|HIST2H2AA4|SV2A|HIST2H3C|HIST2H2AC|BOLA1|SF3B4|MTMR11|OTUD7B|VPS45|PLEKHO1|ANP32E|CA14|CIART|MRPS21|PRPF3|RPRD2	59119612|59147862|59157019|59157168|59158465|59175706|59182220|59209207|59215317|59229362|59327914|59403185|59460676|59504752|59525192|59535351|59555757|59587157	59120934|59148642|59157411|59195888|59158872|59176095|59184827|59213991|59222855|59280934|59397550|59411788|59482511|59510100|59531144|59542780|59576809|59672964	No Gene	No Gene	No Gene
Sheepdog_met	17	59038911	17	59809699	DEL	HIST2H2BF|HIST2H2BE|HIST2H2AA4|SV2A|HIST2H3C|HIST2H2AC|BOLA1|SF3B4|MTMR11|OTUD7B|VPS45|PLEKHO1|ANP32E|CA14|CIART|MRPS21|PRPF3|RPRD2|TARS2|ADAMTSL4|ENSA	59119612|59147862|59157019|59157168|59158465|59175706|59182220|59209207|59215317|59229362|59327914|59403185|59460676|59504752|59525192|59535351|59555757|59587157|59681486|59736611|59801579	59120934|59148642|59157411|59195888|59158872|59176095|59184827|59213991|59222855|59280934|59397550|59411788|59482511|59510100|59531144|59542780|59576809|59672964|59695526|59746980|59808044	No Gene	No Gene	No Gene
Sheepdog_met	17	59551810	17	59869649	DEL	PRPF3|RPRD2|TARS2|ADAMTSL4|ENSA|GOLPH3L|HORMAD1	59555757|59587157|59681486|59736611|59801579|59817457|59861120	59576809|59672964|59695526|59746980|59808044|59860282|59882190	No Gene	No Gene	No Gene
Sheepdog_met	19	51155471	19	51186249	DEL	MMADHC		No Gene	No Gene	No Gene	No Gene
Sheepdog_met	20	18529275	20	20128210	DEL	PDZRN3|PPP4R2|GXYLT2|SHQ1|RYBP	18838303|19114532|19183960|19304934|19653913	18861714|19167642|19274979|19410737|19729207	No Gene	No Gene	No Gene
Sheepdog_met	26	37732980	26	37734994	DEL	PAPSS2	37724415	37745157	No Gene	No Gene	No Gene
Sheepdog_met	28	24051121	28	24115575	DEL	TCF7L2	23859280	24164669	No Gene	No Gene	No Gene
Sheepdog_met	32	31132468	32	33910302	DEL	C4orf32|AP1AR|TIFA|ALPK1|NEUROG2|LARP7|ANK2|TGIF1|CAMK2D	31989841|32083432|32126624|32143891|32312097|32421562|32813371|32950116|33223091	32029631|32122200|32135188|32269130|32312915|32438916|33144886|32950934|33525152	No Gene	No Gene	No Gene
Sheepdog_met	34	2654067	34	2713490	DEL	CTNND2	2521662	3439858	No Gene	No Gene	No Gene
Sheepdog_met	X	27466626	X	27485105	DEL	DMD	No Gene	No Gene	No Gene	No Gene	No Gene
Sheepdog_met	17	47118255	17	53871813	DUP	GCFC2|MRPL19|EVA1A|HK2|SEMA4F|M1AP|DOK1|LOXL3|AUP1|DQX1|TLX2|PCGF1|LBX2|TTC31|CCDC142|MOGS|WBP1|RTKN|WDR54|DCTN1|SLC4A5|MOB1A|BOLA3|TET3|DGUOK|ACTG2|C2orf78|DUSP11|TPRKB|NAT8|ALMS1|EGR4|FBXO41|PRADC1|SMYD5|SFXN5|SPR|EXOC6B|CYP26B1|DYSF|ZNF638|NAGK|PAIP2B|PHTF1|RSBN1|PTPN22|BCL2L15|AP4B1|DCLRE1B|HIPK1|OLFML3|SYT6|TRIM33|BCAS2|DENND2C|AMPD1|CSDE1|SIKE1|SYCP1|TSHB|TSPAN2|NGF|VANGL1|CASQ2|NHLH2|SLC22…	47629577|47690405|47802006|48287080|48475043|48510438|48589023|48593716|48613769|48617632|48625632|48633343|48641674|48647836|48655383|48667224|48671248|48685089|48700485|48727526|48797809|48915207|48941783|48982558|49105572|49143413|49231444|49245614|49271151|49286845|49301722|49576022|49585403|49633862|49639765|49773340|49950174|49986285|50634286|51008550|51251014|51373251|51385440|51537804|515…	47676339|47697296|47820180|48329544|48506272|48587696|48591427|48609804|48616589|48623270|48627911|48635516|48643917|48655179|48662580|48670646|48673320|48699966|48705221|48761447|48878310|48932877|48952138|49083545|49139365|49170950|49238621|49261495|49278558|49290604|49513837|49581094|49609166|49638506|49650256|49893430|49957401|50604338|50653930|51229277|51318900|51377318|51413076|51573287|516…	No Gene	No Gene	No Gene
Sheepdog_met	17	47746022	17	56417700	DUP	EVA1A|HK2|SEMA4F|M1AP|DOK1|LOXL3|AUP1|DQX1|TLX2|PCGF1|LBX2|TTC31|CCDC142|MOGS|WBP1|RTKN|WDR54|DCTN1|SLC4A5|MOB1A|BOLA3|TET3|DGUOK|ACTG2|C2orf78|DUSP11|TPRKB|NAT8|ALMS1|EGR4|FBXO41|PRADC1|SMYD5|SFXN5|SPR|EXOC6B|CYP26B1|DYSF|ZNF638|NAGK|PAIP2B|PHTF1|RSBN1|PTPN22|BCL2L15|AP4B1|DCLRE1B|HIPK1|OLFML3|SYT6|TRIM33|BCAS2|DENND2C|AMPD1|CSDE1|SIKE1|SYCP1|TSHB|TSPAN2|NGF|VANGL1|CASQ2|NHLH2|SLC22A15|MAB21L3|C…	47802006|48287080|48475043|48510438|48589023|48593716|48613769|48617632|48625632|48633343|48641674|48647836|48655383|48667224|48671248|48685089|48700485|48727526|48797809|48915207|48941783|48982558|49105572|49143413|49231444|49245614|49271151|49286845|49301722|49576022|49585403|49633862|49639765|49773340|49950174|49986285|50634286|51008550|51251014|51373251|51385440|51537804|51580445|51623693|516…	47820180|48329544|48506272|48587696|48591427|48609804|48616589|48623270|48627911|48635516|48643917|48655179|48662580|48670646|48673320|48699966|48705221|48761447|48878310|48932877|48952138|49083545|49139365|49170950|49238621|49261495|49278558|49290604|49513837|49581094|49609166|49638506|49650256|49893430|49957401|50604338|50653930|51229277|51318900|51377318|51413076|51573287|51621666|51682858|516…	No Gene	No Gene	No Gene
Sheepdog_met	17	56417621	17	59577582	DUP	HAO2|ZNF697|HMGCS2|NOTCH2|SEC22B|PDE4DIP|PRKAB2|FMO5|CHD1L|BCL9|ACP6|GJA8|CD160|RNF115|POLR3C|NUDT17|PIAS3|ANKRD35|ITGA10|PEX11B|RBM8A|LIX1L|ANKRD34A|POLR3GL|TXNIP|HFE2|HIST2H2BF|HIST2H2BE|HIST2H2AA4|SV2A|HIST2H3C|HIST2H2AC|BOLA1|SF3B4|MTMR11|OTUD7B|VPS45|PLEKHO1|ANP32E|CA14|CIART|MRPS21|PRPF3	56505360|56577129|56682105|56856203|57083300|57172847|57617385|57665823|57725870|58168375|58212863|58424072|58548104|58571728|58634545|58648272|58648839|58664813|58698392|58714069|58724460|58731692|58750678|58751837|58774751|58793529|59119612|59147862|59157019|59157168|59158465|59175706|59182220|59209207|59215317|59229362|59327914|59403185|59460676|59504752|59525192|59535351|59555757	56528739|56580233|56698419|57020991|57116474|57360583|57630105|57698883|57805827|58190179|58231049|58425391|58563341|58634795|58645764|58650745|58660663|58682882|58711794|58718647|58725962|58748042|58752234|58768237|58779448|58795843|59120934|59148642|59157411|59195888|59158872|59176095|59184827|59213991|59222855|59280934|59397550|59411788|59482511|59510100|59531144|59542780|59576809	No Gene	No Gene	No Gene
Sheepdog_met	17	56417815	17	59809786	DUP	HAO2|ZNF697|HMGCS2|NOTCH2|SEC22B|PDE4DIP|PRKAB2|FMO5|CHD1L|BCL9|ACP6|GJA8|CD160|RNF115|POLR3C|NUDT17|PIAS3|ANKRD35|ITGA10|PEX11B|RBM8A|LIX1L|ANKRD34A|POLR3GL|TXNIP|HFE2|HIST2H2BF|HIST2H2BE|HIST2H2AA4|SV2A|HIST2H3C|HIST2H2AC|BOLA1|SF3B4|MTMR11|OTUD7B|VPS45|PLEKHO1|ANP32E|CA14|CIART|MRPS21|PRPF3|RPRD2|TARS2|ADAMTSL4|ENSA	56505360|56577129|56682105|56856203|57083300|57172847|57617385|57665823|57725870|58168375|58212863|58424072|58548104|58571728|58634545|58648272|58648839|58664813|58698392|58714069|58724460|58731692|58750678|58751837|58774751|58793529|59119612|59147862|59157019|59157168|59158465|59175706|59182220|59209207|59215317|59229362|59327914|59403185|59460676|59504752|59525192|59535351|59555757|59587157|596…	56528739|56580233|56698419|57020991|57116474|57360583|57630105|57698883|57805827|58190179|58231049|58425391|58563341|58634795|58645764|58650745|58660663|58682882|58711794|58718647|58725962|58748042|58752234|58768237|58779448|58795843|59120934|59148642|59157411|59195888|59158872|59176095|59184827|59213991|59222855|59280934|59397550|59411788|59482511|59510100|59531144|59542780|59576809|59672964|596…	No Gene	No Gene	No Gene
Sheepdog_met	17	59036440	17	59809886	DUP	HIST2H2BF|HIST2H2BE|HIST2H2AA4|SV2A|HIST2H3C|HIST2H2AC|BOLA1|SF3B4|MTMR11|OTUD7B|VPS45|PLEKHO1|ANP32E|CA14|CIART|MRPS21|PRPF3|RPRD2|TARS2|ADAMTSL4|ENSA	59119612|59147862|59157019|59157168|59158465|59175706|59182220|59209207|59215317|59229362|59327914|59403185|59460676|59504752|59525192|59535351|59555757|59587157|59681486|59736611|59801579	59120934|59148642|59157411|59195888|59158872|59176095|59184827|59213991|59222855|59280934|59397550|59411788|59482511|59510100|59531144|59542780|59576809|59672964|59695526|59746980|59808044	No Gene	No Gene	No Gene
Sheepdog_met	17	59192056	17	59870547	DUP	SV2A|SF3B4|MTMR11|OTUD7B|VPS45|PLEKHO1|ANP32E|CA14|CIART|MRPS21|PRPF3|RPRD2|TARS2|ADAMTSL4|ENSA|GOLPH3L|HORMAD1	59157168|59209207|59215317|59229362|59327914|59403185|59460676|59504752|59525192|59535351|59555757|59587157|59681486|59736611|59801579|59817457|59861120	59195888|59213991|59222855|59280934|59397550|59411788|59482511|59510100|59531144|59542780|59576809|59672964|59695526|59746980|59808044|59860282|59882190	No Gene	No Gene	No Gene
Sheepdog_met	21	13234362	21	13280925	DUP	HIKESHI|EED	13207139|13259793	13250284|13289237	No Gene	No Gene	No Gene
Sheepdog_met	37	8724240	37	8726429	DUP	SATB2	8547922	8731180	No Gene	No Gene	No Gene
Sheepdog_met	17	56417699	17	56913523	INV	No Gene	No Gene	No Gene	NOTCH2	56856203	57020991
Sheepdog_met	17	48384853	17	56915094	INV	No Gene	No Gene	No Gene	NOTCH2	56856203	57020991
Sheepdog_met	17	52468693	17	58750190	INV	SIKE1	52465908	52475778	No Gene	No Gene	No Gene
Sheepdog_met	17	59040640	17	59192581	INV	No Gene	No Gene	No Gene	SV2A	59157168	59195888
Sheepdog_met	17	52540663	17	59718416	INV	SYCP1	52539582	52648476	No Gene	No Gene	No Gene
Sheepdog_met	17	59269883	17	59869931	INV	OTUD7B	59229362	59280934	HORMAD1	59861120	59882190
Sheepdog_met	17	59040627	17	59870096	INV	No Gene	No Gene	No Gene	HORMAD1	59861120	59882190
Sheepdog_met	35	2418999	35	20466240	INV	GMDS	2108474	2518619	No Gene	No Gene	No Gene
Sheepdog_primary	36	13956073	12	11505621	BND	LRP2	13915632	14070685	PTCRA|PEX6	11468975|11503502	11763794|11515904
Sheepdog_primary	4	70529273	18	37366347	BND	EGFLAM	70391520	70574768	No Gene	No Gene	No Gene
Sheepdog_primary	32	34163338	20	8963700	BND	UGT8	34147711	34233475	SRGAP3	8894162	9142066
Sheepdog_primary	8	6820158	21	15660285	BND	No Gene	No Gene	No Gene	DLG2	15005602	15776729
Sheepdog_primary	33	7891477	21	15733389	BND	SENP7	7787910	7927470	DLG2	15005602	15776729
Sheepdog_primary	27	32364859	23	9766341	BND	No Gene	No Gene	No Gene	MYRIP	9390964	9766774
Sheepdog_primary	26	24686928	25	22317190	BND	DEPDC5	24630304	24754256	No Gene	No Gene	No Gene
Sheepdog_primary	4	64219011	27	37680518	BND	PARP8	64112426	64279519	CD163	37669631	37700814
Sheepdog_primary	25	20932479	34	16694683	BND	AADAT	20919575	20944451	YEATS2	16654603	16775817
Sheepdog_primary	16	9824929	34	36878993	BND	KIAA1549	9696592	9834339	No Gene	No Gene	No Gene
Sheepdog_primary	20	8820198	36	13949489	BND	No Gene	No Gene	No Gene	LRP2	13915632	14070685
Sheepdog_primary	21	13503240	21	13839539	DEL	PICALM|CCDC83|SYTL2|CCDC89|CREBZF|TMEM126A|TMEM126B	13437970|13554439|13688338|13760946|13777279|13787148|13813625	13542014|13597584|13759221|13762070|13779387|13793775|13820314	No Gene	No Gene	No Gene
Sheepdog_primary	34	6891392	34	15226770	DEL	PAPD7|SRD5A1|NSUN2|UBE2QL1|MED10|ICE1|ADAMTS16|IRX2|IRX4|NDUFS6|MRPL36|LPCAT1|SLC6A3|CLPTM1L|SLC6A18|SLC6A19|SLC12A7|NKD2|BRD9|TPPP|CEP72|SLC9A3|AHRR|PDCD6|SDHA|CCDC127|LRRC14B|ZMAT3|PIK3CA|KCNMB3|ZNF639|MFN1|GNB4|ACTL6A|MRPL47|USP13|PEX5L|TTC14|CCDC39|FXR1|DNAJC19|SOX2	7020144|7120507|7144935|7236123|7328084|8053364|8195983|10227860|10926106|10989921|11001777|11162501|11210939|11263104|11310327|11329116|11411208|11447888|11541212|11633059|11648552|11748534|11823028|11910120|11935943|11965017|11978121|12535080|12599941|12685056|12770683|12785396|12822104|12960271|12988785|13058899|13188553|13903788|13917378|14129333|14199785|14853054	7063130|7144838|7174005|7277885|7334279|8110838|8346222|10233557|10930546|11001053|11002109|11195740|11246784|11277715|11327403|11344518|11442275|11452126|11564156|11645895|11774451|11786136|11865687|11929648|11965189|11975921|11985313|12575419|12675741|12708047|12775792|12815870|12849822|12988995|13020145|13171173|13417335|13913992|13959309|14191111|14204560|14854028	No Gene	No Gene	No Gene
Sheepdog_primary	34	33971689	34	36398878	DEL	ACTRT3|MYNN|LRRC34|LRRIQ4|LRRC31|USMG5|SAMD7|GPR160|PHC3|PRKCI|SKIL|CLDN11|SLC7A14|RPL22L1|EIF5A2|SLC2A2|TNIK|PLD1|TMEM212|FNDC3B	34371302|34379113|34407701|34422409|34443581|34482940|34518754|34657234|34668329|34766641|34871651|34912449|34960029|35299106|35309714|35368386|35427908|35917730|36149528|36373993	34375174|34392197|34419052|34442997|34470243|34483113|34537480|34658250|34741862|34839877|34898939|34928436|35065719|35300924|35322373|35398109|35727312|36080428|36159792|36637583	No Gene	No Gene	No Gene
Sheepdog_primary	36	10451059	36	12211754	DEL	SCN2A|CSRNP3|GALNT3|TTC21B|SCN1A|SCN9A|SCN7A|XIRP2	10517618|10664625|10894355|11008699|11105929|11287015|11480769|12159928	10602685|10853753|10940372|11086626|11183496|11382851|11561455|12235474	No Gene	No Gene	No Gene
Sheepdog_primary	12	57125953	12	57855287	DUP	FBXL4|FAXC|COQ3|PNISR|USP45|CCNC|PRDM13	57138215|57501380|57591055|57610821|57641501|57739773|57803068	57211317|57575026|57604206|57625825|57706514|57759807|57810748	No Gene	No Gene	No Gene
Sheepdog_primary	36	9969724	36	12929661	DUP	COBLL1|SLC38A11|SCN3A|SCN2A|CSRNP3|GALNT3|TTC21B|SCN1A|SCN9A|SCN7A|XIRP2|B3GALT1|STK39	9886989|10118571|10298799|10517618|10664625|10894355|11008699|11105929|11287015|11480769|12159928|12761821|12866818	10045188|10174218|10405347|10602685|10853753|10940372|11086626|11183496|11382851|11561455|12235474|12762801|13307782	No Gene	No Gene	No Gene
Sheepdog_primary	4	13480053	4	13807883	INV	TMEM26	13460561	13509361	No Gene	No Gene	No Gene
Sheepdog_primary	4	17020205	4	19920665	INV	No Gene	No Gene	No Gene	CCAR1	19918229	19977115
Sheepdog_primary	26	24707038	26	24713243	INV	DEPDC5	24630304	24754256	DEPDC5	24630304	24754256
Sheepdog_primary	32	29823010	32	31295877	INV	MCUB	29793708	29890579	No Gene	No Gene	No Gene
Sheepdog_primary	32	32005206	32	32042320	INV	C4orf32	31989841	32029631	No Gene	No Gene	No Gene
Sheepdog_primary	32	32005189	32	32059123	INV	C4orf32	31989841	32029631	No Gene	No Gene	No Gene
Sheepdog_primary_met	26	24272994	4	70464405	BND	No Gene	No Gene	No Gene	EGFLAM	70391520	70574768
Sheepdog_primary_met	25	49248861	4	70487944	BND	No Gene	No Gene	No Gene	EGFLAM	70391520	70574768
Sheepdog_primary_met	26	24712604	4	70594932	BND	DEPDC5	24630304	24754256	No Gene	No Gene	No Gene
Sheepdog_primary_met	26	28468458	4	74660958	BND	CABIN1	28366218	28517667	No Gene	No Gene	No Gene
Sheepdog_primary_met	26	18252614	4	84010596	BND	SELPLG	18249763	18260485	No Gene	No Gene	No Gene
Sheepdog_primary_met	34	33792974	5	80066778	BND	NF2	22816823	22896294	NFAT5	80003598	80115099
Sheepdog_primary_met	30	312021	5	81933384	BND	No Gene	No Gene	No Gene	ATP6V0D1	81926700	81966174
Sheepdog_primary_met	30	26316137	5	81938328	BND	No Gene	No Gene	No Gene	ATP6V0D1	81926700	81966174
Sheepdog_primary_met	30	13306202	7	8731138	BND	No Gene	No Gene	No Gene	SYT14	8599435	8786739
Sheepdog_primary_met	30	13304403	7	8731203	BND	No Gene	No Gene	No Gene	SYT14	8599435	8786739
Sheepdog_primary_met	34	33792974	12	5198450	BND	MECOM	33747449	33811623	No Gene	No Gene	No Gene
Sheepdog_primary_met	20	38386652	12	11457800	BND	DOCK3	38203520	38707367	No Gene	No Gene	No Gene
Sheepdog_primary_met	36	12924008	12	11466206	BND	STK39	12866818	13307782	No Gene	No Gene	No Gene
Sheepdog_primary_met	36	12924783	12	11466234	BND	STK39	12866818	13307782	No Gene	No Gene	No Gene
Sheepdog_primary_met	8	6168911	12	12454439	BND	NOVA1	6135679	6281384	No Gene	No Gene	No Gene
Sheepdog_primary_met	20	21813294	12	12539207	BND	No Gene	No Gene	No Gene	MRPL14	12535876	12550826
Sheepdog_primary_met	20	21834332	12	12542678	BND	No Gene	No Gene	No Gene	MRPL14	12535876	12550826
Sheepdog_primary_met	16	9208441	12	32518957	BND	HIPK2	9090727	9244272	COL19A1	32452358	32755139
Sheepdog_primary_met	16	10163570	12	34339912	BND	No Gene	No Gene	No Gene	RIMS1	34184447	34662038
Sheepdog_primary_met	36	7925720	12	54559273	BND	KCNH7	7790279	7942746	No Gene	No Gene	No Gene
Sheepdog_primary_met	32	33230922	12	54584837	BND	CAMK2D	33223091	33525152	No Gene	No Gene	No Gene
Sheepdog_primary_met	32	30237771	16	1128708	BND	ELOVL6	30225252	30360478	ADCY1	1071861	1167086
Sheepdog_primary_met	37	26110955	16	7921453	BND	STK11IP	26107095	26122546	No Gene	No Gene	No Gene
Sheepdog_primary_met	34	33813567	16	8874596	BND	No Gene	No Gene	No Gene	TBXAS1	8869803	9032075
Sheepdog_primary_met	12	12590190	17	45255927	BND	CAPN11	12580856	12600306	No Gene	No Gene	No Gene
Sheepdog_primary_met	12	12590147	17	45255938	BND	CAPN11	12580856	12600306	No Gene	No Gene	No Gene
Sheepdog_primary_met	26	23506904	18	37184598	BND	No Gene	No Gene	No Gene	OSBP	37159576	37189731
Sheepdog_primary_met	25	22673777	18	49079911	BND	No Gene	No Gene	No Gene	TESMIN|IGHMBP2	49004444|49064630	49232111|49091453
Sheepdog_primary_met	26	26816021	18	49654293	BND	No Gene	No Gene	No Gene	KMT5B	49637668	49692520
Sheepdog_primary_met	26	26813604	18	49754747	BND	No Gene	No Gene	No Gene	CHKA	49717482	49784199
Sheepdog_primary_met	4	74625108	18	49767335	BND	No Gene	No Gene	No Gene	CHKA	49717482	49784199
Sheepdog_primary_met	25	49247713	18	49781762	BND	No Gene	No Gene	No Gene	CHKA	49717482	49784199
Sheepdog_primary_met	26	24251181	18	50554371	BND	PIK3IP1	24244772	24255008	No Gene	No Gene	No Gene
Sheepdog_primary_met	30	17699986	20	12975168	BND	No Gene	No Gene	No Gene	ITPR1	12747751	13065329
Sheepdog_primary_met	30	13297173	20	13063461	BND	No Gene	No Gene	No Gene	ITPR1	12747751	13065329
Sheepdog_primary_met	12	12540722	20	20291037	BND	MRPL14	12535876	12550826	No Gene	No Gene	No Gene
Sheepdog_primary_met	12	12360061	20	38178301	BND	No Gene	No Gene	No Gene	DCAF1	38125018	38186706
Sheepdog_primary_met	36	12233592	20	38190849	BND	XIRP2	12159928	12235474	No Gene	No Gene	No Gene
Sheepdog_primary_met	12	12592300	20	38196218	BND	CAPN11	12580856	12600306	No Gene	No Gene	No Gene
Sheepdog_primary_met	12	12592738	20	38198694	BND	CAPN11	12580856	12600306	MANF	38196668	38199987
Sheepdog_primary_met	34	34494029	20	38255648	BND	No Gene	No Gene	No Gene	DOCK3	38203520	38707367
Sheepdog_primary_met	34	34494049	20	38255681	BND	No Gene	No Gene	No Gene	DOCK3	38203520	38707367
Sheepdog_primary_met	16	11838165	23	14549383	BND	No Gene	No Gene	No Gene	RBMS3	14454994	15136452
Sheepdog_primary_met	26	18251894	25	36348410	BND	SELPLG	18249763	18260485	No Gene	No Gene	No Gene
Sheepdog_primary_met	26	24509342	25	40914911	BND	PISD	24503442	24545910	No Gene	No Gene	No Gene
Sheepdog_primary_met	12	34339706	26	1698675	BND	RIMS1	34184447	34662038	RIMBP2	1672021	1744841
Sheepdog_primary_met	34	7035228	26	9609153	BND	PAPD7	7020144	7063130	ERP29	9608243	9618288
Sheepdog_primary_met	33	23001456	26	17098183	BND	ARHGAP31	22965613	23074850	No Gene	No Gene	No Gene
Sheepdog_primary_met	33	22775693	26	17153497	BND	No Gene	No Gene	No Gene	ANKRD13A	17137382	17168228
Sheepdog_primary_met	5	80066776	26	22866111	BND	NFAT5	80003598	80115099	NF2	22816823	22896294
Sheepdog_primary_met	25	34787896	26	24217015	BND	PPP3CC	34734470	34838962	LIMK2	24182741	24242274
Sheepdog_primary_met	4	84026162	26	24250700	BND	No Gene	No Gene	No Gene	PIK3IP1	24244772	24255008
Sheepdog_primary_met	18	49777810	26	24265396	BND	CHKA	49717482	49784199	No Gene	No Gene	No Gene
Sheepdog_primary_met	4	80107046	26	24717182	BND	No Gene	No Gene	No Gene	DEPDC5	24630304	24754256
Sheepdog_primary_met	5	81954414	26	26038016	BND	ATP6V0D1	81926700	81966174	No Gene	No Gene	No Gene
Sheepdog_primary_met	4	70530087	26	28477675	BND	EGFLAM	70391520	70574768	CABIN1	28366218	28517667
Sheepdog_primary_met	33	24356112	30	1393702	BND	STXBP5L	24319673	24697153	RYR3	1178446	1491935
Sheepdog_primary_met	33	24354440	30	15471504	BND	STXBP5L	24319673	24697153	GALK2	15371667	15497506
Sheepdog_primary_met	38	732082	30	26160053	BND	ETNK2	725307	740627	No Gene	No Gene	No Gene
Sheepdog_primary_met	36	11346742	33	8235029	BND	SCN9A	11287015	11382851	No Gene	No Gene	No Gene
Sheepdog_primary_met	26	9609153	34	7035228	BND	ERP29	9608243	9618288	PAPD7	7020144	7063130
Sheepdog_primary_met	28	33578343	34	32102350	BND	CPXM2	33219347	33687820	No Gene	No Gene	No Gene
Sheepdog_primary_met	17	60864052	34	34233953	BND	THEM5	60853493	60865579	No Gene	No Gene	No Gene
Sheepdog_primary_met	12	10899957	36	9944503	BND	No Gene	No Gene	No Gene	COBLL1	9886989	10045188
Sheepdog_primary_met	32	33489717	36	13895630	BND	CAMK2D	33223091	33525152	No Gene	No Gene	No Gene
Sheepdog_primary_met	1	115559681	1	119704838	DEL	ZNF790|ZNF571|ZFP30|ZNF793|ZFP14|ZFP82|ZNF566|ZNF260|ZNF529|ZNF382|ZNF461|ZNF146|CAPNS1|COX7A1|TBCB|POLR2I|OVOL3|WDR62|THAP8|CLIP3|ALKBH6|SYNE4|LRFN3|TYROBP|HCST|NFKBID|APLP1|KIRREL2|NPHS1|PROSER3|HSPB6|LIN37|KMT2B|IGFLR1|UPK1A|ETV2|HAUS5|DMKN|TMEM147|GAPDHS|FFAR2|FFAR1|CD22|MAG|USF2|LSR|FAM187B|FXYD5|FXYD1|LGI4|HPN|SCN1B|GRAMD1A|ZNF792|ZNF599|UBA2|GPI|KIAA0355|LSM14A|KCTD15|CHST8|PEPD|CEBPG|SLC7…	115702047|115745243|115784296|115832628|115992633|116037736|116089088|116142328|116185191|116252367|116302327|116459377|116546807|116548042|116575547|116586358|116587599|116594329|116641945|116658081|116671158|116676658|116728529|116757289|116760717|116764780|116773601|116784792|116795344|116869359|116878424|116880965|116891476|116891706|116938234|116971382|116991803|117119257|117119532|117121415…	115721845|115759075|115803956|115854493|116023685|116053031|116111745|116143566|116197901|116382167|116348304|116460255|116557870|116548842|116586021|116587503|116589575|116641191|116655636|116669235|116676035|116680515|116732553|116760453|116761165|116770062|116783337|116791913|116814413|116877189|116879943|116885717|116985764|116893563|116947100|116973969|116999283|117157273|117121000|117129068…	No Gene	No Gene	No Gene
Sheepdog_primary_met	5	10861970	5	10869235	DEL	GRAMD1B	10814584	10938852	No Gene	No Gene	No Gene
Sheepdog_primary_met	8	11834236	8	11834319	DEL	AKAP6	11403636	11874406	No Gene	No Gene	No Gene
Sheepdog_primary_met	8	23656768	8	23683351	DEL	RPL10L	23672388	23673032	No Gene	No Gene	No Gene
Sheepdog_primary_met	11	41224437	11	41268633	DEL	CDKN2B	41261218	41264379	No Gene	No Gene	No Gene
Sheepdog_primary_met	12	43271687	12	54584777	DEL	UBE3D|DOPEY1|PGM3|RWDD2A|ME1|PRSS35|SNAP91|RIPPLY2|CYB5R4|MRAP2|CEP162|TBX18|NT5E|SNX14|SYNCRIP|PSMB3|HTR1E|ZNF292|SMIM8|C6orf163|RARS2|ORC3|AKIRIN2|SPACA1|CNR1|RNGTT|PNRC1|SRSF12|PM20D2|GABRR2|UBE2J1|RRAGD|ANKRD6|LYRM2|MDN1|CASP8AP2|GJA10|BACH2|MAP3K7|EPHA7|MANEA	43326837|43512453|43583915|43612583|43621454|43904203|43919567|44163934|44170555|44323941|44387489|44901083|45491215|45524819|45618495|45750754|46550731|46685615|46843238|46849012|46993941|47046628|47114200|47449996|47541312|47944594|48340097|48358288|48402821|48431262|48542432|48582574|48646194|48848265|48855622|49041494|49092747|49107523|49672757|52134428|54170184	43476431|43585180|43610825|43617252|43789839|43905441|44063676|44168117|44247669|44373279|44483803|44929205|45518139|45598428|45645456|45751368|46551828|46780742|46847110|46869174|47047601|47107804|47133227|47469091|47542730|48275289|48347220|48374072|48415334|48537879|48562586|48607105|48844777|48850011|49020864|49077596|49097743|49180453|49739850|52305290|54229438	No Gene	No Gene	No Gene
Sheepdog_primary_met	16	6700020	16	6700147	DEL	TRPV6	6691521	6705704	No Gene	No Gene	No Gene
Sheepdog_primary_met	20	21835844	20	38268751	DEL	FRMD4B|LMOD3|ARL6IP5|UBA3|TMF1|EOGT|FAM19A4|FAM19A1|SUCLG2|KBTBD8|LRIG1|SLC25A26|ADAMTS9|PRICKLE2|PSMD6|ATXN7|THOC7|C3orf49|SNTN|SYNPR|CADPS|FEZF2|C3orf14|PTPRG|FHIT|C3orf67|FAM3D|FAM107A|ACOX2|KCTD6|PXK|RPP14|ABHD6|DNASE1L3|FLNB|SLMAP|DENND6A|ARF4|PDE12|ASB14|APPL1|HESX1|IL17RD|ARHGEF3|FAM208A|ERC2|WNT5A|CACNA2D3|LRTM1|ACTR8|IL17RB|CHDH|CACNA1D|DCP1A|TKT|PRKCD|SFMBT1|ITIH1|NEK4|SPCS1|GLT8D1|GNL3…	22401572|22616528|22634076|22657844|22684355|22721776|22837382|23127829|23915135|24480578|24996621|25034743|26589563|26852229|27206196|27225327|27368943|27391624|27531456|27572827|28221081|28703553|28744913|28774342|30650700|31789154|32014740|32077281|32113221|32144957|32193531|32282602|32298732|32358183|32394484|32592252|32780579|32850048|32884464|33110936|33133549|33195123|33240788|33318047|336…	22576125|22633695|22653866|22682625|22714352|22758191|22963611|23243171|24182866|24489354|25036298|25162787|26750109|27126620|27219955|27333445|27392589|27404509|27547988|27871000|28680857|28708626|28759720|29072250|31114188|31946261|32044581|32103924|32141645|32162647|32282492|32289035|32331030|32380045|32533275|32738487|32828255|32873415|32899075|33137352|33166710|33196598|33303401|33625791|337…	No Gene	No Gene	No Gene
Sheepdog_primary_met	20	18347313	20	38835543	DEL	PDZRN3|PPP4R2|GXYLT2|SHQ1|RYBP|EIF4E3|FOXP1|FRMD4B|LMOD3|ARL6IP5|UBA3|TMF1|EOGT|FAM19A4|FAM19A1|SUCLG2|KBTBD8|LRIG1|SLC25A26|ADAMTS9|PRICKLE2|PSMD6|ATXN7|THOC7|C3orf49|SNTN|SYNPR|CADPS|FEZF2|C3orf14|PTPRG|FHIT|C3orf67|FAM3D|FAM107A|ACOX2|KCTD6|PXK|RPP14|ABHD6|DNASE1L3|FLNB|SLMAP|DENND6A|ARF4|PDE12|ASB14|APPL1|HESX1|IL17RD|ARHGEF3|FAM208A|ERC2|WNT5A|CACNA2D3|LRTM1|ACTR8|IL17RB|CHDH|CACNA1D|DCP1A|T…	18838303|19114532|19183960|19304934|19653913|20299119|20697349|22401572|22616528|22634076|22657844|22684355|22721776|22837382|23127829|23915135|24480578|24996621|25034743|26589563|26852229|27206196|27225327|27368943|27391624|27531456|27572827|28221081|28703553|28744913|28774342|30650700|31789154|32014740|32077281|32113221|32144957|32193531|32282602|32298732|32358183|32394484|32592252|32780579|328…	18861714|19167642|19274979|19410737|19729207|20340090|21015865|22576125|22633695|22653866|22682625|22714352|22758191|22963611|23243171|24182866|24489354|25036298|25162787|26750109|27126620|27219955|27333445|27392589|27404509|27547988|27871000|28680857|28708626|28759720|29072250|31114188|31946261|32044581|32103924|32141645|32162647|32282492|32289035|32331030|32380045|32533275|32738487|32828255|328…	No Gene	No Gene	No Gene
Sheepdog_primary_met	21	13517649	21	14833157	DEL	PICALM|CCDC83|SYTL2|CCDC89|CREBZF|TMEM126A|TMEM126B	13437970|13554439|13688338|13760946|13777279|13787148|13813625	13542014|13597584|13759221|13762070|13779387|13793775|13820314	No Gene	No Gene	No Gene
Sheepdog_primary_met	25	22643766	25	40120443	DEL	GALNTL6|GALNT7|HMGB2|SAP30|SCRG1|HAND2|FBXO8|CEP44|GLRA3|ADAM29|DEFB136|CTSB|FDFT1|NEIL2|BLK|FAM167A|MTMR9|PINX1|C8orf74|RP1L1|PRSS55|MSRA|KIF13B|HMBOX1|INTS9|EXTL3|FZD3|ZNF395|PNOC|ELP3|NUGGC|SCARA5|ESCO2|SCARA3|EPHX2|CHRNA2|PTK2B|TRIM35|STMN4|ADRA1A|DPYSL2|PNMA2|PPP2R2A|EBF2|CDCA2|KCTD9|GNRH1|DOCK5|NEFL|NEFM|ADAM7|ADAMDEC1|ADAM28|STC1|NKX2-6|SLC25A37|ENTPD4|LOXL2|R3HCC1|CHMP7|RHOBTB2|PEBP4|EGR3…	23494799|23865242|23938507|23971982|23987091|24141283|24751197|24799115|25131002|25440111|25963267|26048257|26057497|26101762|26333798|26447271|26571244|27096960|27244757|27317102|27419275|27609598|28284386|28503481|28679769|28791092|28983061|29205856|29223762|29414767|29520967|29591101|29786027|29917100|30045421|30125167|30137434|30276763|30344971|30692928|30900283|31042477|31193744|31478349|319…	23698720|23928577|23942256|23977559|23989934|24143413|24778228|24822759|25305509|25442459|25964005|26057455|26093582|26117462|26408962|26484205|26624956|27182621|27269638|27330556|27436827|28043507|28486088|28604038|28782994|28833964|29075851|29222740|29246296|29507143|29561333|29714223|29811112|29942511|30107238|30135599|30264302|30300769|30352738|30799597|31038144|31043571|31281732|31671089|319…	No Gene	No Gene	No Gene
Sheepdog_primary_met	25	23210722	25	41084638	DEL	GALNTL6|GALNT7|HMGB2|SAP30|SCRG1|HAND2|FBXO8|CEP44|GLRA3|ADAM29|DEFB136|CTSB|FDFT1|NEIL2|BLK|FAM167A|MTMR9|PINX1|C8orf74|RP1L1|PRSS55|MSRA|KIF13B|HMBOX1|INTS9|EXTL3|FZD3|ZNF395|PNOC|ELP3|NUGGC|SCARA5|ESCO2|SCARA3|EPHX2|CHRNA2|PTK2B|TRIM35|STMN4|ADRA1A|DPYSL2|PNMA2|PPP2R2A|EBF2|CDCA2|KCTD9|GNRH1|DOCK5|NEFL|NEFM|ADAM7|ADAMDEC1|ADAM28|STC1|NKX2-6|SLC25A37|ENTPD4|LOXL2|R3HCC1|CHMP7|RHOBTB2|PEBP4|EGR3…	23494799|23865242|23938507|23971982|23987091|24141283|24751197|24799115|25131002|25440111|25963267|26048257|26057497|26101762|26333798|26447271|26571244|27096960|27244757|27317102|27419275|27609598|28284386|28503481|28679769|28791092|28983061|29205856|29223762|29414767|29520967|29591101|29786027|29917100|30045421|30125167|30137434|30276763|30344971|30692928|30900283|31042477|31193744|31478349|319…	23698720|23928577|23942256|23977559|23989934|24143413|24778228|24822759|25305509|25442459|25964005|26057455|26093582|26117462|26408962|26484205|26624956|27182621|27269638|27330556|27436827|28043507|28486088|28604038|28782994|28833964|29075851|29222740|29246296|29507143|29561333|29714223|29811112|29942511|30107238|30135599|30264302|30300769|30352738|30799597|31038144|31043571|31281732|31671089|319…	No Gene	No Gene	No Gene
Sheepdog_primary_met	26	7582422	26	11664588	DEL	ORAI1|KDM2B|RNF34|ANAPC5|CAMKK2|P2RX4|P2RX7|IFT81|ANAPC7|GPN3|FAM216A|RAD9B|PPTC7|TCTN1|HVCN1|PPP1CC|CCDC63|CUX2|FAM109A|SH2B3|ATXN2|BRAP|ACAD10|MAPKAPK5|TMEM116|ERP29|NAA25|TRAFD1|HECTD4|PTPN11|RPH3A|OAS1|OAS2|RASAL1|CFAP73|RITA1|IQCD|TPCN1|SLC8B1|PLBD2|SDSL|LHX5|RBM19|TBX5	7584880|7626372|7745871|7796801|7846829|7896837|7937120|8017187|8221152|8279634|8291993|8309583|8346887|8411419|8437233|8496162|8591025|8730082|9004917|9033447|9073390|9221896|9251108|9381036|9424656|9608243|9623575|9721837|9767169|9989425|10280850|10385074|10431723|10504236|10541915|10568666|10575289|10602799|10663426|10699801|10748680|10777242|11046160|11464129	7599401|7744927|7768637|7840986|7892410|7914234|7983848|8101787|8248080|8291227|8300386|8343424|8384268|8436123|8471890|8518835|8623551|8996271|9005767|9074450|9188414|9251053|9299299|9419183|9590706|9618288|9699136|9748243|9901152|10069012|10379777|10399082|10451332|10532198|10552384|10574516|10582992|10659767|10688304|10722956|10759589|10785463|11169891|11508154	No Gene	No Gene	No Gene
Sheepdog_primary_met	26	23224841	26	24272912	DEL	LIF|OSM|CASTOR1|SF3A1|CCDC157|RNF215|SEC14L2|MTFP1|SEC14L4|PES1|TCN2|SLC35E4|DUSP18|C5orf52|OSBP2|MORC2|SMTN|INPP5J|PLA2G3|RNF185|LIMK2|PIK3IP1	23400169|23421701|23435238|23485065|23510229|23521248|23542659|23565665|23596105|23655974|23690849|23715105|23735182|23739637|23761633|23953325|24085016|24118166|24128005|24163745|24182741|24244772	23406863|23425833|23443828|23505031|23518851|23528655|23562724|23567575|23612282|23672891|23709816|23720444|23735748|23742444|23936562|23992431|24107726|24129536|24132774|24176286|24242274|24255008	No Gene	No Gene	No Gene
Sheepdog_primary_met	32	29004040	32	31824244	DEL	ETNPPL|COL25A1|SEC24B|MCUB|CFI|GAR1|RRH|LRIT3|EGF|ELOVL6|ENPEP|PITX2	29055760|29128791|29671152|29793708|29916298|29996432|30008312|30029869|30074079|30225252|30553182|30710127	29220621|29333528|29765891|29890579|29986135|30004425|30027582|30041996|30168686|30360478|30638486|30715919	No Gene	No Gene	No Gene
Sheepdog_primary_met	33	22980023	33	23083442	DEL	ARHGAP31	22965613	23074850	No Gene	No Gene	No Gene
Sheepdog_primary_met	33	23184632	33	23308981	DEL	ADPRH|PLA1A	23221091|23236161	23224527|23263925	No Gene	No Gene	No Gene
Sheepdog_primary_met	34	34645169	34	36085869	DEL	GPR160|PHC3|PRKCI|SKIL|CLDN11|SLC7A14|RPL22L1|EIF5A2|SLC2A2|TNIK|PLD1	34657234|34668329|34766641|34871651|34912449|34960029|35299106|35309714|35368386|35427908|35917730	34658250|34741862|34839877|34898939|34928436|35065719|35300924|35322373|35398109|35727312|36080428	No Gene	No Gene	No Gene
Sheepdog_primary_met	36	13321698	36	13322118	DEL	CERS6	13308054	13602680	No Gene	No Gene	No Gene
Sheepdog_primary_met	38	1211974	38	14038399	DEL	NFASC|CNTN2|TMEM81|RBBP5|DSTYK|TMCC2|NUAK2|KLHDC8A|LEMD1|CDK18|MFSD4A|ELK4|SLC45A3|NUCKS1|RAB29|SLC41A1|PM20D1|SLC26A9|RAB7B|CTSE|C1orf186|AVPR1B|SRGAP2|IKBKE|RASSF5|EIF2D|B3GALT2|GLRX2|TROVE2|UCHL5|RGS2|RGS13|RGS1|RGS21|RGS18|BRINP3|KCTD3|USH2A|ESRRG|GPATCH2|SPATA17|RRP15|TGFB2	1367051|1576898|1604406|1608772|1670091|1733693|1798995|1833591|1872609|1977567|2037450|2078008|2110095|2160301|2196391|2218745|2245939|2277372|2336019|2368714|2416749|2440633|2508503|2747917|2782340|2851978|5874011|5964738|5982083|6003679|6198192|6288032|6371975|6562409|6725373|8205916|11005428|11063439|11821542|12681597|12850695|13377571|13430723	1542630|1600682|1605254|1646094|1716330|1775212|1816192|1839117|1896946|2001965|2068729|2083923|2127510|2187756|2204110|2236672|2270536|2296022|2351385|2380562|2435265|2446082|2739844|2772126|2851704|2871948|5875279|5971532|5993583|6047465|6204719|6309500|6376441|6581322|6743512|8558842|11061551|11750372|12045679|12850636|13058608|13415748|13512431	No Gene	No Gene	No Gene
Sheepdog_primary_met	X	56458515	X	56458665	DEL	HDAC8	56357182	56574593	No Gene	No Gene	No Gene
Sheepdog_primary_met	1	22177225	1	22189293	DUP	DCC	21794328	22494858	No Gene	No Gene	No Gene
Sheepdog_primary_met	12	12510561	12	12622846	DUP	MRPL14|TMEM63B|CAPN11	12535876|12550915|12580856	12550826|12575984|12600306	No Gene	No Gene	No Gene
Sheepdog_primary_met	20	17998241	20	39065480	DUP	CNTN3|PDZRN3|PPP4R2|GXYLT2|SHQ1|RYBP|EIF4E3|FOXP1|FRMD4B|LMOD3|ARL6IP5|UBA3|TMF1|EOGT|FAM19A4|FAM19A1|SUCLG2|KBTBD8|LRIG1|SLC25A26|ADAMTS9|PRICKLE2|PSMD6|ATXN7|THOC7|C3orf49|SNTN|SYNPR|CADPS|FEZF2|C3orf14|PTPRG|FHIT|C3orf67|FAM3D|FAM107A|ACOX2|KCTD6|PXK|RPP14|ABHD6|DNASE1L3|FLNB|SLMAP|DENND6A|ARF4|PDE12|ASB14|APPL1|HESX1|IL17RD|ARHGEF3|FAM208A|ERC2|WNT5A|CACNA2D3|LRTM1|ACTR8|IL17RB|CHDH|CACNA1D|D…	17704333|18838303|19114532|19183960|19304934|19653913|20299119|20697349|22401572|22616528|22634076|22657844|22684355|22721776|22837382|23127829|23915135|24480578|24996621|25034743|26589563|26852229|27206196|27225327|27368943|27391624|27531456|27572827|28221081|28703553|28744913|28774342|30650700|31789154|32014740|32077281|32113221|32144957|32193531|32282602|32298732|32358183|32394484|32592252|327…	18032038|18861714|19167642|19274979|19410737|19729207|20340090|21015865|22576125|22633695|22653866|22682625|22714352|22758191|22963611|23243171|24182866|24489354|25036298|25162787|26750109|27126620|27219955|27333445|27392589|27404509|27547988|27871000|28680857|28708626|28759720|29072250|31114188|31946261|32044581|32103924|32141645|32162647|32282492|32289035|32331030|32380045|32533275|32738487|328…	No Gene	No Gene	No Gene
Sheepdog_primary_met	23	9554903	23	9654128	DUP	MYRIP	9390964	9766774	No Gene	No Gene	No Gene
Sheepdog_primary_met	25	25249790	25	31363558	DUP	GLRA3|ADAM29|DEFB136|CTSB|FDFT1|NEIL2|BLK|FAM167A|MTMR9|PINX1|C8orf74|RP1L1|PRSS55|MSRA|KIF13B|HMBOX1|INTS9|EXTL3|FZD3|ZNF395|PNOC|ELP3|NUGGC|SCARA5|ESCO2|SCARA3|EPHX2|CHRNA2|PTK2B|TRIM35|STMN4|ADRA1A|DPYSL2|PNMA2|PPP2R2A	25131002|25440111|25963267|26048257|26057497|26101762|26333798|26447271|26571244|27096960|27244757|27317102|27419275|27609598|28284386|28503481|28679769|28791092|28983061|29205856|29223762|29414767|29520967|29591101|29786027|29917100|30045421|30125167|30137434|30276763|30344971|30692928|30900283|31042477|31193744	25305509|25442459|25964005|26057455|26093582|26117462|26408962|26484205|26624956|27182621|27269638|27330556|27436827|28043507|28486088|28604038|28782994|28833964|29075851|29222740|29246296|29507143|29561333|29714223|29811112|29942511|30107238|30135599|30264302|30300769|30352738|30799597|31038144|31043571|31281732	No Gene	No Gene	No Gene
Sheepdog_primary_met	25	29255039	25	41207451	DUP	ELP3|NUGGC|SCARA5|ESCO2|SCARA3|EPHX2|CHRNA2|PTK2B|TRIM35|STMN4|ADRA1A|DPYSL2|PNMA2|PPP2R2A|EBF2|CDCA2|KCTD9|GNRH1|DOCK5|NEFL|NEFM|ADAM7|ADAMDEC1|ADAM28|STC1|NKX2-6|SLC25A37|ENTPD4|LOXL2|R3HCC1|CHMP7|RHOBTB2|PEBP4|EGR3|BIN3|CCAR2|SORBS3|PPP3CC|SLC39A14|PIWIL2|POLR3D|PHYHIP|BMP1|SFTPC|LGI3|REEP4|HR|NUDT18|FAM160B2|DMTN|FGF17|XPO7|DOK2|GFRA2|LZTS1|ATP6V1B2|SLC18A1|LPL|ZNF596|FBXO25|TDRP|FAM124B|CUL3…	29414767|29520967|29591101|29786027|29917100|30045421|30125167|30137434|30276763|30344971|30692928|30900283|31042477|31193744|31478349|31941496|32005081|32039284|32050203|32463497|32493477|32946078|33046264|33091687|33615413|33781879|33894132|34032083|34126275|34184880|34244078|34301780|34328907|34591863|34615674|34660755|34702293|34734470|34853820|34911024|35011861|35031137|35044201|35088442|350…	29507143|29561333|29714223|29811112|29942511|30107238|30135599|30264302|30300769|30352738|30799597|31038144|31043571|31281732|31671089|31997184|32036642|32043110|32257096|32469184|32498570|33007953|33061498|33147802|33628344|33785761|33965389|34063281|34185939|34206962|34257169|34319104|34574142|34594346|34658981|34673099|34725197|34838962|34901190|34987295|35016613|35037163|35087461|35091766|351…	No Gene	No Gene	No Gene
Sheepdog_primary_met	25	29255023	25	41207468	DUP	ELP3|NUGGC|SCARA5|ESCO2|SCARA3|EPHX2|CHRNA2|PTK2B|TRIM35|STMN4|ADRA1A|DPYSL2|PNMA2|PPP2R2A|EBF2|CDCA2|KCTD9|GNRH1|DOCK5|NEFL|NEFM|ADAM7|ADAMDEC1|ADAM28|STC1|NKX2-6|SLC25A37|ENTPD4|LOXL2|R3HCC1|CHMP7|RHOBTB2|PEBP4|EGR3|BIN3|CCAR2|SORBS3|PPP3CC|SLC39A14|PIWIL2|POLR3D|PHYHIP|BMP1|SFTPC|LGI3|REEP4|HR|NUDT18|FAM160B2|DMTN|FGF17|XPO7|DOK2|GFRA2|LZTS1|ATP6V1B2|SLC18A1|LPL|ZNF596|FBXO25|TDRP|FAM124B|CUL3…	29414767|29520967|29591101|29786027|29917100|30045421|30125167|30137434|30276763|30344971|30692928|30900283|31042477|31193744|31478349|31941496|32005081|32039284|32050203|32463497|32493477|32946078|33046264|33091687|33615413|33781879|33894132|34032083|34126275|34184880|34244078|34301780|34328907|34591863|34615674|34660755|34702293|34734470|34853820|34911024|35011861|35031137|35044201|35088442|350…	29507143|29561333|29714223|29811112|29942511|30107238|30135599|30264302|30300769|30352738|30799597|31038144|31043571|31281732|31671089|31997184|32036642|32043110|32257096|32469184|32498570|33007953|33061498|33147802|33628344|33785761|33965389|34063281|34185939|34206962|34257169|34319104|34574142|34594346|34658981|34673099|34725197|34838962|34901190|34987295|35016613|35037163|35087461|35091766|351…	No Gene	No Gene	No Gene
Sheepdog_primary_met	26	16393139	26	17159445	DUP	DYNLL1|COQ5|POP5|MLEC|UNC119B|ACADS|SPPL3|HNF1A|PIWIL3|ANKRD13A	16400204|16405023|16463288|16536512|16557742|16572208|16621977|16805690|17035694|17137382	16402012|16427048|16466141|16546507|16565999|16584811|16760673|16824790|17063127|17168228	No Gene	No Gene	No Gene
Sheepdog_primary_met	35	6320403	35	6320906	DUP	F13A1	6185898	6347853	No Gene	No Gene	No Gene
Sheepdog_primary_met	36	11866884	36	12895694	DUP	XIRP2|B3GALT1|STK39	12159928|12761821|12866818	12235474|12762801|13307782	No Gene	No Gene	No Gene
Sheepdog_primary_met	36	12046659	36	13062345	DUP	XIRP2|B3GALT1|STK39	12159928|12761821|12866818	12235474|12762801|13307782	No Gene	No Gene	No Gene
Sheepdog_primary_met	36	15634125	36	23296003	DUP	METTL8|DCAF17|CYBRD1|DYNC1I2|SLC25A12|HAT1|METAP1D|DLX1|DLX2|ITGA6|RAPGEF4|MAP3K20|SP3|OLA1|SP9|GPR155|SCRN3|WIPF1|ATF2|LNPK|EVX2|HOXD12|HOXD11|HOXD10|HOXD8|HOXD4|HOXD3|HOXD1|MTX2|HNRNPA3|NFE2L2|AGPS|PDE11A|RBM45|OSBPL6|DFNB59|PRKRA|FKBP7|PLEKHA3|TTN|SESTD1|ZNF385B	15819288|15905307|15970943|16103207|16185908|16309775|16390643|16485227|16499208|16776969|17040245|17354284|18021637|18178179|18401006|18448487|18452327|18577270|19034714|19732345|19887524|19907442|19914988|19924407|19938916|19960161|19976914|19995332|20067429|20974648|20987569|21131641|21339937|21749430|21908947|22040437|22061769|22086352|22104351|22147897|22648562|22917586	15905064|15961238|15997705|16164356|16287711|16378704|16480233|16489391|16502192|16854629|17323724|17513677|18077127|18340242|18403183|18520192|18473969|18722795|19102910|19809358|19891247|19908408|19916766|19930061|19939926|19961371|19980232|19996296|20135392|20979872|21022230|21272524|21718102|21764818|22021975|22087177|22081389|22101085|22133524|22414967|22741994|23204052	No Gene	No Gene	No Gene
Sheepdog_primary_met	37	6984479	37	7234431	DUP	COQ10B|MOB4|RFTN2|MARS2|BOLL	6984951|7035102|7075656|7149418|7164629	7026304|7061783|7139933|7151199|7216543	No Gene	No Gene	No Gene
Sheepdog_primary_met	7	8731178	7	8731257	INV	SYT14	8599435	8786739	SYT14	8599435	8786739
Sheepdog_primary_met	12	11789126	12	13190021	INV	CRIP3	11788721	11791258	SUPT3H	13155010	13404595
Sheepdog_primary_met	18	49779857	18	52777896	INV	CHKA	49717482	49784199	PLCB3|TRPT1|GPR137	52724096|52754017|52776663	52809353|52833969|52780006
Sheepdog_primary_met	20	8515228	20	8519924	INV	CPNE9	8511487	8529322	CPNE9	8511487	8529322
Sheepdog_primary_met	20	38178013	20	38178493	INV	DCAF1	38125018	38186706	DCAF1	38125018	38186706
Sheepdog_primary_met	23	9554903	23	9653883	INV	MYRIP	9390964	9766774	MYRIP	9390964	9766774
Sheepdog_primary_met	23	9554898	23	9654161	INV	MYRIP	9390964	9766774	MYRIP	9390964	9766774
Sheepdog_primary_met	23	9555009	23	9654178	INV	MYRIP	9390964	9766774	MYRIP	9390964	9766774
Sheepdog_primary_met	26	18256380	26	23640947	INV	SELPLG. Many genes here	18249763	18260485	No Gene	No Gene	No Gene
Sheepdog_primary_met	33	23005355	33	23320209	INV	ARHGAP31	22965613	23074850	No Gene	No Gene	No Gene
Sheepdog_primary_met	36	13322956	36	13676955	INV	CERS6	13308054	13602680	NOSTRIN	13626906	13683762
Sheepdog_primary_met	36	5924108	36	13948998	INV	No Gene	No Gene	No Gene	LRP2	13915632	14070685
Sheepdog_primary_met	36	21690709	36	21693546	INV	PDE11A	21339937	21718102	PDE11A	21339937	21718102
Sheepdog_primary_met	36	19173990	36	21693982	INV	No Gene	No Gene	No Gene	PDE11A	21339937	21718102
