# Supplementary material for: Unraveling the chaotic genomic landscape of primary and metastatic canine appendicular osteosarcoma with current sequencing technologies and bioinformatic approaches
Source: PLoS One. 2021 Feb 8;16(2):e0246443. doi: 10.1371/journal.pone.0246443 (PMC7870011; doi:10.1371/journal.pone.0246443)
Supplement: S9 Table — (XLSX) [file pone.0246443.s023.xlsx]

## Sheet: 9. Fusions
S9 Table : Manually reviewed somatic expressed gene fusions in the tumor samples sequenced are listed
Sample	genes.paircount	genes.splitcount	genes.geneA.id	Gene location	genes.geneA.name	genes.geneB.id	Gene location	genes.geneB.name	support	transcriptA.id	transcriptA.startPos	transcriptA.endPos	transcriptB.id	transcriptB.startPos	transcriptB.endPos
Sheepdog_primary	3	33	ENSCAFG00000004486.4	21:13437970-13542014	PICALM	ENSCAFG00000004544.3	21:15005602-15776729	DLG2	36	ENSCAFT00000044406.1	0	1258	ENSCAFT00000007339.3	1119	8288
Sheepdog_primary	3	33	ENSCAFG00000004486.4	21:13437970-13542014	PICALM	ENSCAFG00000004544.3	21:15005602-15776729	DLG2	36	ENSCAFT00000044406.1	0	1498	ENSCAFT00000007339.3	1119	8288
Sheepdog_primary	3	33	ENSCAFG00000004486.4	21:13437970-13542014	PICALM	ENSCAFG00000004544.3	21:15005602-15776729	DLG2	36	ENSCAFT00000044406.1	0	1529	ENSCAFT00000007339.3	1119	8288
Sheepdog_primary	3	33	ENSCAFG00000004486.4	21:13437970-13542014	PICALM	ENSCAFG00000004544.3	21:15005602-15776729	DLG2	34	ENSCAFT00000007234.4	0	1858	ENSCAFT00000007339.3	1119	8288
Sheepdog_primary	3	33	ENSCAFG00000004486.4	21:13437970-13542014	PICALM	ENSCAFG00000004544.3	21:15005602-15776729	DLG2	34	ENSCAFT00000007234.4	0	1889	ENSCAFT00000007339.3	1119	8288
Sheepdog_primary	0	20	ENSCAFG00000009877.3	36:5835308-5909634	ITGB6	ENSCAFG00000012059.4	32:33223091-33525152	CAMK2D	20	ENSCAFT00000019245.4	0	160	ENSCAFT00000015738.3	0	2745
Sheepdog_primary	0	20	ENSCAFG00000009877.3	36:5835308-5909634	ITGB6	ENSCAFG00000012059.4	32:33223091-33525152	CAMK2D	20	ENSCAFT00000019245.4	0	160	ENSCAFT00000015738.3	82	2745
Sheepdog_primary	0	20	ENSCAFG00000009877.3	36:5835308-5909634	ITGB6	ENSCAFG00000012059.4	32:33223091-33525152	CAMK2D	20	ENSCAFT00000019264.3	0	160	ENSCAFT00000015738.3	0	2745
Sheepdog_primary	0	20	ENSCAFG00000009877.3	36:5835308-5909634	ITGB6	ENSCAFG00000012059.4	32:33223091-33525152	CAMK2D	20	ENSCAFT00000019264.3	0	160	ENSCAFT00000015738.3	82	2745
Sheepdog_primary	0	5	ENSCAFG00000006445.4	20:20299119-20340090	EIF4E3	ENSCAFG00000006496.4	20:21771792-21873803	MITF	4	ENSCAFT00000047433.2	0	723	ENSCAFT00000048967.2	654	1313
Sheepdog_primary	0	5	ENSCAFG00000006445.4	20:20299119-20340090	EIF4E3	ENSCAFG00000006496.4	20:21771792-21873803	MITF	4	ENSCAFT00000047433.2	0	735	ENSCAFT00000048967.2	666	1313
Sheepdog_met	1	21	ENSCAFG00000004486.4	21:13437970-13542014	PICALM	ENSCAFG00000004544.3	21:15005602-15776729	DLG2	22	ENSCAFT00000044406.1	0	1258	ENSCAFT00000007339.3	1119	8288
Sheepdog_met	1	21	ENSCAFG00000004486.4	21:13437970-13542014	PICALM	ENSCAFG00000004544.3	21:15005602-15776729	DLG2	22	ENSCAFT00000044406.1	0	1529	ENSCAFT00000007339.3	1119	8288
Sheepdog_met	1	21	ENSCAFG00000004486.4	21:13437970-13542014	PICALM	ENSCAFG00000004544.3	21:15005602-15776729	DLG2	18	ENSCAFT00000007234.4	0	1489	ENSCAFT00000007339.3	1119	8288
Sheepdog_met	1	21	ENSCAFG00000004486.4	21:13437970-13542014	PICALM	ENSCAFG00000004544.3	21:15005602-15776729	DLG2	18	ENSCAFT00000007234.4	0	1889	ENSCAFT00000007339.3	1119	8288
Sheepdog_met	0	19	ENSCAFG00000006445.4	20:20299119-20340090	EIF4E3	ENSCAFG00000006496.4	20:21771792-21873803	MITF	18	ENSCAFT00000047433.2	0	723	ENSCAFT00000048967.2	654	1313
Sheepdog_met	0	19	ENSCAFG00000006445.4	20:20299119-20340090	EIF4E3	ENSCAFG00000006496.4	20:21771792-21873803	MITF	18	ENSCAFT00000047433.2	0	735	ENSCAFT00000048967.2	666	1313
Sheepdog_met	2	10	ENSCAFG00000005008.3	19:37041266-37331489	MGAT5	ENSCAFG00000005403.4	19:42483134-43782305	LRP1B	12	ENSCAFT00000008054.3	0	1429	ENSCAFT00000008728.3	1067	13525
Sheepdog_met	2	10	ENSCAFG00000005008.3	19:37041266-37331489	MGAT5	ENSCAFG00000005403.4	19:42483134-43782305	LRP1B	12	ENSCAFT00000008054.3	0	1429	ENSCAFT00000008738.4	1201	13404
Sheepdog_met	2	2	ENSCAFG00000009877.3	36:5835308-5909634	ITGB6	ENSCAFG00000012059.4	32:33223091-33525152	CAMK2D	4	ENSCAFT00000019245.4	0	160	ENSCAFT00000015738.3	0	2745
Sheepdog_met	2	2	ENSCAFG00000009877.3	36:5835308-5909634	ITGB6	ENSCAFG00000012059.4	32:33223091-33525152	CAMK2D	4	ENSCAFT00000019264.3	0	160	ENSCAFT00000015738.3	0	2745
Labrador_primary	2	18	ENSCAFG00000011603.3	26:19408466-19506619	GRK3	ENSCAFG00000011729.3	26:20131425-20157043	HPS4	20	ENSCAFT00000018482.3	0	390	ENSCAFT00000018633.3	1967	3451
Labrador_primary	2	18	ENSCAFG00000011603.3	26:19408466-19506619	GRK3	ENSCAFG00000011729.3	26:20131425-20157043	HPS4	20	ENSCAFT00000018482.3	0	442	ENSCAFT00000018633.3	1858	3451
Labrador_primary	2	13	ENSCAFG00000002069.3	14:19883733-19920718	COL1A2	ENSCAFG00000004529.3	2:19670545-19679493	VIM	15	ENSCAFT00000031580.3	0	1840	ENSCAFT00000007304.3	991	2759
