# Supplementary material for: Unraveling the chaotic genomic landscape of primary and metastatic canine appendicular osteosarcoma with current sequencing technologies and bioinformatic approaches
Source: PLoS One. 2021 Feb 8;16(2):e0246443. doi: 10.1371/journal.pone.0246443 (PMC7870011; doi:10.1371/journal.pone.0246443)
Supplement: S10 Table — Values are expressed as FPKM. (XLSX) [file pone.0246443.s024.xlsx]

## Sheet: 10. RNA-seq
S10 Table : Gene expression from RNA-seq of tumor samples. Values are expressed as FPKM
gene_id	gene_name	locus	Sheepdog_primary	Sheepdog_met	Labrador_primary	Labrador_met
ENSCAFG00000020976	5S_rRNA	15:493273-493393	na	na	na	na
ENSCAFG00000021840	5S_rRNA	1:119546209-119546325	na	na	na	na
ENSCAFG00000027490	5S_rRNA	14:31217396-31217503	na	na	na	na
ENSCAFG00000028357	5S_rRNA	36:6983055-6983172	na	na	na	na
ENSCAFG00000013146	BAZ1B	6:6709696-6778186	na	20.2773	15.2039	na
ENSCAFG00000032074	cfa-mir-1199	20:48441015-48441134	na	na	na	na
ENSCAFG00000022866	cfa-mir-147	30:11800620-11800706	na	na	na	na
ENSCAFG00000026846	cfa-mir-1841	4:8702837-8702897	na	na	na	na
ENSCAFG00000020625	cfa-mir-203	8:71774246-71774340	na	na	na	na
ENSCAFG00000027984	cfa-mir-718	X:121862616-121862688	na	na	na	na
ENSCAFG00000014929	CHD4	27:38412031-38439834	14.3414	na	18.1743	na
ENSCAFG00000013796	ENSCAFG00000013796	X:29459125-29459876	na	na	na	na
ENSCAFG00000025639	ENSCAFG00000025639	22:31806622-31806719	na	na	na	na
ENSCAFG00000025710	ENSCAFG00000025710	16:15278778-15278862	na	na	na	na
ENSCAFG00000026533	ENSCAFG00000026533	10:69266778-69266866	na	na	na	na
ENSCAFG00000026826	ENSCAFG00000026826	26:29255655-29255735	na	na	na	na
ENSCAFG00000027120	ENSCAFG00000027120	18:34307663-34307744	na	na	na	na
ENSCAFG00000027766	ENSCAFG00000027766	9:40503764-40503844	na	na	na	na
ENSCAFG00000028140	ENSCAFG00000028140	10:23838835-23838910	na	na	na	na
ENSCAFG00000028314	ENSCAFG00000028314	8:28864248-28864358	na	na	na	na
ENSCAFG00000028863	ENSCAFG00000028863	22:59902561-59902651	na	na	na	na
ENSCAFG00000028883	ENSCAFG00000028883	18:50167310-50167429	na	na	na	na
ENSCAFG00000029043	ENSCAFG00000029043	AAEX03025102.1:5422-5479	na	na	na	na
ENSCAFG00000029199	ENSCAFG00000029199	13:16367960-16368033	na	na	na	na
ENSCAFG00000029591	ENSCAFG00000029591	1:55826190-55826276	na	na	na	na
ENSCAFG00000030264	ENSCAFG00000030264	1:121781460-121781543	na	na	na	na
ENSCAFG00000030479	ENSCAFG00000030479	JH373485.1:14759-14816	na	na	na	na
ENSCAFG00000030480	ENSCAFG00000030480	9:55619460-55619550	na	na	na	na
ENSCAFG00000030639	ENSCAFG00000030639	28:41028232-41028324	na	na	na	na
ENSCAFG00000030650	ENSCAFG00000030650	2:1319444-1319525	na	na	na	na
ENSCAFG00000031179	ENSCAFG00000031179	1:103250631-103250722	na	na	na	na
ENSCAFG00000031411	ENSCAFG00000031411	37:16125322-16125396	na	na	na	na
ENSCAFG00000031414	ENSCAFG00000031414	16:25317984-25318104	na	na	na	na
ENSCAFG00000031707	ENSCAFG00000031707	18:33733553-33733631	na	na	na	na
ENSCAFG00000031906	ENSCAFG00000031906	3:47412307-47412393	na	na	na	na
ENSCAFG00000031948	ENSCAFG00000031948	7:80965493-80965618	na	na	na	na
ENSCAFG00000031962	ENSCAFG00000031962	24:2676279-2676368	na	na	na	na
ENSCAFG00000032011	ENSCAFG00000032011	AAEX03025644.1:1334-1391	na	na	na	na
ENSCAFG00000032216	ENSCAFG00000032216	9:637174-637258	na	na	na	na
ENSCAFG00000032219	ENSCAFG00000032219	AAEX03025644.1:1557-1682	na	na	na	na
ENSCAFG00000032260	ENSCAFG00000032260	2:44515025-44515109	na	na	na	na
ENSCAFG00000032574	ENSCAFG00000032574	7:17111951-17112036	na	na	na	na
ENSCAFG00000032666	ENSCAFG00000032666	7:80965789-80965846	na	na	na	na
ENSCAFG00000026046	SNORA48	5:32496226-32496347	na	na	na	na
ENSCAFG00000030098	SNORA48	5:32497022-32497167	na	na	na	na
ENSCAFG00000025847	SNORA72	13:301542-301674	na	na	na	na
ENSCAFG00000031468	snoZ6	JH373515.1:25917-25962	na	na	na	na
ENSCAFG00000020785	U6	33:31292663-31292769	na	na	na	na
ENSCAFG00000027673	U6	35:7547671-7547779	na	na	na	na
ENSCAFG00000028309	U6	1:105704703-105704802	na	na	na	na
ENSCAFG00000022297	U3	9:33237570-33237784	53054.1	48669.2	44975.4	20484.9
ENSCAFG00000022010	7SK	12:20443535-20443866	13410	20467.7	19871	13896.9
ENSCAFG00000028262	SNORD97	21:33972216-33972359	22463.4	11383.5	12830.6	11406.7
ENSCAFG00000027890	5_8S_rRNA	JH373485.1:20601-20754	12334.2	10335	48271.3	10591.8
ENSCAFG00000030508	TMSB4X	1:21128118-21128250	6665.99	12869.9	5614.31	10183.3
ENSCAFG00000022711	ENSCAFG00000022711	MT:1090-2670	4488.02	4669.59	17994.2	7584.14
ENSCAFG00000030886	ENSCAFG00000030886	26:28255923-28256049	758.255	7218.52	739.327	5832.3
ENSCAFG00000022709	ENSCAFG00000022709	MT:69-1023	1233.24	1046.29	5859.51	4383.4
ENSCAFG00000022730	MT-CO3	MT:8643-9427	7112.97	10815.5	13153	3358.6
ENSCAFG00000025983	RNase_MRP	11:52193813-52194086	6671.96	11573.2	8929.11	3318.5
ENSCAFG00000028220	RNaseP_nuc	15:17705307-17705740	3776.41	5652.64	7597.36	2883.53
ENSCAFG00000022723	COX1	MT:5348-6893	6456.68	11316.2	7803.85	2701.68
ENSCAFG00000007875	TMSB10	17:40049081-40049447	3442.04	5103.89	3904.59	2691.97
ENSCAFG00000029384	ENSCAFG00000029384	7:80950041-80974511	1770.68	809.193	4439.97	2591.69
ENSCAFG00000022728	ATP8	MT:7802-8006	3670.56	6234.31	10674.5	2031.86
ENSCAFG00000032276	ENSCAFG00000032276	7:80966229-80968077	2083.64	1092.67	1523.37	1877.4
ENSCAFG00000022726	COX2	MT:7033-7717	3013.22	5927.2	5085.53	1680.1
ENSCAFG00000022729	ATP6	MT:7963-8644	2669.25	4131.43	6199.03	1362.95
ENSCAFG00000029369	ENSCAFG00000029369	JH373485.1:15703-17116	1308.35	348.139	634.741	1319.93
ENSCAFG00000013633	B2M	30:11331777-11337987	467.902	346.999	623.4	1171.59
ENSCAFG00000022732	ND3	MT:9495-9842	1451.9	3286.02	4108.33	1166.86
ENSCAFG00000029657	ENSCAFG00000029657	AAEX03025000.1:20-1775	1173.6	262.084	114.862	1124.98
ENSCAFG00000025925	SNORD17	24:5091560-5091798	978.177	490.515	1049.82	889.946
ENSCAFG00000027802	SCARNA7	34:26567412-26567738	873.385	522.042	994.559	840.393
ENSCAFG00000012963	ENSCAFG00000012963	27:31735325-31738744	80.2037	193.423	59.4149	797.238
ENSCAFG00000022734	ND4L	MT:9910-10207	851.246	2502.25	3327.6	751.414
ENSCAFG00000016914	ENSCAFG00000016914	9:25286982-25287162	467.845	706.588	601.953	684.483
ENSCAFG00000009613	SFTPC	25:35088441-35091766	0.0838079	0.0398096	0.103384	654.169
ENSCAFG00000002656	ENSCAFG00000002656	12:35576575-35581236	743.682	1593.92	426.844	641.063
ENSCAFG00000028400	SNORA74	11:26739166-26739307	1994.22	5193.76	5322.58	632.756
ENSCAFG00000004533	TPT1	22:5711209-5714899	633.593	1186.93	259.857	591.484
ENSCAFG00000028127	snoU85	27:38491745-38492073	1242.26	943.021	853.468	542.618
ENSCAFG00000003861	ENSCAFG00000003861	1:107418622-107419717	588.803	1544.09	263.837	541.878
ENSCAFG00000002215	ENSCAFG00000002215	10:41832853-41842211	597.916	1462.87	563.123	540.453
ENSCAFG00000004871	EFCAB12	20:5727168-5756140	588.337	1421.7	1150.16	528.282
ENSCAFG00000019472	ENSCAFG00000019472	6:38966853-38968703	550.294	1869.93	759.989	521.331
ENSCAFG00000029892	ENSCAFG00000029892	1:107010693-107014169	589.453	1236.06	323.239	504.949
ENSCAFG00000002330	IGFBP7	13:49138405-49207360	128.859	72.8284	45.9496	498.479
ENSCAFG00000022740	ND6	MT:13581-14109	248.383	255.408	727.876	470.677
ENSCAFG00000015605	ENSCAFG00000015605	4:27886871-27893145	340.181	692.358	498.284	469.452
ENSCAFG00000028876	U1	9:33266056-33266220	159.218	529.617	246.87	451.761
ENSCAFG00000001615	ENSCAFG00000001615	11:39161421-39165148	533.613	1319.59	442.276	449.634
ENSCAFG00000000190	ENSCAFG00000000190	1:25836708-25839118	430.739	993.356	424.91	447.798
ENSCAFG00000017688	ENSCAFG00000017688	X:75306974-75309258	556.694	1193.36	410.9	445.034
ENSCAFG00000022269	SNORA73	2:71973900-71974104	889.834	774.684	1281.59	441.762
ENSCAFG00000022735	ND4	MT:10200-11578	545.604	1009.76	1736.76	435.916
ENSCAFG00000002069	COL1A2	14:19883732-19920718	1150.35	997.38	2410.57	427.711
ENSCAFG00000017066	ENSCAFG00000017066	5:33152153-33157474	449.467	1241.57	427.235	424.649
ENSCAFG00000008021	ENSCAFG00000008021	29:21881047-21884401	549.439	1559.11	228.388	418.83
ENSCAFG00000018174	ENSCAFG00000018174	6:26309072-26329529	511.748	1055.26	330.165	400.874
ENSCAFG00000017855	SPARC	4:57659349-57680981	807.753	561.548	1078.71	385.525
ENSCAFG00000022742	CYTB	MT:14182-15322	470.565	676.992	900.819	383.947
ENSCAFG00000012395	ENSCAFG00000012395	5:14834172-14836232	392.994	1078.58	532.725	377.411
ENSCAFG00000015754	ENSCAFG00000015754	4:29418282-29434688	0.0182427	0.0537506	0.0437378	371.931
ENSCAFG00000010227	ENSCAFG00000010227	26:16148466-16153614	251.641	727.808	783.472	370.166
ENSCAFG00000017386	ENSCAFG00000017386	7:43149521-43150625	412.432	786.407	288.899	365.062
ENSCAFG00000019044	ENSCAFG00000019044	7:79264739-79268083	386.381	933.326	324.995	352.686
ENSCAFG00000004529	VIM	2:19670544-19679493	395.453	695.379	561.992	348.717
ENSCAFG00000016020	ENSCAFG00000016020	6:12421734-12424679	288.102	925.748	259.957	346.15
ENSCAFG00000004617	APOE	1:110525864-110527644	253.259	134.105	25.9144	345.889
ENSCAFG00000022713	ND1	MT:2746-3703	460.591	742.585	1092.84	338.653
ENSCAFG00000006936	ENSCAFG00000006936	21:32099791-32102754	368.738	747.416	334.352	330.8
ENSCAFG00000001214	ENSCAFG00000001214	12:3713983-3720149	413.374	1215.5	347.578	317.638
ENSCAFG00000012676	ENSCAFG00000012676	24:46361610-46362262	364.144	782.323	373.056	314.562
ENSCAFG00000023471	ENSCAFG00000023471	10:56132923-56135327	268.613	775.232	324.028	302.986
ENSCAFG00000007990	ENSCAFG00000007990	15:49066730-49070758	326.556	731.48	255.965	302.017
ENSCAFG00000020136	ENSCAFG00000020136	9:55894949-55898774	446.06	1222.09	268.248	294.716
ENSCAFG00000000803	HLA-DRA	12:2132985-2136689	99.6008	49.2155	22.3506	292.628
ENSCAFG00000018784	ENSCAFG00000018784	9:42915120-42918675	132.82	360.155	268.173	290.385
ENSCAFG00000005101	ENSCAFG00000005101	23:9070952-9077058	729.944	1218.9	476.258	289.363
ENSCAFG00000013232	ENSCAFG00000013232	2:75781258-75785591	369.905	935.524	300.883	289.021
ENSCAFG00000028955	ENSCAFG00000028955	9:23397251-23403052	309.805	926.213	300.865	286.308
ENSCAFG00000001677	RPL8	13:38101881-38104785	322.58	993.171	281.736	283.651
ENSCAFG00000020212	RPL35	9:58153977-58158559	364.501	1154.99	328.161	281.511
ENSCAFG00000022739	MT-ND5	MT:11777-13598	238.215	443.471	607.287	279.436
ENSCAFG00000018094	ENSCAFG00000018094	4:58661085-58669187	436.594	912.001	254.689	271.063
ENSCAFG00000028195	SCARNA2	6:42693803-42694231	292.452	319.946	815.032	266.225
ENSCAFG00000009601	ENSCAFG00000009601	33:8018231-8023518	216.981	466.423	322.181	266.205
ENSCAFG00000006142	DCN	15:31834013-31877417	124.988	30.4996	385.271	260.101
ENSCAFG00000017309	ENSCAFG00000017309	30:30766980-30770327	338.031	788.257	256.163	257.38
ENSCAFG00000013053	RPS17	3:54400518-54403354	365.767	1061.32	261.18	257.362
ENSCAFG00000022470	SNORA73	2:71974829-71975034	615.18	555.162	951.416	256.136
ENSCAFG00000000950	RPS18	12:2712957-2718657	322.49	936.561	296.994	253.99
ENSCAFG00000016493	RPL19	9:23171601-23175949	301.486	763.007	223.671	250.706
ENSCAFG00000014630	ENSCAFG00000014630	9:20063523-20066915	270.001	758.024	250.838	243.474
ENSCAFG00000006138	LUM	15:31791504-31800707	393.324	182.801	340.889	238.496
ENSCAFG00000017151	RPS4X	X:56290581-56296314	290.677	728.047	330.042	234.556
ENSCAFG00000005764	RPL15	23:19827256-19829099	326.014	702.647	284.741	234.237
ENSCAFG00000003967	RPL18	1:107690020-107694586	461.303	998.097	210.332	232.971
ENSCAFG00000017680	ENSCAFG00000017680	9:49784060-49786271	276.265	816.454	249.895	231.42
ENSCAFG00000028748	ENSCAFG00000028748	AAEX03025866.1:290-1493	414.763	209.711	1581.51	226.931
ENSCAFG00000017018	COL1A1	9:26183851-26199927	591.487	644.526	2454	225.233
ENSCAFG00000014812	COL3A1	36:30487821-30526563	68.9379	91.5771	442.798	224.829
ENSCAFG00000003263	RPS7	17:2138599-2143224	345.693	663.411	158.37	224.772
ENSCAFG00000017553	S100A6	7:43502395-43502997	287.797	399.423	258.693	223.208
ENSCAFG00000005501	RPS16	1:113795310-113798315	280.678	774.615	246.558	222.611
ENSCAFG00000014958	ENSCAFG00000014958	2:77887359-77887746	233.42	664.165	182.932	220.263
ENSCAFG00000014723	ENSCAFG00000014723	20:44477127-44479948	227.642	706.557	265.4	211.824
ENSCAFG00000002652	RPS9	1:102989628-102995675	202.852	508.939	195.116	204.986
ENSCAFG00000015901	ENSCAFG00000015901	18:54466189-54468631	211.396	378.152	156.11	203.208
ENSCAFG00000013934	ENSCAFG00000013934	18:52073116-52074289	135.225	303.865	199.624	201.263
ENSCAFG00000000806	ENSCAFG00000000806	12:2151408-2164562	61.6751	38.4202	20.7295	200.568
ENSCAFG00000024818	GNB2L1	11:426775-430975	285.933	728.474	237.545	199.755
ENSCAFG00000021151	SNORA63	34:19358415-19358547	145.437	120.091	369.664	190.339
ENSCAFG00000022717	ND2	MT:3913-4957	211.079	501.842	761.959	190.237
ENSCAFG00000001318	RPL10A	12:4602064-4604111	184.376	430.632	141.882	189.56
ENSCAFG00000015077	GAPDH	27:38468918-38472375	453.769	864.757	515.459	182.547
ENSCAFG00000015122	RPL18A	20:45036601-45039914	248.545	769.077	220.33	180.704
ENSCAFG00000027901	SCARNA13	8:64382329-64382606	415.641	369.883	504.873	176.396
ENSCAFG00000021670	SNORA23	21:32732078-32732263	721.765	494.035	994.572	176.376
ENSCAFG00000016119	ENSCAFG00000016119	7:38797708-38805467	209.32	392.525	161.244	174.623
ENSCAFG00000006073	POSTN	25:3167201-3209414	1.82499	4.87154	339.883	171.737
ENSCAFG00000005734	ACTG1	9:635975-637805	237.222	644.827	228.679	171.286
ENSCAFG00000009523	ENSCAFG00000009523	18:45176827-45178223	119.827	330.887	161.441	171.023
ENSCAFG00000005138	ENSCAFG00000005138	23:9907478-9911114	362.976	1022.22	192.221	171.003
ENSCAFG00000032596	PTMA	25:43563144-43567987	179.963	458.506	145.906	170.853
ENSCAFG00000013162	TAGLN	5:16390682-16396187	9.3156	26.6809	9.51495	168.996
ENSCAFG00000001346	ENSCAFG00000001346	10:25740006-25745431	179.889	472.925	166.789	167.201
ENSCAFG00000027518	SCARNA6	25:44781181-44781455	310.606	168.125	413.435	166.023
ENSCAFG00000030066	U1	18:3930389-3930553	295.428	596.639	463.93	166.008
ENSCAFG00000004907	ENSCAFG00000004907	21:21294873-21295395	110.106	202.815	178.824	164.919
ENSCAFG00000004745	RPS8	15:15541326-15545208	190.565	495.279	150.373	164.625
ENSCAFG00000027886	SNORD10	5:32498606-32498744	774.554	520.967	845.012	163.376
ENSCAFG00000003821	ITGB1	2:3728544-3759496	138.56	207.488	98.9321	162.825
ENSCAFG00000026421	SNORA71	24:26920559-26920693	282.855	729.763	677.755	159.335
ENSCAFG00000000812	DLA-DQA1	12:2221180-2227600	54.2225	19.7894	11.5295	159.097
ENSCAFG00000027999	SNORA76	10:30057817-30057955	184.891	270.199	562.992	158.874
ENSCAFG00000004916	ENSCAFG00000004916	9:4806259-4806901	130.136	348.153	140.066	158.069
ENSCAFG00000021134	SNORA8	21:7021540-7021679	341.954	420.957	662.839	157.231
ENSCAFG00000002366	RPS5	1:99558763-99563531	226.195	476.282	226.358	155.899
ENSCAFG00000028589	SEPP1	4:66956462-67033953	22.7456	21.6258	9.51248	152.502
ENSCAFG00000014388	PSAP	4:22571937-22603939	178.316	207.23	118.419	152.361
ENSCAFG00000009537	SPARCL1	32:10822111-10918240	9.18667	22.9377	8.0745	151.215
ENSCAFG00000009558	IBSP	32:11189931-11200350	774.549	722.691	1211.66	149.583
ENSCAFG00000006810	ENSCAFG00000006810	25:12326375-12331398	154.319	290.335	152.855	149.206
ENSCAFG00000011410	RPL36A	8:26243701-26244022	130.215	276.818	159.705	147.628
ENSCAFG00000028156	snoU89	27:38078567-38078832	285.042	508.464	291.838	140.166
ENSCAFG00000032572	ENSCAFG00000032572	AAEX03025866.1:3055-4414	341.561	224.104	1915.73	136.695
ENSCAFG00000005402	RPS3	21:23181390-23187111	169.677	315.196	117.317	136.652
ENSCAFG00000005204	CTNNB1	23:10559727-10572927	355.134	949.902	205.42	136.604
ENSCAFG00000018101	CD74	4:58689931-58697625	51.3628	17.8136	14.2681	132.912
ENSCAFG00000028460	ENSCAFG00000028460	JH373485.1:14281-26129	289.946	224.477	2622.75	131.983
ENSCAFG00000011713	DDX5	9:12301008-12307315	124.824	232.163	118.093	130.233
ENSCAFG00000008873	ENSCAFG00000008873	26:9970455-9975820	177.537	521.946	72.8921	129.238
ENSCAFG00000004567	ENSCAFG00000004567	15:14841361-14855386	116.001	530.496	146.696	126.494
ENSCAFG00000007934	CTSB	25:26048256-26057455	112.593	302.46	86.3408	126.14
ENSCAFG00000006062	COL4A1	22:58512483-58588734	15.069	29.9735	20.4336	125.334
ENSCAFG00000007427	HSP90B1	15:42456789-42474117	300.25	655.81	173.841	125.206
ENSCAFG00000001487	ENSCAFG00000001487	10:26932213-26935580	62.8492	144.209	230.073	125.147
ENSCAFG00000000141	ENSCAFG00000000141	10:938681-949032	161.919	407.784	146.52	124.215
ENSCAFG00000032222	ENSCAFG00000032222	12:933311-936671	48.2384	41.8788	34.4975	123.649
ENSCAFG00000015834	ENSCAFG00000015834	18:54062566-54075093	178.344	338.338	129.343	123.563
ENSCAFG00000017053	PPIB	30:28437471-28660068	228.905	517.092	241.098	123.039
ENSCAFG00000016966	TPM1	30:27636258-27664073	209.913	327.911	97.487	121.609
ENSCAFG00000023247	RPS15	20:57406575-57407014	94.9655	340.834	118.368	120.828
ENSCAFG00000002046	GNG11	14:19426684-19431295	40.3149	43.9268	27.698	119.614
ENSCAFG00000000064	CD63	10:126276-128778	194.784	303.597	143.811	118.499
ENSCAFG00000021239	Telomerase-vert	34:34368563-34368999	385.868	533.957	962.406	118.226
ENSCAFG00000014076	CTSH	3:58103289-58113661	55.6353	38.8575	25.6614	117.864
ENSCAFG00000009876	ENSCAFG00000009876	35:13679338-13680292	84.2909	247.155	247.952	116.901
ENSCAFG00000002541	YBX1	15:647512-666827	202.352	713.705	138.279	115.616
ENSCAFG00000009211	ENSCAFG00000009211	21:40831916-40841198	309.45	581.206	276.265	114.572
ENSCAFG00000011172	FSTL1	33:23891610-23931141	93.3203	132.53	125.001	114.53
ENSCAFG00000029134	MYL12A	7:69866913-69871549	104.313	124.745	71.2304	114.119
ENSCAFG00000007143	ASAH1	16:41298213-41323077	73.0007	98.034	23.0024	112.085
ENSCAFG00000002885	HNRNPA2B1	14:39501299-39508911	121.963	265.967	115.307	110.128
ENSCAFG00000008640	ENSCAFG00000008640	27:5461575-5463452	69.5639	344.835	133.642	109.836
ENSCAFG00000002702	COL12A1	12:36722873-36838616	351.72	302.065	54.0227	109.032
ENSCAFG00000003631	RPS11	1:106998826-107002841	141.39	312.578	114.55	108.718
ENSCAFG00000018036	HSP90AA1	8:70092236-70096164	137.826	379.164	121.302	107.078
ENSCAFG00000004384	ENSCAFG00000004384	21:11659291-11692734	45.7646	48.3268	33.856	104.146
ENSCAFG00000014345	FN1	37:22455905-22523117	927.318	216.371	158.964	103.563
ENSCAFG00000012725	RPL35A	33:28741243-28744278	135.547	305.576	137.39	103.477
ENSCAFG00000028299	SCARNA21	5:32761580-32761721	241.169	140.26	278.334	103.341
ENSCAFG00000030746	ENSCAFG00000030746	1:60586581-60598997	606.285	459.131	1822.58	103.277
ENSCAFG00000012667	CYBRD1	36:15970942-15997705	117.48	142.046	34.6385	102.864
ENSCAFG00000004447	ITM2B	22:3255794-3263506	213.279	192.918	109.492	102.787
ENSCAFG00000010045	HMGN1	31:34276222-34282233	151.886	354.132	115.799	102.759
ENSCAFG00000011740	PECAM1	9:12167138-12223684	6.47446	11.5123	10.3029	101.785
ENSCAFG00000024955	ENSCAFG00000024955	18:51406705-51407693	70.4973	219.227	111.8	101.717
ENSCAFG00000011666	ENSCAFG00000011666	5:11293059-11296611	169.533	569.892	176.298	101.466
ENSCAFG00000030230	ENSCAFG00000030230	35:25700751-25732688	87.3857	35.8807	70.5932	99.6922
ENSCAFG00000000348	CANX	11:1968032-1998794	188.946	302.594	141.801	99.2454
ENSCAFG00000002646	ENSCAFG00000002646	10:49301062-49308186	105.813	257.764	85.2939	99.0701
ENSCAFG00000006734	ENSCAFG00000006734	15:39326098-39326323	114.608	313.632	62.1716	98.3623
ENSCAFG00000021068	SNORA42	17:7375281-7375414	19.2166	158.836	0	97.1183
ENSCAFG00000025991	SNORA61	2:71916749-71916882	19.2141	142.934	73.4463	97.1051
ENSCAFG00000007666	EIF4G2	21:33968668-33977654	106.834	213.56	147.266	95.7502
ENSCAFG00000016932	NPC2	8:47641184-47650543	86.5441	139.103	90.2662	94.4473
ENSCAFG00000017093	CALR	20:49250752-49255568	160.191	333.656	273.877	94.4127
ENSCAFG00000017055	KRTCAP2	7:42355236-42358121	104.574	236.215	119.441	93.8398
ENSCAFG00000003404	CAV1	14:55461083-55492691	8.62826	14.2293	12.5648	93.8243
ENSCAFG00000014707	ENSCAFG00000014707	2:77153275-77169947	98.6518	258.777	77.2429	93.7606
ENSCAFG00000012086	CTSS	17:59893334-59910743	42.6647	54.8591	22.5685	93.749
ENSCAFG00000029439	TMA7	27:40713878-40714070	82.325	179.523	68.072	93.145
ENSCAFG00000019158	EEF2	20:55576876-55585906	91.3738	225.011	66.9037	92.5443
ENSCAFG00000031290	C1QA	2:76667675-76670143	37.3302	16.1228	17.6925	92.1386
ENSCAFG00000030108	ENSCAFG00000030108	1:270004-275409	83.991	32.4431	62.6512	92.0979
ENSCAFG00000011495	GPX1	20:39889164-39890256	94.8364	284.61	59.8455	90.0773
ENSCAFG00000006545	ENSCAFG00000006545	15:37989555-37999460	108.253	349.908	120.687	90.0314
ENSCAFG00000028837	UQCR10	26:22953516-22957685	99.3888	273.912	66.4596	89.9432
ENSCAFG00000011405	TXNIP	17:58774750-58779448	25.9119	47.2253	7.22146	89.3112
ENSCAFG00000030587	RGCC	22:9202850-9205642	117.155	76.3803	107.016	89.0749
ENSCAFG00000018879	ENSCAFG00000018879	4:74934028-74951602	79.9553	287.47	86.252	88.6251
ENSCAFG00000012093	CTSK	17:59929301-59936715	1434.64	1390.98	67.7063	88.5567
ENSCAFG00000032218	ENSCAFG00000032218	X:914826-915096	114.462	317.207	162.592	88.3822
ENSCAFG00000000136	ENSCAFG00000000136	10:870560-876903	147.234	558.512	147.294	87.9686
ENSCAFG00000015796	TPM4	20:46356185-46376425	68.2082	164.513	72.4839	87.3491
ENSCAFG00000011821	TAGLN2	38:22228241-22229661	47.5959	190.721	96.5274	87.1314
ENSCAFG00000017516	ENSCAFG00000017516	8:61398102-61406936	72.7534	163.985	71.3658	86.4827
ENSCAFG00000016632	ENSCAFG00000016632	5:32494295-32500805	131.068	574.49	126.472	85.8718
ENSCAFG00000003829	LAPTM4A	17:15066921-15081562	111.224	150.879	106.228	85.3731
ENSCAFG00000016686	ENSCAFG00000016686	30:25175867-25210255	109.748	204.468	133.678	84.6001
ENSCAFG00000005859	P4HB	9:427877-437440	172.498	313.575	208.354	84.2487
ENSCAFG00000024922	ATP5J	31:21207238-21212219	91.213	266.458	103.481	84.1535
ENSCAFG00000010987	SLC25A6	X:913354-915257	98.6208	264.935	115.476	84.1233
ENSCAFG00000000500	ENSCAFG00000000500	12:983572-986969	27.5318	21.6222	25.4158	83.5265
ENSCAFG00000013214	ENSCAFG00000013214	30:10488058-10513241	113.063	199.152	154.833	83.2051
ENSCAFG00000007658	SFTPB	17:39419363-39426229	0.0242435	0.00952945	0	83.157
ENSCAFG00000012234	ENSCAFG00000012234	X:35702891-35703233	92.5378	205.024	80.0611	83.0687
ENSCAFG00000009618	CSDE1	17:52420640-52444215	146.571	289.847	94.1824	81.6239
ENSCAFG00000022001	SNORA9	AAEX03023460.1:11378-11510	24.2399	160.122	23.1038	81.5749
ENSCAFG00000025897	SNORA61	5:24840056-24840188	96.958	0	0	81.5741
ENSCAFG00000010121	CD81	18:46466498-46473960	38.7483	45.7316	70.6924	81.0608
ENSCAFG00000009421	MMP2	2:60470870-60494082	20.6376	18.7256	193.83	80.2316
ENSCAFG00000032731	ENSCAFG00000032731	9:37734557-37740115	0.410048	9.22717	3.82821	80.029
ENSCAFG00000024295	ENSCAFG00000024295	35:24092006-24092663	66.4267	187.988	103.827	79.7767
ENSCAFG00000014639	C1QC	2:76659986-76664962	46.8411	16.8122	17.051	79.2311
ENSCAFG00000001981	HSP90AB1	12:12638121-12664676	669.243	1545.74	117.29	78.9741
ENSCAFG00000030619	DSTN	24:5394173-5428399	117.692	150.457	75.8034	78.722
ENSCAFG00000006597	HMGB1	25:9430485-9558144	86.9636	258.814	69.3587	78.4089
ENSCAFG00000014837	COL5A2	36:30537638-30677658	148.463	105.689	190.551	78.0952
ENSCAFG00000008400	TMBIM6	27:4921605-4944783	43.0973	67.8094	55.354	77.7954
ENSCAFG00000019288	SSR4	X:121608470-121613891	79.4105	158.287	194.594	77.6556
ENSCAFG00000008212	ENSCAFG00000008212	2:56341884-56345554	105.634	211.515	100.313	77.6204
ENSCAFG00000011080	CD99	X:1410986-1431550	97.3361	131.459	125.391	77.3705
ENSCAFG00000000580	YWHAZ	13:2729502-2763613	76.9	157.638	68.6891	76.7132
ENSCAFG00000016912	ENSCAFG00000016912	4:40756781-40770088	77.3006	252.053	154.805	76.613
ENSCAFG00000031898	ATP6V0E1	4:39378006-39409968	128.295	213.25	56.7074	75.4067
ENSCAFG00000010923	HIST1H1C	35:24010905-24011547	96.0919	231.328	130.529	74.8871
ENSCAFG00000027909	SCARNA16	9:3776786-3776979	130.735	127.424	125.492	73.4595
ENSCAFG00000005153	CD93	24:559972-562211	43.2597	52.5956	20.7139	73.3122
ENSCAFG00000005866	EIF3K	1:114433407-114443814	95.2809	207.71	67.7917	73.2812
ENSCAFG00000019697	ENSCAFG00000019697	5:62301163-62312161	169.455	479.78	261.595	73.1596
ENSCAFG00000001778	ANXA1	1:84743275-84763121	137.881	161.796	171.173	72.7027
ENSCAFG00000006580	HNRNPA1	27:1016289-1020000	54.9713	166.613	70.1052	72.6282
ENSCAFG00000016008	RPL9	3:72988908-72993585	89.9873	143.356	57.1655	72.2841
ENSCAFG00000020104	CNN3	6:54398885-54406064	40.6137	128.818	76.0458	71.7984
ENSCAFG00000012914	CLIC4	2:74906962-74990353	53.0717	70.7301	63.1376	71.7651
ENSCAFG00000004724	ENSCAFG00000004724	9:5298341-5311184	84.9098	217.735	83.2821	71.623
ENSCAFG00000005757	ENSCAFG00000005757	17:25587167-25587410	86.3585	219.942	90.7618	71.2752
ENSCAFG00000027363	ENSCAFG00000027363	3:28697259-28697388	0	104.696	0	71.0585
ENSCAFG00000026309	SNORA16	25:7707985-7708114	0	0	0	71.0585
ENSCAFG00000010052	ENSCAFG00000010052	18:46009824-46019780	143.933	273.958	104.673	70.2568
ENSCAFG00000032525	AHNAK	18:54096782-54116632	51.2947	25.0638	80.2013	70.2212
ENSCAFG00000017648	ENSCAFG00000017648	7:45118241-45127224	123.384	477.863	97.8973	70.0994
ENSCAFG00000032168	MYL12B	7:69891346-69894878	62.0371	92.6253	38.2176	69.9159
ENSCAFG00000000377	ENSCAFG00000000377	12:176406-176718	81.0462	269.981	107.345	69.6835
ENSCAFG00000000945	MAN1A1	1:59106600-59273494	7.58105	11.8413	7.88196	69.4929
ENSCAFG00000019411	OAZ1	20:56767663-56773975	78.7107	186.911	48.0447	69.3466
ENSCAFG00000008704	THBS1	30:6770134-6785062	37.2847	57.9449	33.7688	68.6734
ENSCAFG00000032192	NEAT1_3	18:51767749-51767908	140.912	52.1333	88.8595	68.479
ENSCAFG00000014968	ENSCAFG00000014968	7:80937642-80938137	72.1611	211.042	63.8536	68.291
ENSCAFG00000029011	CD164	12:66295229-66309595	149.3	259.343	101.446	67.976
ENSCAFG00000023756	GNAS	24:43603364-43658252	86.1848	183.143	129.122	67.3448
ENSCAFG00000026141	SNORA5	JH373329.1:12133-12268	48.1614	39.2834	80.1543	67.3381
ENSCAFG00000002533	SEC61B	11:56279787-56286294	94.3979	284.294	120.788	67.2653
ENSCAFG00000014251	DDX3X	X:35759499-35772776	72.5074	128.729	140.061	66.6165
ENSCAFG00000015081	ARPC1B	6:10192600-10198294	106.093	215.637	57.3213	66.6002
ENSCAFG00000019840	RPL13	5:63976207-63980363	82.3112	210.015	77.0448	66.5878
ENSCAFG00000019189	BGN	X:121330383-121335433	135.343	75.9377	259.193	66.259
ENSCAFG00000008861	CPE	15:61396130-61421891	64.7473	97.5104	282.589	66.2234
ENSCAFG00000004985	ACTR3	19:35099042-35134443	103.732	276.541	65.1406	66.1074
ENSCAFG00000015827	PFN1	5:31670788-31671633	58.9487	244.371	56.7647	65.4504
ENSCAFG00000017034	TMED10	8:48224385-48257182	83.4891	151.989	74.0994	65.3748
ENSCAFG00000010178	CHCHD2	6:582178-585214	99.4197	329.344	90.051	65.1973
ENSCAFG00000015414	CREG1	7:30873052-30884395	39.0548	99.1064	31.8397	64.939
ENSCAFG00000019521	FLNA	X:122061569-122083141	67.2606	152.407	116.691	64.9355
ENSCAFG00000000426	LYZ	10:11346196-11352276	9.09925	17.8671	3.85147	64.6666
ENSCAFG00000032458	ATPIF1	2:72188685-72191270	75.9786	225.279	96.2885	64.6128
ENSCAFG00000024413	ENSCAFG00000024413	15:49438965-49439232	83.4397	264.665	87.6683	64.5542
ENSCAFG00000024443	ENSCAFG00000024443	17:59158464-59158872	279.965	1280.78	146.668	64.0513
ENSCAFG00000032504	ENSCAFG00000032504	9:54023384-54025001	59.3997	28.8617	59.3576	64.0078
ENSCAFG00000001399	ENSCAFG00000001399	1:75500484-75512921	82.5152	210.624	75.5677	63.9635
ENSCAFG00000018250	PLS3	X:88354617-88399679	54.5352	83.0881	53.2156	63.9522
ENSCAFG00000002753	GPNMB	14:36918912-36947518	27.7767	28.7127	11.8527	63.9273
ENSCAFG00000013250	RGS5	38:19683201-19725518	1.07191	1.23787	2.81208	63.0999
ENSCAFG00000010290	ENSCAFG00000010290	38:2875853-2956353	0.0444509	0.0945646	0.323973	62.9696
ENSCAFG00000000027	RPL34	1:5154792-5155707	77.2863	259.389	56.7531	62.9428
ENSCAFG00000008557	APP	31:21350911-21614337	66.8351	67.4566	109.871	62.8124
ENSCAFG00000004320	CNBP	20:2916623-2929307	72.3379	198.682	53.633	62.6145
ENSCAFG00000000814	DLA-DQB1	12:2244598-2250735	18.0154	8.75012	6.18188	62.5475
ENSCAFG00000031512	HIST1H1E	AAEX03023755.1:4191-4851	70.6672	156.596	101.012	62.5356
ENSCAFG00000004151	ANXA5	19:18419428-18451344	34.3641	73.0442	80.3504	62.2778
ENSCAFG00000030896	RPS23	3:25208657-25212356	80.9167	244.683	72.4218	62.1913
ENSCAFG00000030258	ENSCAFG00000030258	8:72906320-73387840	3.22499	0.199894	2.14744	62.1859
ENSCAFG00000012371	ENSCAFG00000012371	7:11021236-11021456	66.9544	191.188	53.069	62.1189
ENSCAFG00000025105	ENSCAFG00000025105	25:31148662-31148830	81.4748	92.6531	125.316	61.863
ENSCAFG00000019064	TMEM59	5:54960068-54992100	150.934	153.396	112.302	61.6055
ENSCAFG00000012916	S100A11	17:61020412-61021598	65.8897	117.005	82.9516	61.553
ENSCAFG00000032531	ENSCAFG00000032531	23:20349562-20351431	59.307	26.7273	56.0738	61.489
ENSCAFG00000017647	CLTC	9:34116633-34183017	70.4567	126.333	70.212	60.9684
ENSCAFG00000011878	BZW1	37:10005685-10017192	64.5679	120.815	44.4714	60.7476
ENSCAFG00000028157	SNORA31	22:5715680-5715814	30.9085	178.981	59.3613	60.7339
ENSCAFG00000018286	ENSCAFG00000018286	4:59434991-59484630	72.3497	151.826	56.4986	60.479
ENSCAFG00000018171	CCL5	9:37817390-37823880	4.72322	3.38024	4.36132	60.447
ENSCAFG00000015753	SFTPD	4:29394767-29407293	0.00828037	0.0136185	0.0260975	60.4362
ENSCAFG00000002585	RPL28	1:102301011-102305193	52.2677	113.06	65.7098	60.1802
ENSCAFG00000000989	SERINC1	1:61814868-61845228	92.8598	93.916	90.4147	59.8648
ENSCAFG00000004615	APOC1	1:110520113-110522563	50.1884	30.5886	10.0832	59.7753
ENSCAFG00000031288	NEAT1_2	18:51768108-51768263	121.257	39.5822	101.101	59.6552
ENSCAFG00000004403	SNRPD2	1:109891252-109896712	83.7228	283.693	87.4481	59.5401
ENSCAFG00000023168	ENSCAFG00000023168	2:73579041-73582786	60.335	175.021	63.5207	59.3181
ENSCAFG00000014738	ENSCAFG00000014738	18:53048901-53050528	85.2813	242.645	105.83	59.2717
ENSCAFG00000000567	ENSCAFG00000000567	13:2560574-2580371	84.3913	157.935	78.7682	59.1905
ENSCAFG00000026372	SNORA12	28:13008499-13008647	62.5327	54.864	179.675	59.022
ENSCAFG00000024869	ADAMDEC1	25:33046263-33061498	0.331646	0.455262	0.0681608	59.0192
ENSCAFG00000001395	DDX17	10:26282591-26305371	62.3782	88.6359	65.3296	58.64
ENSCAFG00000003772	SNX3	12:65252838-65294349	64.7297	145.423	42.0564	58.6384
ENSCAFG00000014800	EID1	30:15109163-15109739	55.5186	130.707	59.7344	58.5155
ENSCAFG00000012050	MCL1	17:59736610-59763111	65.9978	91.3114	28.337	58.0729
ENSCAFG00000009062	PGAM1	28:10720325-10726754	71.2161	198.137	213.47	57.9994
ENSCAFG00000004703	ENSCAFG00000004703	9:5435027-5438349	63.2064	201.15	61.3802	57.9439
ENSCAFG00000014553	TPI1	27:38154518-38158001	84.4031	167.936	114.183	57.1551
ENSCAFG00000011911	COL6A1	31:39301587-39319176	43.8192	40.2835	130.412	57.0279
ENSCAFG00000013544	HSPB1	6:7487249-7490096	38.511	203.506	39.4682	56.9267
ENSCAFG00000025237	CA3	29:31935191-31945585	90.1497	251.612	136.962	56.8328
ENSCAFG00000030967	COX14	27:4609390-4609558	36.1117	77.4372	40.8491	56.4969
ENSCAFG00000003331	ENSCAFG00000003331	11:68557053-68560565	0.0257449	0.154888	0.0382711	56.351
ENSCAFG00000008870	SSR3	23:50139105-50185218	84.2094	157.874	100.689	56.2368
ENSCAFG00000014618	ARPC2	37:24916822-24930830	69.8159	165.465	54.7254	55.8221
ENSCAFG00000016104	GABARAP	5:32208305-32209857	63.1717	134.881	82.0102	55.4647
ENSCAFG00000032595	SNRPG	10:68826249-68836755	64.7764	191.32	55.8669	55.165
ENSCAFG00000008456	ENSCAFG00000008456	26:8267370-8274283	42.4865	81.3553	25.3218	55.1054
ENSCAFG00000012195	ENSCAFG00000012195	27:25473221-25492908	33.978	143.475	52.814	55.1007
ENSCAFG00000023650	ARPC4	20:8445270-8449746	82.2979	228.008	83.5243	54.8632
ENSCAFG00000023443	UBB	5:39533530-39534220	49.1104	103.918	53.0991	54.8289
ENSCAFG00000019738	ATP5F1	6:40613727-40625949	68.4837	289.439	70.4517	54.7839
ENSCAFG00000019881	CYBA	5:64692711-64701056	64.2417	134.273	34.6286	54.7293
ENSCAFG00000018213	EIF5	8:71104235-71109840	56.0779	157.839	60.6664	54.5948
ENSCAFG00000004043	LAMA4	12:68535958-68639178	39.5221	65.3408	19.3236	54.5017
ENSCAFG00000006069	COL4A2	22:58697165-58946371	6.58954	12.7172	8.56166	54.4681
ENSCAFG00000001002	SMPDL3A	1:62092120-62110299	32.9507	24.9339	21.6757	54.4665
ENSCAFG00000003402	CAV2	14:55437589-55458776	9.96936	10.5667	6.70302	54.3658
ENSCAFG00000016065	ENSCAFG00000016065	X:44508996-44509863	60.7295	176.496	50.5422	54.2907
ENSCAFG00000020150	RPL5	6:56203395-56214876	69.8784	205.372	64.1258	54.0905
ENSCAFG00000031092	RPL39	35:3404707-3404860	46.5173	82.0146	71.6253	54.0889
ENSCAFG00000007117	EIF4B	27:2120126-2150322	40.8191	83.3327	55.1071	54.0257
ENSCAFG00000013659	EIF4A2	34:19354868-19361729	17.7682	31.6894	29.2852	53.9246
ENSCAFG00000008292	HEXB	2:57222155-57248521	84.7726	86.5729	37.3427	53.8548
ENSCAFG00000008101	PLOD2	23:41289827-41383170	203.674	205.69	225.187	53.7946
ENSCAFG00000004074	SEPW1	1:108285442-108289551	81.683	145.404	59.6742	53.5654
ENSCAFG00000005386	SERPINH1	21:23033454-23042446	146.298	239.706	169.949	53.4209
ENSCAFG00000014346	C1S	27:37976131-37985995	7.07613	3.39338	20.1597	53.3151
ENSCAFG00000001345	ENSCAFG00000001345	11:26758567-26793507	53.8532	127.5	62.4952	53.2286
ENSCAFG00000020196	HSPA5	9:57851093-57855257	122.78	311.136	106.005	53.1302
ENSCAFG00000014648	ENSCAFG00000014648	8:28224477-28239190	54.5829	136.368	52.6446	53.0052
ENSCAFG00000023066	RHOA	20:39824574-39887215	74.8037	142.565	38.8566	52.6767
ENSCAFG00000013807	TMEM47	X:29675198-29706428	4.62424	21.8089	8.71839	52.6677
ENSCAFG00000020954	U3	9:33252597-33252812	85.0984	332.15	585.391	52.6344
ENSCAFG00000000584	ZNF706	13:2970828-2973143	59.269	149.58	31.7052	52.5844
ENSCAFG00000018598	C6	4:68258107-68318219	0.0376597	0.0198168	0.0192482	52.5611
ENSCAFG00000002313	OGN	1:98939080-98959173	36.7439	20.0096	18.8816	52.4338
ENSCAFG00000023111	ENSCAFG00000023111	17:60984424-60987378	41.7371	101.409	56.6327	52.3211
ENSCAFG00000020849	SNORA15	6:553383-553523	53.2648	116.748	128.493	51.9903
ENSCAFG00000019501	ENSCAFG00000019501	20:57289227-57290517	65.0905	170.774	55.8332	51.9183
ENSCAFG00000000621	ENSCAFG00000000621	12:1209772-1215229	86.2759	120.001	43.5485	51.7325
ENSCAFG00000032117	POLR2K	8:10653491-10653665	34.3869	80.5897	35.1383	51.308
ENSCAFG00000010890	ENSCAFG00000010890	37:6984950-7026304	107.858	580.949	66.2183	51.2781
ENSCAFG00000004486	PICALM	21:13437969-13542014	41.6407	28.494	32.6333	50.6463
ENSCAFG00000023628	ENSCAFG00000023628	9:26991597-27005600	76.1801	307.049	88.8873	50.5655
ENSCAFG00000017207	CCNG1	4:47802740-47806942	32.0058	65.1413	22.2588	50.1466
ENSCAFG00000013413	RHOC	17:62869582-62871890	31.9591	53.315	54.7941	49.7701
ENSCAFG00000019322	GNG10	9:47283271-47284375	73.2808	170.757	56.4964	49.5694
ENSCAFG00000029903	U4	26:16223463-16223604	87.5309	129.899	256.746	49.5659
ENSCAFG00000014579	PRDX6	7:25664090-25675877	29.0002	83.2566	31.658	49.406
ENSCAFG00000012707	PSMB4	17:60461244-60463496	80.0636	487.054	55.7359	49.3715
ENSCAFG00000010080	MYO1B	37:1747984-1922569	136.807	155.499	54.302	49.2209
ENSCAFG00000007330	REEP5	3:7991-25810	84.0981	137.327	84.7774	49.085
ENSCAFG00000018440	ENSCAFG00000018440	8:72784831-72785869	46.3565	60.7898	35.6382	49.0711
ENSCAFG00000003120	MACF1	15:3360562-3639831	46.7253	21.931	25.6966	48.9709
ENSCAFG00000020062	DPYD	6:51814572-52578213	25.6317	15.3671	9.67463	48.7955
ENSCAFG00000008678	CCNI	32:1613745-1621643	28.5044	47.9311	55.6544	48.6358
ENSCAFG00000025063	ENSCAFG00000025063	7:6602850-6643653	40.7838	44.706	15.1374	48.5751
ENSCAFG00000008940	HNRNPDL	32:6404204-6407845	32.9737	89.6594	47.4447	48.4359
ENSCAFG00000020799	SNORA33	4:66430736-66430866	129.983	0	0	48.43
ENSCAFG00000005151	BRK1	20:8221878-8231256	48.5884	121.938	66.5882	48.2543
ENSCAFG00000015746	KDELR2	6:11796482-11816099	102.949	260.238	118.783	48.2048
ENSCAFG00000023760	ENSCAFG00000023760	7:23277232-23277562	54.2852	119.426	43.0897	48.1655
ENSCAFG00000003663	GSN	11:74248246-74268129	35.5663	43.275	41.8891	47.9072
ENSCAFG00000007112	ENSCAFG00000007112	29:9351712-9369348	46.6256	89.875	56.8073	47.8587
ENSCAFG00000010816	PTP4A2	2:69223091-69235865	43.3043	115.641	47.0964	47.8576
ENSCAFG00000024189	SERPINF1	9:45891047-45902636	136.436	138.424	52.431	47.7433
ENSCAFG00000028947	ELN	6:6304622-6321742	6.13177	1.24742	9.25657	47.7256
ENSCAFG00000029298	ENSCAFG00000029298	9:61013837-61042520	24.8406	50.6394	25.9375	47.6799
ENSCAFG00000008603	MBNL1	23:46737904-46940731	49.0659	48.4349	46.4941	47.3896
ENSCAFG00000013234	LAMC1	7:16406352-16529051	19.8554	31.8757	47.2467	47.2996
ENSCAFG00000014116	ATP6AP2	X:35050255-35072775	110.322	203.557	84.785	47.1459
ENSCAFG00000006897	IL6ST	2:43213416-43260246	39.145	44.1295	43.6797	47.0354
ENSCAFG00000021576	U1	9:33271904-33272067	40.9421	399.306	141.592	46.673
ENSCAFG00000002387	COX5B	10:44979739-44985971	64.7663	230.41	60.5517	46.4988
ENSCAFG00000001630	MYH9	10:28063625-28124814	51.0746	56.3684	42.2057	46.4173
ENSCAFG00000007893	RBP4	28:7823194-7830387	44.5706	71.8623	410.889	46.2301
ENSCAFG00000006153	BTG1	15:32647471-32647912	74.2524	68.922	73.2317	46.2265
ENSCAFG00000005309	LBH	17:23944330-23967252	56.9773	51.8293	46.4627	46.177
ENSCAFG00000005238	PPP1CB	17:22680642-22700921	63.8835	130.827	81.3462	46.105
ENSCAFG00000007547	DYNLRB1	24:23633603-23653272	45.5521	80.1591	70.0245	46.0682
ENSCAFG00000015670	PTEN	26:37853134-37913097	36.3111	17.6533	6.16642	46.0097
ENSCAFG00000007044	HNRNPF	28:3670454-3671699	55.1744	156.036	45.0883	45.994
ENSCAFG00000008118	ARRDC3	3:17691960-17706304	25.0507	19.6241	20.6352	45.7987
ENSCAFG00000002307	ASPN	1:98881532-98905712	11.5187	5.90109	63.1606	45.6569
ENSCAFG00000008540	MYL9	24:25322799-25333505	18.2282	44.2585	6.18429	45.1967
ENSCAFG00000004397	YME1L1	2:6730714-6829076	46.3374	80.0202	51.5388	45.1823
ENSCAFG00000000994	ENSCAFG00000000994	11:22352734-22366599	48.4717	126.075	44.6811	45.0672
ENSCAFG00000020069	KARS	5:75175860-75188021	44.2738	111.626	59.0512	45.03
ENSCAFG00000009261	SLC38A2	27:8055211-8069047	42.4464	69.231	113.238	44.9329
ENSCAFG00000001640	CALU	14:7868890-7899750	144.413	207.058	131.337	44.8551
ENSCAFG00000019351	TCEB2	6:38311142-38314572	57.5769	141.01	43.9081	44.8092
ENSCAFG00000014026	TYSND1	4:21106872-21132547	36.9245	83.717	79.2464	44.7583
ENSCAFG00000000206	CDO1	11:5512545-5524624	4.31864	15.383	21.9176	44.7072
ENSCAFG00000009533	SSR1	35:7264119-7303484	61.7183	92.2872	74.8205	44.2022
ENSCAFG00000005449	TGFBR2	23:13886404-13945343	36.3276	36.6999	13.2457	43.4319
ENSCAFG00000024756	UBE2D3	21:44734922-44735374	33.0767	86.2688	45.7096	43.3252
ENSCAFG00000011247	LAPTM5	2:70188080-70215429	47.5378	90.5203	8.30622	43.2927
ENSCAFG00000003169	CALD1	16:13085973-13279666	19.0197	44.2245	16.7597	43.1659
ENSCAFG00000028485	ENSCAFG00000028485	1:112416500-112426855	70.6423	160.125	47.1217	43.1286
ENSCAFG00000000443	TUBB	12:512944-516144	71.6986	268.099	64.8277	43.1064
ENSCAFG00000003012	ENSCAFG00000003012	15:2887749-2899270	56.0448	143.352	43.9894	43.0704
ENSCAFG00000013341	ARPC5	7:16977711-16983369	38.0559	68.9964	20.636	42.9725
ENSCAFG00000018608	C7	4:68450495-68502831	0.0469673	0.0414763	0.0288724	42.9692
ENSCAFG00000006913	ENSCAFG00000006913	1:116960988-116967493	64.4143	164.461	82.2537	42.7371
ENSCAFG00000004895	DBI	19:30640428-30645704	30.5991	93.1178	38.1699	42.7032
ENSCAFG00000019973	HSBP1	5:68477916-68479086	39.88	80.1491	35.4488	42.6545
ENSCAFG00000014843	FERMT2	8:29081076-29132799	44.7597	110.17	54.5658	42.641
ENSCAFG00000005847	ADAM9	16:26410906-26551122	25.6572	37.2065	15.3223	42.606
ENSCAFG00000000958	GJA1	1:60941787-60942950	123.599	229.218	275.109	42.3884
ENSCAFG00000028568	JCHAIN	13:59961183-59971665	2.16465	0.943178	1.81778	42.2612
ENSCAFG00000007153	RAB2A	29:10953370-11042786	63.5711	125.72	63.2315	42.1417
ENSCAFG00000016417	SLC34A2	3:84688261-84723108	0.00979476	0.00803599	0.011171	42.1226
ENSCAFG00000003102	ENSCAFG00000003102	14:43592296-43605779	12.451	14.4446	17.7579	42.0376
ENSCAFG00000008927	SPCS1	20:37091798-37166263	27.9908	83.7201	25.4892	41.9804
ENSCAFG00000017270	ENSCAFG00000017270	X:60374854-60395801	106.134	222.42	137.053	41.7804
ENSCAFG00000013353	ENSCAFG00000013353	38:17670398-17676699	66.5668	157.789	59.7292	41.4455
ENSCAFG00000007537	ERBB2IP	2:51577414-51728906	27.6493	28.8638	28.8851	41.2419
ENSCAFG00000010826	SF3B1	37:6920833-6962848	45.9092	55.1504	26.4566	41.0103
ENSCAFG00000019216	GNB1	5:56777531-56879774	42.1673	104.977	44.0394	40.8973
ENSCAFG00000003459	SEC61G	18:5564446-5570937	43.4716	123.644	76.0744	40.5638
ENSCAFG00000029442	CTGF	1:25387129-25511127	80.1737	13.5112	67.8855	40.5593
ENSCAFG00000012079	MCAM	5:14593174-14597904	16.936	43.4837	6.85228	40.5302
ENSCAFG00000013015	ENSCAFG00000013015	38:21054893-21060947	15.1842	13.6966	9.35969	40.4662
ENSCAFG00000009910	PEBP1	26:14499957-14546447	28.7634	107.678	70.3317	40.4418
ENSCAFG00000028765	ENSCAFG00000028765	23:47178-54047	57.5689	49.9751	27.7335	40.3783
ENSCAFG00000007602	COPB2	23:35536806-35566719	77.4764	137.042	70.0212	40.2987
ENSCAFG00000014573	P4HA1	4:23597014-23662948	50.65	80.0943	127.372	40.2909
ENSCAFG00000014597	ITGAV	36:28815196-28890642	158.035	186.27	67.3758	40.1749
ENSCAFG00000003408	CAPZA2	14:55763585-55824629	45.5086	112.315	36.8391	40.0523
ENSCAFG00000007016	ENSCAFG00000007016	27:1906132-1909613	22.9299	46.6117	45.826	40.0395
ENSCAFG00000002413	DST	12:23714641-24195420	31.5177	19.3491	30.1378	40.0096
ENSCAFG00000029889	ENSCAFG00000029889	30:7256466-7259080	30.1416	74.4611	45.4351	39.9676
ENSCAFG00000029055	TMEM258	6:67533801-67534041	40.3093	82.5236	67.823	39.9321
ENSCAFG00000012960	SEPT2	25:51305530-51326870	31.326	64.9937	55.8402	39.6557
ENSCAFG00000007468	ENSCAFG00000007468	26:6037392-6047807	81.4497	195.802	36.674	39.6329
ENSCAFG00000017230	SLIRP	8:50471228-50478883	38.1093	114.91	47.968	39.5701
ENSCAFG00000001530	ENSCAFG00000001530	14:7516958-7517378	29.9411	81.1321	42.5912	39.5487
ENSCAFG00000012338	NENF	7:10622467-10624418	37.5802	71.5337	47.7023	39.5404
ENSCAFG00000018615	JAK1	5:45328691-45407460	47.4129	67.7375	38.4831	39.4166
ENSCAFG00000015835	HNRNPU	7:35833794-35842967	53.6356	114.517	49.6381	39.3742
ENSCAFG00000017071	ENSCAFG00000017071	X:55624558-55631359	35.3686	91.7283	68.714	39.3277
ENSCAFG00000012442	DDX6	5:15005330-15030790	45.5078	111.928	70.6445	39.1853
ENSCAFG00000005180	ENSCAFG00000005180	17:21580212-21793234	49.7516	129.262	46.333	39.1062
ENSCAFG00000032344	C1QB	2:76649362-76655660	18.668	5.94454	8.35542	39.0683
ENSCAFG00000005694	NAP1L1	15:19144142-19175674	53.0862	139.637	59.0973	39.0386
ENSCAFG00000001230	GNG5	12:3966946-3967147	38.6316	75.7508	39.5353	39.0052
ENSCAFG00000019921	COX4I1	5:66883603-66890296	47.4847	139.641	40.999	38.9896
ENSCAFG00000011565	CORO1B	18:50026678-50065141	33.6987	94.4716	35.4445	38.9471
ENSCAFG00000002708	TMEM30A	12:36898525-36932174	67.6133	171.059	34.0587	38.8966
ENSCAFG00000015041	DDOST	2:78268502-78275789	67.2085	159.554	85.7466	38.8557
ENSCAFG00000012882	TMEM50A	2:74505071-74521093	45.8756	72.5838	38.2912	38.8307
ENSCAFG00000015116	ENSCAFG00000015116	3:63026641-63027736	0.126598	0.352774	30.9805	38.8006
ENSCAFG00000000487	ENSCAFG00000000487	12:892227-895691	98.438	67.4653	9.76552	38.6503
ENSCAFG00000018359	IL13RA1	X:90925591-90980707	35.3534	56.4596	11.2186	38.5542
ENSCAFG00000032714	DNAJC19	34:14199784-14204560	36.1991	84.2602	40.9867	38.4725
ENSCAFG00000018068	TSPAN3	30:39248313-39263338	55.4726	93.521	45.2494	38.4329
ENSCAFG00000029189	TIMP3	10:30622922-30681879	14.0216	47.6782	19.5554	38.2738
ENSCAFG00000030696	ENSCAFG00000030696	35:24194336-24194648	13.0448	44.7013	54.9183	38.2505
ENSCAFG00000028848	JUNB	20:49359398-49360442	33.9398	48.9754	151.707	38.2195
ENSCAFG00000028987	ENSCAFG00000028987	AAEX03025866.1:1587-4673	181.144	44.3817	854.894	38.0977
ENSCAFG00000032748	UBL3	25:10100695-10170052	26.4484	41.1686	25.0908	38.0405
ENSCAFG00000010117	ENSCAFG00000010117	3:35697802-35699502	68.019	226.967	42.334	37.9719
ENSCAFG00000031869	ENSCAFG00000031869	9:37763224-37766818	19.3314	37.3884	15.8894	37.9635
ENSCAFG00000015598	DHRS7	8:35252168-35270054	38.9321	45.8586	15.9665	37.8189
ENSCAFG00000007838	SERPING1	18:38570606-38580831	17.0221	1.67373	10.4322	37.7991
ENSCAFG00000000336	HNRNPH1	11:2051370-2060154	43.8478	96.5675	38.9652	37.621
ENSCAFG00000009289	SRSF6	24:31217125-31220308	30.4371	74.4967	40.5972	37.619
ENSCAFG00000017710	METTL9	6:23181065-23358066	39.1996	66.4684	37.1156	37.5133
ENSCAFG00000011555	MFGE8	3:52054884-52064689	57.7843	48.9161	70.3274	37.4356
ENSCAFG00000008687	CCT8	31:24061340-24076316	49.8522	221.388	63.4274	37.4225
ENSCAFG00000003591	C5	11:73949273-74029851	0.0557622	0.0152259	0.0376445	37.3378
ENSCAFG00000002744	SPTBN1	10:55429988-55573257	5.94209	11.7138	13.0649	37.3289
ENSCAFG00000008737	RPN2	24:25827641-25886946	66.4573	135.638	60.8869	37.3177
ENSCAFG00000001441	MTCH1	12:6033586-6047836	52.839	141.007	40.3134	37.2148
ENSCAFG00000014684	PTMS	27:38268794-38270050	18.3447	36.4805	33.2203	37.1091
ENSCAFG00000016459	LSM8	18:55715092-55715389	45.2981	152.945	28.9813	37.0308
ENSCAFG00000001818	DNAJA1	11:50156088-50167536	50.0057	158.652	59.7517	37.0265
ENSCAFG00000003197	ACTR2	10:64696185-64730512	45.7534	127.943	37.9817	36.9832
ENSCAFG00000031033	EMP1	27:33177638-33184332	28.3034	39.4042	64.3353	36.8272
ENSCAFG00000031877	TUG1_4	26:23998024-23998198	82.9652	58.8011	97.9616	36.8138
ENSCAFG00000000661	EZR	1:48161361-48210131	35.9339	66.2666	69.6763	36.7622
ENSCAFG00000002525	COL15A1	11:56026369-56133494	33.7635	37.9866	24.1067	36.7365
ENSCAFG00000012257	AP2M1	34:17073417-17079971	26.2265	69.9522	46.3056	36.6974
ENSCAFG00000000450	TSPAN8	10:12785740-12817966	0.291389	0.183125	0.22394	36.6735
ENSCAFG00000011574	HIST2H2AC	17:59175705-59176095	46.1353	213.175	44.3655	36.6294
ENSCAFG00000003187	RAB1A	10:64564350-64590654	46.6829	121.988	46.9153	36.5532
ENSCAFG00000007620	PREX2	29:17458081-17734659	0.563318	1.48651	2.17927	36.407
ENSCAFG00000002007	SAMD9L	14:18643997-18648755	19.9676	8.91291	48.7791	36.3989
ENSCAFG00000014548	FBN1	30:14638883-14864146	8.32949	5.9248	3.0879	36.3171
ENSCAFG00000002292	CLTA	11:52659890-52680985	39.8542	127.465	37.7995	36.3066
ENSCAFG00000020432	WLS	6:77053126-77146637	26.8057	44.1338	43.0602	36.2972
ENSCAFG00000020425	CDH11	5:84076739-84124245	146.523	238.076	126.922	36.2349
ENSCAFG00000005423	STT3B	23:13036094-13143573	94.2148	248.89	44.5205	36.2046
ENSCAFG00000004975	RABAC1	1:112350980-112354335	82.6009	105.237	81.9535	36.0763
ENSCAFG00000000326	UTRN	1:35727461-36225845	48.9029	40.4069	33.3309	36.0595
ENSCAFG00000004107	SEC61A1	20:2070713-2087790	64.6704	142.002	110.274	36.0038
ENSCAFG00000003403	PDIA4	16:1797419-1818429	59.7355	146.675	48.1904	35.9981
ENSCAFG00000014322	PCOLCE	6:9085216-9090097	64.5824	79.5302	133.506	35.9596
ENSCAFG00000006395	SNRPF	15:35692220-35698674	31.7196	153.622	36.4098	35.9011
ENSCAFG00000018439	ITGA1	4:62294081-62455650	4.59695	2.71072	5.94257	35.891
ENSCAFG00000007045	ENSCAFG00000007045	24:21094770-21096390	19.1317	99.0964	119.835	35.8774
ENSCAFG00000018349	CCL2	9:39007881-39010042	6.3024	27.5764	13.2356	35.8507
ENSCAFG00000032728	ENSCAFG00000032728	9:54897329-54907664	47.1389	194.881	40.4037	35.7941
ENSCAFG00000008735	MOB1A	17:48915206-48932877	52.7498	117.096	36.1816	35.7939
ENSCAFG00000009380	OSGEPL1	37:475007-502263	25.6208	22.5594	9.07737	35.7412
ENSCAFG00000008738	TM9SF3	28:9902562-9970730	47.7238	120.511	37.788	35.5962
ENSCAFG00000001699	OSTF1	1:83085088-83115235	28.1504	77.5278	23.7844	35.5372
ENSCAFG00000027646	SCARNA4	7:41883248-41883377	0	0	0	35.5293
ENSCAFG00000025843	SNORA30	6:17461318-17461447	0	0	60.4744	35.5293
ENSCAFG00000025083	FADS1	18:54659484-54670815	18.4676	31.9479	8.67122	35.4452
ENSCAFG00000026214	SNORA18	21:7020493-7020624	0	0	30.0904	35.4342
ENSCAFG00000004250	RAB10	17:20181362-20264927	36.783	94.316	49.9843	35.3656
ENSCAFG00000005637	ENSCAFG00000005637	19:51154554-51177962	53.8773	164.322	49.3466	35.2931
ENSCAFG00000007026	CXCL12	28:2895914-2899207	6.03503	6.20736	1.18083	35.2627
ENSCAFG00000009449	UQCRB	29:40742548-40744543	54.9343	169.339	25.0361	35.1856
ENSCAFG00000009771	TTC3	31:32244167-32349255	75.674	90.4377	69.4124	35.1643
ENSCAFG00000008871	ANTXR2	32:4148382-4301975	29.5601	36.7629	55.7124	35.0995
ENSCAFG00000005747	C8orf4	16:25213028-25213400	4.74406	6.23009	4.0697	35.0625
ENSCAFG00000006323	LAMP1	22:60678316-60694767	45.3732	109.024	18.6122	35.0168
ENSCAFG00000031458	ENSCAFG00000031458	26:16346369-16348857	26.5649	101.522	106.395	34.9486
ENSCAFG00000008343	TM4SF1	23:44149038-44157177	7.05904	7.98577	3.89851	34.9251
ENSCAFG00000031478	ATP6V1G1	11:68755643-68759219	79.3403	156.541	44.8823	34.9213
ENSCAFG00000015383	TNFSF10	34:36718784-36735089	56.8121	61.0994	9.04334	34.9103
ENSCAFG00000015013	LGALS3	8:30983632-30994816	66.5278	126.192	77.1311	34.7821
ENSCAFG00000002309	OMD	1:98923446-98934408	123.187	69.391	202.54	34.779
ENSCAFG00000019848	COL5A1	9:50741551-50856744	116.98	91.87	170.629	34.7749
ENSCAFG00000015095	LAP3	3:62898993-62924846	24.6041	55.8397	19.4012	34.7203
ENSCAFG00000010807	PDCD4	28:22197851-22226253	10.1711	11.7928	56.5497	34.7053
ENSCAFG00000001324	ATF4	10:25528475-25530202	34.7272	53.6394	71.3275	34.6577
ENSCAFG00000015718	HIF1A	8:36613491-36655522	61.8262	49.2002	52.4598	34.6337
ENSCAFG00000003216	SEPT7	14:47413364-47497272	31.5381	63.8754	37.3679	34.6016
ENSCAFG00000023527	ENSCAFG00000023527	3:91744154-91745181	39.0032	115.723	34.6444	34.5385
ENSCAFG00000014445	TRMT112	18:52754747-52755427	30.1515	96.252	42.4374	34.5028
ENSCAFG00000029227	CSRP1	7:1400667-1424651	9.96736	13.3132	7.96021	34.4681
ENSCAFG00000013800	FIS1	6:8642127-8645604	30.8792	54.7721	22.9101	34.4528
ENSCAFG00000017049	PANK3	4:43168534-43186108	20.3981	32.8571	29.8757	34.4471
ENSCAFG00000012989	ENSCAFG00000012989	27:31840010-31840319	26.6306	232.646	54.8464	34.4465
ENSCAFG00000013477	ENSCAFG00000013477	17:62901485-62927530	35.2769	77.0933	36.102	34.3896
ENSCAFG00000016587	ENSCAFG00000016587	9:23474475-23484408	42.0634	178.148	43.8738	34.3675
ENSCAFG00000007866	TRAM1	29:19669627-19703696	54.2966	128.03	26.4508	34.3277
ENSCAFG00000009569	SPP1	32:11354095-11362391	602.051	598.458	95.3203	34.268
ENSCAFG00000015300	SPPL2A	30:16593212-16649194	76.1634	124.569	28.3465	34.2222
ENSCAFG00000000816	EIF3H	13:16103877-16209720	38.2642	103.507	49.2723	34.1966
ENSCAFG00000007455	RCN1	18:35372639-35386045	13.9874	22.3906	49.3754	34.1337
ENSCAFG00000003930	NDUFB2	16:8331272-8341237	93.6537	284.402	31.8142	34.0723
ENSCAFG00000032422	RARRES1	23:51992906-52019047	49.8315	46.5136	112.336	34.0453
ENSCAFG00000016607	MSN	X:50708745-50775955	37.4649	70.3122	19.449	34.0033
ENSCAFG00000015206	ENSCAFG00000015206	21:40680857-40685074	0.465853	0.338087	13.3571	33.9989
ENSCAFG00000032392	ENSCAFG00000032392	JH373278.1:236295-239099	29.6667	103.089	24.8609	33.9534
ENSCAFG00000012457	C4orf3	32:38217978-38218185	22.5548	47.9018	33.2573	33.9095
ENSCAFG00000011516	TOMM20	4:4785865-4800958	32.9256	82.4853	66.9657	33.8719
ENSCAFG00000004810	CXCL17	1:111970130-111986430	0	0	0	33.834
ENSCAFG00000008785	ARL2BP	2:59128492-59133765	40.4471	107.031	58.5187	33.7949
ENSCAFG00000010865	ENSCAFG00000010865	37:7010894-7020336	77.4313	353.429	51.6561	33.7681
ENSCAFG00000008404	CLU	25:29982186-29999565	29.7016	54.6622	19.1863	33.6972
ENSCAFG00000007755	MAT2A	17:39527161-39532467	22.8141	38.1139	20.2241	33.6264
ENSCAFG00000016151	ENSCAFG00000016151	27:45223179-45249185	90.1337	164.752	35.1766	33.6031
ENSCAFG00000011462	CFI	32:29916297-29986135	33.8103	26.7047	8.30171	33.5941
ENSCAFG00000006821	PCBP2	27:1736666-1756956	25.0046	58.1332	60.9029	33.4733
ENSCAFG00000011722	CD34	7:6735888-6758104	3.85918	10.0669	8.09353	33.4569
ENSCAFG00000028839	RAB18	2:6072585-6112757	34.047	37.7705	46.8473	33.449
ENSCAFG00000000340	CMC2	10:6582004-6582244	38.3969	104.656	39.8502	33.3321
ENSCAFG00000015860	SCGB1A1	18:54187088-54191565	0	0	0	33.3297
ENSCAFG00000019762	SURF4	9:49796073-49799337	54.2119	140.632	72.9493	33.2337
ENSCAFG00000024952	RNF130	11:1645438-1746456	41.0456	65.6718	31.5077	33.2216
ENSCAFG00000018625	C3	20:53565856-53599372	18.7049	0.805347	0.794361	33.1475
ENSCAFG00000010783	TMEM248	6:1211714-1220727	40.0604	67.2164	43.0895	33.1431
ENSCAFG00000017655	ENSCAFG00000017655	30:35713469-35737559	88.6109	167.003	118.048	33.1131
ENSCAFG00000018372	PGRMC1	X:91329242-91337951	33.7866	63.9626	25.955	33.0565
ENSCAFG00000016589	SRSF5	8:43515128-43518481	21.1858	31.5195	21.3754	32.9818
ENSCAFG00000003129	MDH1	10:63322247-63334761	49.0476	148.174	38.3197	32.9126
ENSCAFG00000004842	ENSCAFG00000004842	21:20748644-20758231	28.5881	83.5658	33.217	32.8804
ENSCAFG00000002897	ENSCAFG00000002897	14:39511325-39519597	46.1355	113.779	62.2768	32.8568
ENSCAFG00000000772	QKI	1:51800308-51956788	36.4505	52.1019	33.6639	32.8111
ENSCAFG00000023924	CD151	18:45195480-45200179	11.2496	20.9349	16.9257	32.8105
ENSCAFG00000017563	ENSCAFG00000017563	9:33411949-33412399	33.4773	87.4782	27.3371	32.7328
ENSCAFG00000003543	PSMB2	15:6511388-6545080	35.0295	164.866	42.8325	32.6095
ENSCAFG00000007767	CTNND1	18:38418635-38517964	17.3019	28.6689	33.5459	32.5462
ENSCAFG00000016071	IGFBP4	9:22170571-22181798	20.1583	34.4604	14.2473	32.5284
ENSCAFG00000014542	PLCB3	18:52724095-52809353	26.7185	82.8857	37.585	32.4976
ENSCAFG00000009926	LRRK2	27:13280494-13420864	4.85964	6.56665	10.6628	32.4814
ENSCAFG00000020060	ENSCAFG00000020060	9:55100532-55100964	13.877	11.2615	53.6061	32.4659
ENSCAFG00000032015	MRFAP1	3:58760361-58760745	29.3903	81.2552	38.3685	32.4624
ENSCAFG00000014490	IGFBP2	37:23545855-23569367	0.274194	0.237193	3.36273	32.4606
ENSCAFG00000019544	EDF1	9:48723020-48726001	27.848	87.6237	33.3191	32.1879
ENSCAFG00000002086	TPM2	11:52213493-52220763	20.391	48.8218	16.1899	32.1466
ENSCAFG00000018671	ENSCAFG00000018671	4:70461827-70462251	35.8387	97.1433	33.8913	32.1339
ENSCAFG00000008795	FKBP11	27:5636663-5639500	35.8441	90.0029	64.9325	32.0404
ENSCAFG00000010740	GNAI2	20:39073707-39094661	27.0003	47.464	16.5903	32.0384
ENSCAFG00000005702	TOP2B	23:18160740-18206075	31.0308	46.0557	42.3501	32.0264
ENSCAFG00000013269	ID3	2:75880626-75881786	55.6406	118.699	54.6764	32.0016
ENSCAFG00000010615	ENSCAFG00000010615	32:21890267-21891606	27.4573	135.074	39.2148	31.9559
ENSCAFG00000004844	RALB	19:29819829-29841112	16.0776	35.3541	16.7358	31.925
ENSCAFG00000014405	GPR34	X:36086336-36087374	14.8122	11.3143	8.12337	31.8697
ENSCAFG00000013151	ARHGAP5	8:11204695-11265496	34.4741	54.4681	28.3007	31.8091
ENSCAFG00000008713	NUCB2	21:39874780-39918584	40.1188	33.1516	34.4305	31.78
ENSCAFG00000017134	OGT	X:55820946-55857720	34.8293	20.1644	34.6564	31.6635
ENSCAFG00000031899	TUG1_1	26:23995536-23995680	66.9246	59.4219	61.3435	31.6055
ENSCAFG00000032740	GTF2H5	1:47670179-47681086	31.7266	80.1978	26.7772	31.4951
ENSCAFG00000011954	ENSCAFG00000011954	26:22163263-22168100	21.378	33.1558	25.5899	31.4073
ENSCAFG00000000118	ENSCAFG00000000118	10:618100-619857	52.5423	113.704	54.1938	31.2528
ENSCAFG00000002015	ENSCAFG00000002015	10:35191376-35223087	24.3109	53.0499	30.8889	31.2018
ENSCAFG00000007104	CAPRIN1	18:33698620-33733735	33.496	79.2428	56.8696	31.1764
ENSCAFG00000003850	RHOB	17:15439142-15439733	20.6134	35.4147	23.2929	31.1395
ENSCAFG00000006697	TYROBP	1:116757288-116760453	40.1042	71.1451	5.9425	31.1334
ENSCAFG00000009514	YWHAB	24:32318650-32323915	35.8068	110.901	29.492	31.131
ENSCAFG00000014244	ENSCAFG00000014244	20:43721640-43730062	46.9013	143.706	41.3225	31.1269
ENSCAFG00000019825	GNAI3	6:42277540-42315412	48.1209	107.625	46.2183	31.1194
ENSCAFG00000021014	U1	12:36869914-36870077	29.0939	183.544	152.216	31.0843
ENSCAFG00000013369	PRDX4	X:19364571-19383612	50.8426	81.567	80.0006	31.0725
ENSCAFG00000030265	ENSCAFG00000030265	28:1437186-1437405	22.801	44.3871	18.6382	30.8871
ENSCAFG00000008901	BPI	24:26774176-26801096	17.847	21.4854	6.7396	30.8687
ENSCAFG00000007179	ZDHHC20	25:16883100-16953545	34.3722	39.4015	24.0736	30.8591
ENSCAFG00000010961	LGALS8	4:3548841-3577567	30.7717	37.9053	37.5216	30.8278
ENSCAFG00000018632	ENSCAFG00000018632	35:25772052-25773547	40.186	89.5365	27.2929	30.7987
ENSCAFG00000000848	DLA-DMA	12:2516975-2520999	11.5152	8.66593	3.73459	30.7688
ENSCAFG00000020872	SNORA21	9:23397950-23398085	13.6278	11.2864	26.1159	30.7049
ENSCAFG00000001317	EEF1D	13:37239710-37247603	38.2499	86.3473	36.0327	30.6728
ENSCAFG00000003776	NRP1	2:3415992-3551319	15.0339	20.7314	17.9134	30.6706
ENSCAFG00000028879	PTRF	9:20511062-20529021	9.0967	15.5857	17.9864	30.6051
ENSCAFG00000011335	GNB4	34:12822103-12849822	24.0411	43.6261	36.68	30.5801
ENSCAFG00000018727	RAB31	7:75679012-75804349	54.8048	147.873	41.3538	30.5648
ENSCAFG00000012528	PSMA7	24:46182470-46185915	46.544	155.468	31.674	30.5034
ENSCAFG00000004000	SYPL1	18:14366924-14380753	18.2652	36.1964	26.325	30.4606
ENSCAFG00000005872	ARHGDIA	9:420805-422066	36.1019	101.423	44.0488	30.4603
ENSCAFG00000015340	ADK	4:24540699-25046288	54.6076	109.111	77.6634	30.4339
ENSCAFG00000018501	ENSCAFG00000018501	5:42223651-42338668	39.8375	70.741	31.7643	30.433
ENSCAFG00000008584	CXCL10	32:597633-600003	2.42407	0.385266	3.32074	30.42
ENSCAFG00000014355	NCKAP1	36:25964166-26054828	31.0565	63.5081	41.1858	30.4074
ENSCAFG00000012472	PDE5A	32:38275355-38407235	0.506244	0.687294	7.0384	30.3807
ENSCAFG00000012226	COL6A3	25:47970979-48052402	10.9664	23.5136	133.69	30.2793
ENSCAFG00000016826	CCT3	7:41566406-41585673	49.6746	186.948	53.8002	30.2385
ENSCAFG00000017404	SCPEP1	9:31771532-31807160	28.7726	52.3321	21.0795	30.09
ENSCAFG00000020224	ENSCAFG00000020224	9:58529718-58593016	38.364	149.325	41.0828	30.0801
ENSCAFG00000000702	EIF3E	13:8833375-8888271	33.3464	96.3865	29.1886	30.066
ENSCAFG00000011349	ENSCAFG00000011349	18:49905160-49908182	22.4951	93.2246	38.8634	30.0204
ENSCAFG00000017783	PAPOLA	8:65240718-65281336	31.4364	77.2567	29.7749	29.9987
ENSCAFG00000000352	XPOT	10:7125249-7166648	47.4374	140.333	60.6211	29.9714
ENSCAFG00000018733	VAPA	7:75845001-75889066	40.9778	97.7691	31.479	29.8444
ENSCAFG00000031675	COL8A1	33:6285421-6425414	12.9242	2.4182	3.4039	29.8206
ENSCAFG00000031806	ENSCAFG00000031806	26:27626670-27632004	1.25757	0.105397	0.626401	29.8154
ENSCAFG00000004117	PLXDC2	2:12609637-13056951	6.22368	3.39477	20.6291	29.815
ENSCAFG00000031524	LEPROT	5:44863639-44871465	39.112	42.1534	21.0674	29.8038
ENSCAFG00000011389	ENSCAFG00000011389	34:13037158-13037505	26.0727	81.3365	30.2839	29.8033
ENSCAFG00000032358	ENSCAFG00000032358	8:72847360-72852219	0.999007	0.162121	0.273877	29.6671
ENSCAFG00000015960	RNASEK	5:31867081-32042087	41.464	104.996	45.9151	29.6249
ENSCAFG00000002054	ADGRF5	12:15012561-15085972	6.33803	3.89168	3.37144	29.5565
ENSCAFG00000007498	EIF2S2	24:23269602-23283276	38.3822	131.058	52.1228	29.5351
ENSCAFG00000010318	DYNLL1	26:16400203-16402012	31.6556	91.6106	45.1715	29.5025
ENSCAFG00000017841	G3BP1	4:57535032-57567686	20.2569	64.2729	31.7173	29.485
ENSCAFG00000017943	ANXA6	4:58106850-58139359	39.3475	84.4093	21.3759	29.484
ENSCAFG00000023591	VNN1	1:25678411-25698095	5.95406	2.70918	2.56781	29.4723
ENSCAFG00000017550	S100A4	7:43493844-43496166	85.6174	177.629	37.6369	29.4463
ENSCAFG00000019644	ENSCAFG00000019644	20:57685656-57691542	18.7631	54.665	8.03378	29.2438
ENSCAFG00000010184	DEK	35:17016288-17045594	19.4079	48.4406	29.5415	29.2407
ENSCAFG00000000140	TCF4	1:20060787-20417367	37.3803	28.4369	10.8826	29.2032
ENSCAFG00000014220	C1R	27:37951310-37960918	7.32268	2.88109	22.2943	29.1542
ENSCAFG00000019016	CPD	9:44387764-44467794	38.749	70.4404	39.41	29.14
ENSCAFG00000020883	SNORA57	18:53992104-53992253	53.8976	43.9407	70.6402	29.1314
ENSCAFG00000005109	CXCR4	19:38873991-38877889	13.6803	12.3052	8.14688	29.1036
ENSCAFG00000013497	HNRNPA3	36:20974647-20979872	29.8557	65.0775	27.5852	29.0766
ENSCAFG00000019551	PHPT1	9:48736434-48737722	29.2117	71.2709	33.9338	29.0169
ENSCAFG00000012097	NEDD8	8:4202875-4203795	28.4769	64.6444	27.6212	29.0045
ENSCAFG00000007166	SMIM15	2:47713285-47713513	43.222	46.596	31.0125	28.9556
ENSCAFG00000001402	KDELR3	10:26304011-26316013	71.6553	112.524	93.9197	28.877
ENSCAFG00000016430	LMAN2	4:36002900-36035082	19.8241	56.2294	25.3501	28.8738
ENSCAFG00000005024	ENSCAFG00000005024	2:28311975-28315521	42.5211	101.479	34.9611	28.8592
ENSCAFG00000024530	MINOS1	36:507211-507445	27.4629	101.992	23.6454	28.8237
ENSCAFG00000016863	LMNA	7:41699200-41719658	44.3687	123.895	86.7709	28.7838
ENSCAFG00000008311	ENSCAFG00000008311	2:57305680-57311659	29.8908	81.2292	39.6974	28.709
ENSCAFG00000012572	ARCN1	5:15140386-15171660	40.9578	91.0437	73.561	28.6721
ENSCAFG00000015172	CD9	27:38742225-38754966	39.5964	46.2579	55.5642	28.6364
ENSCAFG00000014113	MORF4L1	3:58126820-58148699	34.8188	83.1217	40.8979	28.6318
ENSCAFG00000001010	CDKL3	11:22388326-22522050	36.77	104.399	45.1362	28.5912
ENSCAFG00000001139	ST13	10:24379996-24411766	38.0766	112.048	33.1187	28.5576
ENSCAFG00000010149	CCT6A	6:546372-556561	43.199	144.058	44.6529	28.5445
ENSCAFG00000031299	ENSCAFG00000031299	27:5411373-5412162	7.03447	25.8151	33.9991	28.5413
ENSCAFG00000003487	PQLC3	17:7915690-7929565	17.9211	24.5135	14.6513	28.5086
ENSCAFG00000011197	MMP14	8:3183392-3194827	59.8337	165.102	101.703	28.5056
ENSCAFG00000006249	NDFIP1	2:37041968-37066409	34.0242	48.6107	31.3125	28.4723
ENSCAFG00000010132	APLP2	5:4704642-4786050	14.3702	16.4834	35.9344	28.4526
ENSCAFG00000011037	NCL	25:43330693-43340768	33.0915	80.1913	48.6198	28.4464
ENSCAFG00000027581	SNORA81	34:19357971-19358147	14.0752	5.93955	22.1793	28.3946
ENSCAFG00000013409	PSMA6	8:14023353-14037973	28.1874	107.589	34.8819	28.3791
ENSCAFG00000007235	HIPK3	18:34304913-34397511	22.3736	27.9875	23.8361	28.3671
ENSCAFG00000017257	ENSCAFG00000017257	20:49445695-49461722	28.1665	28.1292	49.3005	28.3655
ENSCAFG00000012304	PPP2R5A	7:10502888-10565404	14.2687	33.9777	18.2145	28.3498
ENSCAFG00000016129	ENSCAFG00000016129	5:32270453-32272160	40.0264	241.728	54.8948	28.3468
ENSCAFG00000008210	GREM1	30:2222897-2223452	1.38654	0.434186	0.651059	28.2996
ENSCAFG00000018510	LAMP2	X:92407952-92444533	41.5392	64.1591	36.5473	28.2065
ENSCAFG00000005480	DNAJC3	22:46307596-46402236	49.1874	81.9903	17.7227	28.1619
ENSCAFG00000015094	ARPC1A	6:10211398-10245017	29.036	87.1489	20.7926	28.0737
ENSCAFG00000029172	ENSCAFG00000029172	13:37457463-37459386	54.2069	46.7366	138.305	28.0676
ENSCAFG00000006401	CD36	18:20299759-20376138	22.612	57.802	27.3744	28.0516
ENSCAFG00000028766	CLDN18	23:34237688-34258148	0.00234188	0.00395364	0.00917083	28.0381
ENSCAFG00000001605	TOMM6	12:10473617-10474312	51.2815	145.264	25.1057	28.0272
ENSCAFG00000020116	ARHGAP29	6:54964697-55023840	4.14661	10.7243	5.71441	27.8875
ENSCAFG00000029883	SLC25A36	23:36928029-36952550	29.4626	27.0454	28.202	27.8554
ENSCAFG00000030344	TMEM243	14:13378675-13381317	19.2883	55.78	14.6128	27.8547
ENSCAFG00000018622	DAB2	4:69625849-69648515	18.8749	24.0937	9.21189	27.8541
ENSCAFG00000002894	AKAP2	11:64842168-65176658	16.7378	24.4216	17.1437	27.8262
ENSCAFG00000001711	HMOX1	10:28743752-28752012	32.4013	97.758	16.1307	27.8047
ENSCAFG00000013140	ENSCAFG00000013140	36:17354283-17513677	6.78191	22.9231	6.06219	27.802
ENSCAFG00000014273	RDX	5:22571294-22642863	18.8341	36	20.4653	27.7466
ENSCAFG00000003595	ENSCAFG00000003595	15:6880064-6887975	29.5313	69.1703	33.57	27.7239
ENSCAFG00000006612	SUCLG2	20:23915134-24182866	9.7267	27.9445	18.6724	27.705
ENSCAFG00000012556	HTRA1	28:32131714-32160392	94.836	94.6049	73.4622	27.6895
ENSCAFG00000000432	CCT2	10:11561450-11578297	47.295	244.427	48.531	27.6395
ENSCAFG00000006809	NCOA4	28:1803219-1825612	27.4459	42.0275	20.9027	27.633
ENSCAFG00000003957	SF3B6	17:18548818-18559478	30.9929	88.0517	32.2393	27.6325
ENSCAFG00000010936	NPNT	32:26705523-26781840	1.04646	0.785474	1.61418	27.6062
ENSCAFG00000008221	ENSCAFG00000008221	6:18071019-18084389	53.656	151.942	108.36	27.5945
ENSCAFG00000015259	DPT	7:29830269-29854358	36.0766	12.7942	20.5502	27.5865
ENSCAFG00000015287	PSMA3	8:33616496-33642315	29.971	110.054	39.0965	27.5557
ENSCAFG00000008582	VCAN	3:24127133-24239146	43.3908	78.2227	43.4312	27.5423
ENSCAFG00000011286	OSTC	32:29017420-29028119	81.3012	217.774	47.5271	27.5338
ENSCAFG00000013073	FUCA1	2:75664898-75679090	15.9812	33.9354	13.5985	27.5018
ENSCAFG00000002276	ELOVL5	12:20734328-20760209	17.0813	48.8857	26.6551	27.4742
ENSCAFG00000012431	SUMO1	37:11200589-11229743	29.1738	45.7563	22.7224	27.4369
ENSCAFG00000004076	KIF5B	2:14835700-14883009	26.0627	46.6592	33.5146	27.3725
ENSCAFG00000015855	PSMB6	5:31776234-31778833	28.7553	138.295	38.0932	27.3632
ENSCAFG00000013683	ENSCAFG00000013683	6:7707465-7710696	33.2427	92.2667	44.2685	27.3214
ENSCAFG00000031753	ENSCAFG00000031753	17:37702386-37754788	0.916574	0.10345	0.751441	27.3148
ENSCAFG00000018538	SERBP1	5:43169993-43189586	27.7099	85.5926	26.4226	27.2967
ENSCAFG00000006975	PLK2	2:45359711-45365626	3.34328	8.4713	13.6182	27.2639
ENSCAFG00000002995	TAX1BP1	14:40853016-40938265	20.8516	42.8732	21.4468	27.263
ENSCAFG00000014561	LAMTOR4	6:9372980-9375386	33.3576	67.0505	25.2186	27.2194
ENSCAFG00000013102	ENSCAFG00000013102	7:15732454-15740241	36.0242	59.9819	11.6075	27.2066
ENSCAFG00000012119	MYLK	33:26663112-26843541	13.2256	15.534	15.245	27.2027
ENSCAFG00000027613	SNORA21	9:23400057-23400189	24.2401	80.0624	0	27.1918
ENSCAFG00000003625	FCGRT	1:106983074-106991765	32.3039	35.9983	21.3775	27.1731
ENSCAFG00000016397	VPS13D	2:83901305-84132529	19.491	13.6495	19.4306	27.1298
ENSCAFG00000000280	CDK4	10:1813183-1815126	36.3	181.964	51.5056	27.1247
ENSCAFG00000008327	RBM39	24:24618009-24647433	31.3251	43.6952	29.2988	27.0748
ENSCAFG00000012283	PSMC6	32:35815132-35816317	29.539	93.5924	38.728	27.0646
ENSCAFG00000021136	SNORA46	2:58111421-58111559	21.0644	23.7646	27.9972	27.058
ENSCAFG00000013425	ENSCAFG00000013425	X:19662023-19680216	31.007	113.789	58.2159	27.035
ENSCAFG00000000094	LMAN1	1:16868696-16894639	74.8729	129.891	87.2361	26.9747
ENSCAFG00000008611	SCARB2	32:790897-865560	12.7186	15.2234	23.5026	26.9496
ENSCAFG00000017311	TPM3	7:43039459-43067297	28.3203	87.7189	25.7468	26.9443
ENSCAFG00000006960	TMEM147	1:117119531-117121000	24.1085	62.6446	45.6063	26.8751
ENSCAFG00000018932	FHL1	X:106590440-106604771	1.1548	6.83282	5.27153	26.8717
ENSCAFG00000000415	ENSCAFG00000000415	10:10805358-10818433	32.5674	90.6799	20.8495	26.8629
ENSCAFG00000000637	SLC12A2	11:17143899-17253472	4.6644	11.5877	8.24574	26.7765
ENSCAFG00000017430	SRSF1	9:32694072-32696189	28.5675	123.453	26.2373	26.7682
ENSCAFG00000031786	ENSCAFG00000031786	26:27605066-27616302	1.66881	0.186213	0.803849	26.7604
ENSCAFG00000031011	U4	26:16224218-16224359	40.3989	97.4245	224.653	26.6893
ENSCAFG00000031952	ENSCAFG00000031952	13:301145-304585	28.7191	78.4147	31.1371	26.6123
ENSCAFG00000013100	NCBP2	33:29936896-29943526	26.6589	81.5552	29.7946	26.5484
ENSCAFG00000030491	SNORA70	X:122100082-122100216	0	0	14.9633	26.5482
ENSCAFG00000007303	GPI	1:117922650-117948402	74.1017	139.814	83.9366	26.5453
ENSCAFG00000010071	PDLIM5	32:17294726-17505270	18.8519	19.3575	35.2395	26.5285
ENSCAFG00000018917	GOLPH3	4:75306633-75322583	33.6075	61.6753	35.7346	26.5219
ENSCAFG00000006436	CDV3	23:30467982-30483821	34.0491	71.8124	36.5157	26.4871
ENSCAFG00000009887	CD47	33:13319334-13363102	57.8259	101.157	19.9284	26.4701
ENSCAFG00000029284	SAT1	X:19461379-19465677	9.23923	14.4204	9.90347	26.4686
ENSCAFG00000017667	ENSCAFG00000017667	6:22242422-22252261	32.2543	150.217	28.2016	26.4571
ENSCAFG00000006100	DUSP6	15:30322403-30326508	12.9482	19.5487	5.00442	26.4419
ENSCAFG00000004030	CMPK1	15:13326516-13357358	29.0928	73.3646	31.7451	26.4366
ENSCAFG00000022076	SNORD15	21:23185790-23185938	60.4298	37.1973	34.0076	26.4136
ENSCAFG00000031860	HIST2H2AA3	35:24067112-24067505	23.5802	87.4508	50.6036	26.387
ENSCAFG00000011376	AKAP13	3:49076641-49311844	15.8612	14.1746	16.5284	26.3821
ENSCAFG00000008420	COPB1	21:37186664-37224574	48.6139	81.5526	46.8556	26.3609
ENSCAFG00000029153	PEG3	1:101108257-101123680	10.125	27.8436	40.1148	26.3149
ENSCAFG00000019940	SLC25A24	6:43440411-43475039	19.3572	38.8779	22.0889	26.2482
ENSCAFG00000017156	SHC1	7:42503178-42508198	38.1845	110.538	52.1751	26.2295
ENSCAFG00000019347	TAX1BP3	9:47493216-47497165	30.5341	57.7426	33.6359	26.1481
ENSCAFG00000008429	SELT	23:45247087-45271229	31.0679	63.2236	24.3746	26.1349
ENSCAFG00000018629	WSB1	9:41869503-41889263	22.6189	18.086	26.0063	26.0962
ENSCAFG00000006541	ARL6IP5	20:22634075-22653866	32.2817	31.6518	69.3161	26.0796
ENSCAFG00000010168	NUCKS1	38:2160300-2187756	29.7826	59.7685	21.5277	26.0756
ENSCAFG00000011200	SGMS2	32:28386396-28403338	123.177	210.269	230.998	26.0597
ENSCAFG00000032529	COTL1	5:67872064-67909045	9.96511	41.4295	5.55247	26.0369
ENSCAFG00000017163	PRDX2	20:49352595-49357105	25.0907	83.4799	115.638	25.8838
ENSCAFG00000004260	ENSCAFG00000004260	15:14083138-14092578	33.8219	91.1792	35.3354	25.8834
ENSCAFG00000020393	ACADM	6:70850284-70879974	26.6784	73.0967	25.2192	25.8717
ENSCAFG00000017879	GALNT1	7:54388225-54468405	56.6012	130.441	36.7471	25.8497
ENSCAFG00000025057	LAMB1	18:12634660-12700157	8.02709	24.6718	16.5724	25.7918
ENSCAFG00000012475	PEA15	38:22003604-22005072	20.6573	32.1586	20.3854	25.7518
ENSCAFG00000001315	CTNNA1	11:26272899-26458713	20.8641	38.6473	24.5839	25.7243
ENSCAFG00000005504	ENSCAFG00000005504	15:18240401-18269719	30.542	81.8182	32.0934	25.7103
ENSCAFG00000029635	ENSCAFG00000029635	37:14714289-14717090	25.6353	53.4984	25.9452	25.6685
ENSCAFG00000029086	ARF4	20:32850047-32873415	24.5618	63.4105	33.5423	25.6349
ENSCAFG00000030375	ENSCAFG00000030375	2:75604428-75604848	19.428	55.1359	27.9673	25.6295
ENSCAFG00000017530	ILF2	7:43403514-43410043	26.2249	120.83	30.0019	25.6008
ENSCAFG00000031955	RPS26	10:362085-364789	24.9699	81.3791	29.6557	25.5562
ENSCAFG00000012274	CISD1	3:72537070-72537379	18.1711	58.2786	23.1459	25.5259
ENSCAFG00000010824	ZNF106	30:9214773-9433023	14.9326	30.0156	28.1218	25.4372
ENSCAFG00000012639	IQGAP1	3:53681144-53791207	28.9387	31.8179	18.2817	25.432
ENSCAFG00000011196	NID1	4:3935167-4016300	4.12987	7.44172	11.5888	25.4293
ENSCAFG00000010674	EIF3I	2:68977449-68985850	29.9039	119.993	31.985	25.2863
ENSCAFG00000003386	ENSCAFG00000003386	17:6665922-6698053	25.5801	60.5646	22.3583	25.2637
ENSCAFG00000001855	SRI	14:14260112-14275207	21.2434	33.2776	18.602	25.2352
ENSCAFG00000028869	ENSCAFG00000028869	2:42532338-42537312	88.3531	102.735	90.6955	25.2018
ENSCAFG00000032538	REEP3	4:15373265-15427228	21.3949	27.6973	40.753	25.1823
ENSCAFG00000004456	NDUFB6	22:3526114-3526501	32.8112	121.16	34.9686	25.1535
ENSCAFG00000006121	ATP2B1	15:30547014-30674528	43.5261	71.856	60.5541	25.1451
ENSCAFG00000007425	PJA2	3:2689237-2798951	29.7628	44.6429	29.2334	25.11
ENSCAFG00000018438	CRIP2	8:72774580-72778500	8.82553	18.2834	6.41424	25.0705
ENSCAFG00000012477	ITGB5	33:27796830-27912641	45.0935	60.0804	40.4011	25.0571
ENSCAFG00000009819	CTSA	24:33183089-33189248	55.9858	93.8016	30.9093	24.9532
ENSCAFG00000010995	LGMN	8:1811971-1833752	24.0856	76.4416	25.1506	24.9094
ENSCAFG00000005147	SRSF2	9:4028694-4029569	28.6242	53.0299	29.9426	24.908
ENSCAFG00000011069	GJA5	17:58289326-58305315	2.86791	2.03682	2.59368	24.9017
ENSCAFG00000010084	CCT5	34:4032375-4049312	37.2208	149.182	35.6464	24.8761
ENSCAFG00000013507	CASC4	30:10999987-11097537	11.2241	19.3665	34.0426	24.8668
ENSCAFG00000025953	SNORA67	5:32499764-32499905	119.085	350.194	383.73	24.8569
ENSCAFG00000005776	ACTN4	1:114352845-114428174	32.7467	41.5167	35.294	24.803
ENSCAFG00000007368	EIF3M	18:34944252-34969731	22.9388	68.6511	28.1336	24.7656
ENSCAFG00000000822	RAD21	13:16337371-16368250	32.1411	65.7732	29.8905	24.7574
ENSCAFG00000004648	CRTAP	23:3698740-3723381	49.5517	56.9923	34.4647	24.6927
ENSCAFG00000018285	ENSCAFG00000018285	8:71384402-71439341	21.2592	29.2903	29.5194	24.6583
ENSCAFG00000003686	DDX1	17:11431404-11467054	36.2836	115.152	28.8328	24.6575
ENSCAFG00000005178	HNMT	19:40655554-40702136	24.653	21.3075	7.7572	24.6247
ENSCAFG00000001343	FKBP5	12:4727911-4827214	44.5648	37.5756	8.80223	24.6158
ENSCAFG00000009593	PCNP	33:7960147-7978568	18.0032	39.9563	25.0146	24.6021
ENSCAFG00000000370	ENSCAFG00000000370	10:8643975-8671269	36.743	69.2708	19.9256	24.599
ENSCAFG00000014033	PPA1	4:21132549-21181653	7.32579	40.2939	37.1132	24.593
ENSCAFG00000009488	MTDH	29:41675296-41729971	44.5706	115.354	27.7465	24.5911
ENSCAFG00000014752	TFPI	36:29457092-29511310	3.4542	6.29274	2.99386	24.5638
ENSCAFG00000017255	RAB11A	30:30200544-30218412	14.6628	31.3149	15.2633	24.5552
ENSCAFG00000025112	ENSCAFG00000025112	14:11995993-12008054	34.1167	120.031	31.923	24.5518
ENSCAFG00000011134	DAD1	8:2984500-2984860	22.3565	66.9657	44.7991	24.5357
ENSCAFG00000000985	VDAC1	11:22197753-22212975	49.7492	162.505	33.2141	24.507
ENSCAFG00000030465	ENSCAFG00000030465	11:39037348-39038170	22.5518	49.1187	24.885	24.4942
ENSCAFG00000015284	UBE2L3	26:30835313-30898001	13.3473	43.7328	21.2152	24.4848
ENSCAFG00000014477	C12orf57	27:38101788-38103111	23.4764	43.4807	21.0392	24.4827
ENSCAFG00000010274	CHI3L1	7:26315-32931	22.9663	11.2511	3.92639	24.4714
ENSCAFG00000002856	CYCS	14:38579445-38581983	35.5659	179.017	38.615	24.4205
ENSCAFG00000017181	MAT2B	4:47709921-47723783	17.0296	32.3847	29.0954	24.4108
ENSCAFG00000010780	STT3A	5:8915317-8942146	53.6774	90.573	52.7723	24.4088
ENSCAFG00000001846	CHMP5	11:50362812-50376031	25.4408	47.2682	34.7038	24.3239
ENSCAFG00000007525	SMARCA5	15:42731531-42771601	35.3051	82.0245	33.7603	24.3237
ENSCAFG00000020319	PRKACB	6:63615148-63677647	13.1714	32.1451	14.1277	24.292
ENSCAFG00000004854	ATP6V0B	15:16282776-16285666	56.2296	145.692	36.1027	24.2554
ENSCAFG00000025938	SNORA17	9:48833413-48833543	0	35.6619	0	24.215
ENSCAFG00000026085	SNORA20	33:6083249-6083379	0	0	0	24.215
ENSCAFG00000028099	SNORA20	1:49030632-49030762	0	35.6619	0	24.215
ENSCAFG00000027804	U4	1:69269859-69269989	0	0	0	24.215
ENSCAFG00000000203	AP3S1	11:5543221-5610774	39.2793	71.4358	47.2827	24.1982
ENSCAFG00000001293	HSPA9	11:26125058-26142345	36.1164	157.12	45.0533	24.1852
ENSCAFG00000016443	PRELID1	4:36051955-36054915	17.613	70.611	29.7133	24.1474
ENSCAFG00000003393	MDFIC	14:54064188-54148533	32.9203	43.7096	34.3535	24.1203
ENSCAFG00000001414	SRSF3	12:5677182-5684177	23.7127	83.634	18.2671	24.1065
ENSCAFG00000017353	SH3BGRL	X:62467781-62599412	23.3276	35.2161	2.57319	24.1063
ENSCAFG00000006607	DPYSL3	2:41687674-41750519	10.255	15.5294	29.1257	24.0837
ENSCAFG00000002928	SVEP1	11:65312561-65493976	5.34611	7.54624	2.2302	24.0813
ENSCAFG00000011160	LRRC58	33:23847085-23862146	26.0327	72.7517	28.8354	24.007
ENSCAFG00000029584	EIF1	9:21098288-21101783	26.431	63.1536	60.3542	24.0056
ENSCAFG00000019298	PAFAH1B1	9:46647993-46727422	29.9515	66.6837	35.7916	23.9918
ENSCAFG00000016799	ENSCAFG00000016799	6:17140655-17142389	60.2516	74.2101	50.0224	23.9531
ENSCAFG00000003276	ANTXR1	10:67848037-68021430	24.6694	39.8418	24.401	23.9372
ENSCAFG00000004491	LCP1	22:5007836-5059465	30.4171	47.5306	6.3225	23.9281
ENSCAFG00000007692	VAMP8	17:39497934-39499535	21.7759	42.9528	13.4699	23.9234
ENSCAFG00000030620	TIMM9	1:21462800-21463067	33.7452	101.53	37.6909	23.8979
ENSCAFG00000007417	MAN2A1	3:2340340-2477518	17.9651	32.0749	26.6638	23.8897
ENSCAFG00000031807	ZNF146	1:116459376-116460255	34.3467	70.3608	28.1604	23.8853
ENSCAFG00000011856	ENSCAFG00000011856	24:39909072-39914903	19.7284	60.2669	20.9976	23.8196
ENSCAFG00000010234	ITFG1	2:67476852-67767734	35.1278	60.8983	30.8016	23.8133
ENSCAFG00000014333	S100P	3:58804789-58807189	3.73926	15.9617	3.03769	23.7712
ENSCAFG00000017908	EIF3G	20:50941546-50945929	20.9451	78.5526	72.8633	23.7708
ENSCAFG00000003692	STOM	11:74270014-74284185	8.83431	9.61493	10.2151	23.7583
ENSCAFG00000003323	KIDINS220	17:5980374-6071156	49.6651	44.5112	23.5589	23.7245
ENSCAFG00000017913	PMP22	5:38806662-38834497	8.24437	26.7609	23.7146	23.7127
ENSCAFG00000011265	PTPRC	7:4156686-4282147	12.7486	15.8853	2.68969	23.663
ENSCAFG00000000137	TXNL1	1:19170548-19203689	33.2845	85.1058	29.1377	23.6315
ENSCAFG00000001796	TMEM33	13:39013809-39033586	27.192	88.3487	28.2282	23.6098
ENSCAFG00000031420	NOP10	30:766907-767377	22.3685	134.776	43.0793	23.5946
ENSCAFG00000007306	MAPRE1	24:22130124-22163913	28.6089	74.9259	24.8071	23.5922
ENSCAFG00000017262	MYH10	5:33241279-33361218	1.4507	2.36516	7.50202	23.5901
ENSCAFG00000017040	FOS	8:48330835-48334338	13.3978	9.82236	14.9609	23.5854
ENSCAFG00000020340	ADGRL4	6:68077794-68189879	3.97508	7.8048	5.33666	23.5844
ENSCAFG00000007649	MPEG1	18:37531031-37533179	11.8021	8.6758	5.70298	23.567
ENSCAFG00000031526	PSMG4	35:3526588-3540301	16.5668	48.5301	24.5616	23.557
ENSCAFG00000016882	SSR2	7:41795031-41801447	30.636	86.7229	39.9321	23.5508
ENSCAFG00000018239	MIB1	7:66178593-66310709	23.0288	42.5716	19.6664	23.5324
ENSCAFG00000008753	DPYSL2	25:30900282-31038144	13.2195	25.5573	26.9121	23.5118
ENSCAFG00000032355	SDPR	37:2301904-2302702	0.285608	0.235771	1.26597	23.4836
ENSCAFG00000003711	SNRNP70	1:107340657-107356528	36.9202	46.5029	25.7229	23.4716
ENSCAFG00000007127	LMO2	18:33494193-33885899	10.9702	16.7306	3.02547	23.418
ENSCAFG00000010200	NDUFS4	6:753204-753732	36.4476	77.511	32.0205	23.4015
ENSCAFG00000005931	PSMD8	1:114619889-114626281	42.7166	143.97	38.6071	23.3805
ENSCAFG00000010474	SRPRA	5:8224415-8252455	37.6257	76.0927	60.0333	23.3729
ENSCAFG00000010873	EPRS	38:14754124-14824003	35.8657	81.4094	40.2898	23.3321
ENSCAFG00000007273	FAT1	16:44113050-44284761	36.7093	40.4006	50.685	23.3275
ENSCAFG00000028908	WDR83OS	20:49443979-49445382	24.1871	68.0651	74.7744	23.3097
ENSCAFG00000015708	ACTA2	26:38697854-38711474	13.0041	2.01649	0.454931	23.3015
ENSCAFG00000007350	LSM14A	1:118063751-118117478	24.1231	49.8276	25.0957	23.259
ENSCAFG00000010652	STK17B	37:5802125-5819902	32.2811	54.8064	19.33	23.2546
ENSCAFG00000014435	MAOA	X:37677492-37747466	13.8388	13.9619	5.97891	23.2154
ENSCAFG00000019674	PARK7	5:61577436-61592382	22.3852	89.9506	23.8712	23.2129
ENSCAFG00000016878	CALCOCO2	9:25057844-25077687	15.9229	18.1226	29.9487	23.2054
ENSCAFG00000000312	PHACTR2	1:35220794-35342550	6.47202	6.4152	9.48607	23.2043
ENSCAFG00000009922	RBMS1	36:5978062-6110420	31.6012	63.5282	29.73	23.2001
ENSCAFG00000016095	ENSCAFG00000016095	4:34630336-34662717	15.4993	41.7304	30.2471	23.1711
ENSCAFG00000009692	ENSCAFG00000009692	35:10454385-10461855	17.9019	30.175	20.5433	23.1706
ENSCAFG00000013806	M6PR	27:36786980-36796231	16.4738	34.0622	11.6276	23.1654
ENSCAFG00000012913	HDLBP	25:51226474-51259378	25.4183	49.0102	70.9563	23.1572
ENSCAFG00000006941	ENSCAFG00000006941	18:33383004-33422447	13.579	28.5524	11.501	23.1362
ENSCAFG00000008659	SAMHD1	24:25626133-25676940	13.9928	50.8848	6.80585	23.1281
ENSCAFG00000003549	ROCK2	17:7941665-8012439	25.0967	31.2893	20.5109	23.0928
ENSCAFG00000015925	CCPG1	30:20756489-20778565	34.1288	24.6731	28.6815	23.0905
ENSCAFG00000013482	CADM1	5:17865289-18191185	37.7351	67.3133	48.6351	23.0617
ENSCAFG00000010417	C6orf62	35:22726466-22739795	19.8856	22.505	27.4442	23.0475
ENSCAFG00000006889	CD44	18:32737906-32826810	25.0431	28.0235	32.368	23.0347
ENSCAFG00000002792	RAD23B	11:62733102-62775843	38.681	107.404	39.0474	23.0336
ENSCAFG00000003004	PPT1	15:2860284-2886171	38.3525	77.3412	26.6386	23.0147
ENSCAFG00000000919	UQCRQ	11:21149276-21150502	32.5895	117.136	41.8693	22.9473
ENSCAFG00000021092	SNORA21	10:26923667-26923802	0	11.2462	0	22.9415
ENSCAFG00000005072	FBXL3	22:30581473-30594167	20.7906	34.2315	14.4027	22.8963
ENSCAFG00000002154	TLN1	11:52227735-52253858	29.2622	35.539	16.4629	22.8729
ENSCAFG00000000245	BCLAF1	1:28855172-28875766	25.398	36.238	25.2572	22.867
ENSCAFG00000009284	F2R	3:29872154-29873583	29.1509	38.134	11.2436	22.8569
ENSCAFG00000018639	PTPRM	7:73815575-74597564	11.9299	9.58351	12.7614	22.8428
ENSCAFG00000017144	VASH1	8:49632236-49647818	5.97225	10.5215	6.14489	22.8351
ENSCAFG00000004894	RHEB	16:15439772-15483508	24.751	49.4933	17.7436	22.8238
ENSCAFG00000000397	CAND1	10:9652173-9679818	31.6969	83.8814	31.2262	22.8224
ENSCAFG00000013826	SEC23A	8:17233617-17291917	49.1325	85.919	53.1789	22.8078
ENSCAFG00000003314	ANXA4	10:68431791-68466517	23.957	42.657	44.9413	22.7991
ENSCAFG00000011044	PDCD6	34:11910119-11929648	15.7087	47.2122	31.9671	22.7848
ENSCAFG00000006838	PLPP1	2:42763361-42796973	25.3806	20.2067	14.6132	22.7732
ENSCAFG00000013421	ACAP2	33:30587755-30715867	26.1029	43.5446	20.7069	22.7588
ENSCAFG00000000693	ANGPT1	13:8068879-8312114	3.16401	11.1413	2.69587	22.7015
ENSCAFG00000001282	ENSCAFG00000001282	11:26080816-26110481	22.1986	93.9541	22.8457	22.6832
ENSCAFG00000002923	CLEC11A	1:106078005-106080650	55.2576	46.9885	86.9236	22.6827
ENSCAFG00000004857	ENSCAFG00000004857	21:20889331-20889924	0.713254	0.416272	21.6395	22.6569
ENSCAFG00000013154	ENSCAFG00000013154	30:10439671-10544510	13.8258	30.4059	24.7964	22.6515
ENSCAFG00000009795	ATP1A1	17:53818343-53847381	148.647	190.283	81.224	22.6208
ENSCAFG00000019245	BCAP31	X:121515151-121587576	24.8412	62.6089	43.0346	22.6071
ENSCAFG00000015073	ATL3	18:53319765-53364663	33.4604	32.1047	26.505	22.5852
ENSCAFG00000010642	CSTB	31:37718225-37718638	97.2769	216.66	42.1918	22.5823
ENSCAFG00000012019	EIF4H	6:6180063-6192330	30.4345	92.1931	32.4657	22.5524
ENSCAFG00000032342	PDGFD	5:27863726-28094382	18.4122	26.2553	16.2302	22.5346
ENSCAFG00000009532	NRAS	17:52412768-52418204	40.5987	60.2929	26.0199	22.5232
ENSCAFG00000007197	ASPH	29:11815014-12022539	19.881	31.4428	19.9392	22.5221
ENSCAFG00000030069	HMGN4	35:24309290-24309563	10.8967	16.8318	29.6607	22.4952
ENSCAFG00000007768	EDNRA	15:45822787-45876305	15.0727	12.7237	9.67817	22.4578
ENSCAFG00000015524	WDR1	3:69305188-69349652	31.676	60.2047	26.2501	22.4477
ENSCAFG00000014822	SECISBP2L	30:15218035-15274790	9.15923	9.92732	13.7947	22.4181
ENSCAFG00000009721	ALCAM	33:10983059-11195336	8.28161	7.71486	2.37786	22.4086
ENSCAFG00000016623	VSIG4	X:50843007-50881664	10.7951	11.6594	4.00167	22.4
ENSCAFG00000000555	RNF19A	13:2141016-2170519	14.9058	14.8585	18.131	22.3995
ENSCAFG00000008081	TNPO1	2:55799908-55851213	27.7747	48.6371	25.769	22.3855
ENSCAFG00000001990	OCIAD1	13:44608273-44634985	25.2889	48.5082	26.094	22.3498
ENSCAFG00000010930	COL16A1	2:69410158-69459246	48.7268	70.9905	67.8338	22.3401
ENSCAFG00000000982	NDUFA6	10:23283971-23292351	24.3689	82.4727	32.0147	22.3288
ENSCAFG00000010639	KIAA1551	27:16829576-16856311	4.86605	6.50887	7.7058	22.2859
ENSCAFG00000016568	ADAM10	30:23607887-23697972	23.1791	48.2834	24.5721	22.2847
ENSCAFG00000030220	ENSCAFG00000030220	21:39397345-39409338	19.3001	40.0154	26.1397	22.2532
ENSCAFG00000011105	SNAP23	30:9475521-9492215	14.8344	29.3714	17.9364	22.2151
ENSCAFG00000012567	SH3BGRL3	2:73737761-73738993	14.0131	30.1387	17.7438	22.1924
ENSCAFG00000011890	FAM162A	33:25525530-25552074	36.8903	68.5698	91.8007	22.1831
ENSCAFG00000011191	MRPL52	8:3177231-3181133	22.6574	48.9231	16.1331	22.1761
ENSCAFG00000010307	EIF4E	32:21065370-21083411	19.1398	69.9893	34.0432	22.1558
ENSCAFG00000005223	GDI2	2:30150768-30168957	29.65	58.1697	34.3345	22.072
ENSCAFG00000015904	RSL24D1	30:20616067-20628048	25.1948	67.4949	30.6515	22.0454
ENSCAFG00000013864	ENSCAFG00000013864	26:28249999-28263357	22.2699	97.7464	14.3583	21.9851
ENSCAFG00000017436	DYNLL2	9:32764706-32766936	14.4555	52.6074	27.5006	21.9709
ENSCAFG00000004496	MRC1	2:19089636-19180301	8.82588	10.0429	4.67899	21.9435
ENSCAFG00000019587	PLXNA3	X:122141162-122179951	26.5894	33.3448	42.4183	21.898
ENSCAFG00000016665	GTF2A2	30:24503094-24509423	28.6013	72.6154	25.8127	21.8204
ENSCAFG00000012992	SDHC	38:21163587-21193720	31.8091	108.454	30.9518	21.801
ENSCAFG00000013171	RPS6KA3	X:15992694-16074431	16.2155	33.0684	20.5945	21.787
ENSCAFG00000002528	TGFBR1	11:56192029-56223557	36.9375	57.2141	21.2943	21.7703
ENSCAFG00000010527	RBBP4	2:68639377-68660824	20.7452	60.3644	24.5914	21.762
ENSCAFG00000001976	VCP	11:51637571-51651524	33.3762	122.591	34.9767	21.7495
ENSCAFG00000003024	SYNCRIP	12:45618494-45645456	35.6077	113.563	20.8777	21.7395
ENSCAFG00000010196	CCDC34	21:47922986-48071757	27.7188	39.2296	22.5437	21.7378
ENSCAFG00000032555	ENSCAFG00000032555	13:55450655-55451510	23.0642	9.23095	22.0832	21.7308
ENSCAFG00000002860	PPP4R3B	10:56406746-56467756	20.0853	50.9804	25.6153	21.721
ENSCAFG00000017798	MORF4L2	X:77085598-77086465	44.2607	105.381	38.6655	21.7208
ENSCAFG00000030873	TMEM123	5:29230338-29283554	24.8188	48.8417	11.4358	21.6501
ENSCAFG00000016010	FSCN1	6:12360844-12371129	20.9961	50.5218	53.8344	21.6304
ENSCAFG00000016505	DHX15	3:85549290-85609812	29.1688	68.2059	26.9069	21.6032
ENSCAFG00000003782	BTF3L4	15:9240367-9257716	23.0899	40.9825	24.7629	21.5946
ENSCAFG00000025856	SNORA17	9:48832531-48832664	38.4283	31.7631	110.166	21.5792
ENSCAFG00000002070	FAM32A	10:36330632-36330971	17.1931	38.3406	15.5936	21.5747
ENSCAFG00000023061	ENSCAFG00000023061	10:35086852-35181646	15.7994	34.5166	16.8962	21.5586
ENSCAFG00000017557	S100A8	7:43540666-43541864	2.41238	6.04048	3.711	21.55
ENSCAFG00000019141	ENSCAFG00000019141	X:119204968-119205259	18.824	47.332	19.0116	21.5274
ENSCAFG00000014003	RPGR	X:32905375-33105064	29.5759	17.3713	73.6291	21.5234
ENSCAFG00000007258	UBA2	1:117844190-117884090	25.6031	71.5683	27.4376	21.5191
ENSCAFG00000032630	UBL5	20:51174537-51175968	16.4623	50.9168	85.3158	21.5093
ENSCAFG00000014626	TMX1	8:27541053-27554445	37.6039	112.562	22.2967	21.4987
ENSCAFG00000013095	UHMK1	38:20259777-20278374	16.4165	29.6306	16.6987	21.4695
ENSCAFG00000016676	BNIP2	30:24527765-24546508	17.384	38.9787	19.7971	21.4674
ENSCAFG00000018524	HNRNPM	20:52993823-53034734	22.9137	67.4789	21.2885	21.4488
ENSCAFG00000013079	OLFML2B	38:20658102-20693250	39.1294	60.6814	58.3474	21.4159
ENSCAFG00000007636	UQCRFS1	1:122035240-122037759	33.8229	124.077	31.0055	21.3956
ENSCAFG00000024434	ARGLU1	22:55614683-55639924	17.1893	19.9326	10.4888	21.3761
ENSCAFG00000005772	PAWR	15:22118698-22153410	4.3348	26.0731	15.326	21.3547
ENSCAFG00000024982	C4BPA	7:6240896-6268659	0.0556698	0.137016	0.0467684	21.353
ENSCAFG00000008869	TGM2	24:26632986-26662822	8.01298	13.8257	0.674379	21.3489
ENSCAFG00000006988	MRPL15	29:5704653-5711382	21.7401	81.7597	35.008	21.3435
ENSCAFG00000029077	PTGES3	10:883485-909859	29.0947	101.72	25.1539	21.3303
ENSCAFG00000013894	SOAT1	7:20486290-20546039	17.5246	44.37	17.7639	21.3212
ENSCAFG00000014773	HSPG2	2:77269070-77367540	10.8503	6.72978	18.2397	21.2994
ENSCAFG00000004489	SNRK	23:2910509-2966102	8.99049	9.78047	6.5761	21.2855
ENSCAFG00000006177	ENSCAFG00000006177	15:33651584-33653109	24.1521	78.8192	28.5535	21.2658
ENSCAFG00000003015	PTBP3	11:66732607-66789512	22.6932	47.1027	23.0533	21.2597
ENSCAFG00000029151	CALM2	1:109284672-109294917	37.4497	83.8721	19.0923	21.2326
ENSCAFG00000015891	GHITM	4:32401615-32417208	13.1984	38.537	18.6834	21.1843
ENSCAFG00000028613	ENSCAFG00000028613	2:77212091-77212523	23.2651	57.9194	24.5058	21.1671
ENSCAFG00000014289	DNAJC10	36:25769780-25824890	17.2136	38.5418	19.4461	21.1469
ENSCAFG00000024992	TMOD3	30:17543228-17595323	17.1733	35.937	19.0268	21.1125
ENSCAFG00000002123	PON2	14:20653822-20681700	22.707	50.1452	16.8202	21.1089
ENSCAFG00000025347	SPCS3	16:53259317-53269216	22.2936	78.456	14.3162	21.0591
ENSCAFG00000012889	SEC11A	3:53940843-53980335	38.4701	99.8894	28.0842	21.0559
ENSCAFG00000029673	ENSCAFG00000029673	X:76432631-76432985	25.0269	51.1495	12.0678	21.0426
ENSCAFG00000012057	EIF3A	28:29290606-29326701	16.2846	34.3952	26.162	21.0134
ENSCAFG00000030019	TRIAP1	26:16351374-16352773	16.6752	31.0926	24.6317	21.0038
ENSCAFG00000004224	PLEKHB2	19:20809764-20847873	15.0821	25.8424	22.1157	20.9959
ENSCAFG00000009797	STAT1	37:1512737-1663231	16.105	17.816	16.7514	20.9896
ENSCAFG00000019395	RER1	5:57281628-57287705	26.0015	62.4807	28.5111	20.9812
ENSCAFG00000019346	SRRM2	6:38295308-38309982	24.6908	15.116	32.3405	20.9795
ENSCAFG00000015398	VDAC2	4:25449422-25461842	23.9492	85.1652	37.7867	20.9527
ENSCAFG00000010530	CCDC80	33:17105242-17139896	35.9356	31.989	35.5615	20.9346
ENSCAFG00000005768	FOLR2	21:25917317-25923276	40.7071	35.09	15.6627	20.8918
ENSCAFG00000010368	ADIPOR1	7:246451-253543	22.7882	72.4443	31.5203	20.8829
ENSCAFG00000005463	SNX5	24:5085528-5111545	19.573	56.0991	18.5802	20.8828
ENSCAFG00000015885	FKBP10	9:21001095-21009906	80.6533	97.1058	85.3231	20.8652
ENSCAFG00000014354	C10orf54	4:22507087-22528752	4.7598	4.14961	5.66395	20.8626
ENSCAFG00000012059	CAMK2D	32:33223090-33525152	47.7163	43.4736	38.252	20.8302
ENSCAFG00000029395	ENSCAFG00000029395	17:20363873-20399931	27.7553	74.7375	22.6388	20.8284
ENSCAFG00000005997	GPCPD1	24:16153800-16199966	13.79	11.7425	10.614	20.8279
ENSCAFG00000014567	ENSCAFG00000014567	18:52814173-52816098	23.5766	74.5887	30.9441	20.8033
ENSCAFG00000011850	KLHL24	34:16590367-16620899	18.7349	12.1299	15.4599	20.8032
ENSCAFG00000024573	ENSCAFG00000024573	17:59129681-59129990	85.3041	675.602	29.2367	20.7766
ENSCAFG00000004820	ITGA9	23:7296591-7757046	9.59435	9.59461	5.27561	20.7618
ENSCAFG00000030537	HSPB8	26:15337272-15352013	19.9863	32.9272	105.993	20.7587
ENSCAFG00000000100	SEC11C	1:17020065-17036079	34.3282	65.8548	23.1289	20.748
ENSCAFG00000015832	SDHB	2:81158290-81190114	25.1136	97.5602	28.6789	20.739
ENSCAFG00000009513	GLS	37:1433395-1508145	34.7108	44.345	20.8757	20.7238
ENSCAFG00000031286	ENSCAFG00000031286	4:23827805-23829306	10.2453	31.1866	24.4825	20.7172
ENSCAFG00000013479	GABARAPL1	27:35784476-35791289	7.92804	14.1181	21.1137	20.6893
ENSCAFG00000016983	RAB8B	30:27784386-27841606	13.5229	29.3069	20.771	20.6796
ENSCAFG00000002727	ABCA1	11:60764298-60869753	20.9402	41.7468	10.6801	20.6764
ENSCAFG00000017986	DYNC1H1	8:69996340-70065199	32.5497	38.2978	34.1547	20.6692
ENSCAFG00000004267	HADHA	17:20307586-20355501	26.3384	62.4741	30.064	20.6673
ENSCAFG00000012717	QSOX1	7:13718798-13752959	33.9098	32.6696	58.2643	20.6595
ENSCAFG00000000178	LRP1	10:1260718-1341878	40.6646	24.3219	21.5304	20.6257
ENSCAFG00000001811	ZFAND5	1:85423262-85428339	23.9875	30.373	22.9414	20.6035
ENSCAFG00000008859	SOD1	31:26539772-26544206	20.2386	53.4525	29.8561	20.5764
ENSCAFG00000012688	RBBP7	X:12982236-13006143	22.8297	87.0892	32.3783	20.5492
ENSCAFG00000018962	RBMX	X:107177490-107181116	27.698	79.2361	27.6676	20.5209
ENSCAFG00000010732	CAB39	25:42752797-42801428	13.3629	24.8171	22.0026	20.4988
ENSCAFG00000013418	NFKBIA	8:14099772-14103345	18.6522	32.1912	21.9257	20.4869
ENSCAFG00000001443	EIF3L	10:26757638-26784908	20.4489	68.6394	22.6065	20.4795
ENSCAFG00000010598	TRIP12	25:42057380-42163429	21.2068	30.575	32.8544	20.4565
ENSCAFG00000016497	ZFP36L1	8:42664949-42673334	23.1983	26.7334	21.3925	20.4224
ENSCAFG00000014799	ENSCAFG00000014799	9:20250902-20252436	4.02763	7.27635	5.38703	20.4203
ENSCAFG00000025805	SNORA7	20:5751605-5751745	21.3678	46.5299	80.3358	20.3926
ENSCAFG00000013366	ENSCAFG00000013366	36:19131328-19134035	34.3868	143.428	28.8284	20.3841
ENSCAFG00000020409	DYNC1LI2	5:82471349-82563822	26.6463	54.6705	36.6451	20.3737
ENSCAFG00000017846	ATOX1	4:57599799-57612273	49.0233	115.346	24.6536	20.3694
ENSCAFG00000018587	STAG2	X:95451345-95532869	25.6597	46.3747	20.2034	20.3655
ENSCAFG00000010994	PPFIBP1	27:20029192-20178731	16.0957	20.0971	22.181	20.363
ENSCAFG00000002919	EFEMP1	10:56632530-56694505	1.30313	2.63575	2.8415	20.361
ENSCAFG00000008302	MEF2C	3:19778970-19948202	80.2349	79.8048	55.8876	20.3552
ENSCAFG00000015475	DES	37:25933080-25939910	0.140056	1.28493	0.687277	20.3424
ENSCAFG00000009174	CLDND1	33:5380468-5387321	13.4298	23.5067	24.055	20.3363
ENSCAFG00000003688	VPS35	15:8428225-8455472	22.7624	72.5799	23.3924	20.3359
ENSCAFG00000016447	CD5L	7:40515317-40526634	1.19643	0.333795	0.0409878	20.2809
ENSCAFG00000005652	HNRNPL	1:114267209-114278780	28.9489	73.9657	30.8865	20.2691
ENSCAFG00000013060	ENSCAFG00000013060	36:16918073-16944386	34.8257	53.3331	51.8331	20.2499
ENSCAFG00000000732	TCP1	1:49028708-49037858	33.2752	104.86	32.7601	20.2468
ENSCAFG00000028937	ENSCAFG00000028937	5:38481374-38618725	26.2465	3.11042	22.685	20.2464
ENSCAFG00000011029	COX17	33:23305118-23313022	20.377	43.1381	15.0797	20.244
ENSCAFG00000018753	ENSCAFG00000018753	20:54183662-54189366	15.9236	60.0938	23.7297	20.2354
ENSCAFG00000005502	VDAC3	16:23276762-23289752	15.7659	50.8397	18.8474	20.2261
ENSCAFG00000020201	RABEPK	9:57854497-57877922	47.144	108.255	40.7856	20.2211
ENSCAFG00000029740	MSRB3	10:7892744-8041111	26.9629	32.2864	16.8964	20.2171
ENSCAFG00000013756	CLEC14A	8:16611239-16612709	1.53332	3.58654	4.95695	20.2157
ENSCAFG00000000260	IFNGR1	1:29643890-29669676	13.9828	20.6585	11.8039	20.2045
ENSCAFG00000017521	TSPAN6	X:74500565-74505498	30.2035	53.4587	4.88601	20.203
ENSCAFG00000016416	CAPN2	7:40334171-40367987	23.5909	44.113	20.1483	20.1873
ENSCAFG00000014572	FKBP2	18:52816876-52818200	15.1973	15.9274	16.6803	20.1796
ENSCAFG00000020239	SH3GLB1	6:61439614-61471571	25.4515	38.852	28.8055	20.1685
ENSCAFG00000012111	NDUFB3	37:10243960-10247351	21.9293	45.8312	17.5754	20.1683
ENSCAFG00000019536	ATP5D	20:57548050-57549669	24.8752	103.08	17.8912	20.1638
ENSCAFG00000000164	SMAD4	1:23882487-23914318	18.4726	22.7511	21.881	20.1593
ENSCAFG00000019363	ATP6V0C	6:38520397-38525062	57.1484	149.231	34.2185	20.0552
ENSCAFG00000000281	ABRACL	1:31260831-31267446	21.0793	33.5658	18.4912	20.0482
ENSCAFG00000006933	TMEM9B	21:32306014-32319232	15.6815	22.0994	8.97304	20.0349
ENSCAFG00000031929	C3orf58	23:39472108-39496407	6.28852	19.1894	100.152	20.0186
ENSCAFG00000000026	ENSCAFG00000000026	1:5070924-5106749	22.0591	60.1278	52.7992	20.0082
ENSCAFG00000029877	ENSCAFG00000029877	17:59120171-59175379	36.4058	144.797	30.4231	19.9824
ENSCAFG00000015155	TIMP1	X:41200995-41205394	85.1122	96.245	64.3785	19.958
ENSCAFG00000004157	RAB7A	20:2755479-2826636	29.5419	63.4935	30.5842	19.9425
ENSCAFG00000002631	RHOQ	10:48767786-48804020	18.1721	40.8012	27.5182	19.937
ENSCAFG00000011582	FXR1	34:14129332-14191111	25.5041	54.7418	29.2877	19.9306
ENSCAFG00000011810	MRPS21	17:59535350-59542780	24.4846	57.1313	20.7746	19.9081
ENSCAFG00000023655	SULT1C4	10:35494460-35504313	10.3528	12.9851	13.2631	19.8826
ENSCAFG00000006091	KITLG	15:29587866-29672329	3.67144	6.01798	4.82596	19.8535
ENSCAFG00000023084	NABP2	10:546897-552048	23.3723	57.8591	24.3025	19.8528
ENSCAFG00000001952	SEPT10	10:34264581-34303321	20.3245	28.2542	16.3348	19.8375
ENSCAFG00000018331	COLEC12	7:67164229-67373037	80.6719	102.521	90.8641	19.8277
ENSCAFG00000005396	CMTM6	23:12295776-12315067	31.5198	42.9393	11.4972	19.8007
ENSCAFG00000017296	RNF145	4:51237974-51336987	12.7777	27.8133	24.7753	19.7912
ENSCAFG00000010465	AGFG1	25:40115075-40300892	15.3225	37.24	22.0421	19.7841
ENSCAFG00000023910	LOXL1	30:37180613-37204220	5.0926	4.62547	6.78356	19.7766
ENSCAFG00000000671	SOD2	1:48944781-48955653	17.9922	36.1431	11.1242	19.7762
ENSCAFG00000018063	ACSL4	X:82863876-82916789	12.9655	21.9821	3.42652	19.7744
ENSCAFG00000020215	IST1	5:77681514-77693277	22.2721	30.9057	25.9841	19.7654
ENSCAFG00000011324	ISCU	26:18300784-18307625	10.8703	23.6731	10.7181	19.7526
ENSCAFG00000003349	PCYOX1	10:68806581-68823262	27.5437	81.6028	30.3758	19.7455
ENSCAFG00000009652	TWF1	27:10281363-10295546	14.8634	43.0432	18.7589	19.7435
ENSCAFG00000013308	HNRNPR	2:76077030-76105016	21.7609	58.1964	21.6323	19.7307
ENSCAFG00000014282	GNB2	6:9032910-9035279	23.22	66.6297	29.4939	19.7039
ENSCAFG00000006540	TF	23:30658213-30710218	2.56425	5.26907	4.26448	19.7029
ENSCAFG00000010304	ETS1	5:6073009-6190184	17.6847	43.5307	18.5535	19.6993
ENSCAFG00000006119	PRKD3	17:29593815-29688217	23.2485	36.7489	26.4945	19.6916
ENSCAFG00000008647	TKT	20:36690575-36706442	9.29942	21.0211	13.6347	19.6702
ENSCAFG00000012215	AP1S2	X:12075729-12103822	18.0615	47.4254	24.0875	19.6486
ENSCAFG00000008683	ENSCAFG00000008683	26:9319231-9356259	10.1757	20.9438	10.0871	19.6467
ENSCAFG00000004049	HDAC2	12:70053180-70074040	27.0642	98.6287	18.914	19.6305
ENSCAFG00000005843	LTBP1	17:26130749-26522610	67.2923	17.9908	4.43933	19.6095
ENSCAFG00000006884	ENSCAFG00000006884	21:31518090-31525501	20.6741	42.6522	16.7129	19.5991
ENSCAFG00000000103	ZNF532	1:17154245-17210961	39.8294	12.7018	15.2621	19.5804
ENSCAFG00000016025	SMARCE1	9:22017956-22035370	17.9411	57.0103	24.2563	19.5531
ENSCAFG00000008449	USO1	32:306073-394828	19.6898	40.3061	37.3385	19.5377
ENSCAFG00000006024	SH3BP5	23:27258670-27333920	14.8326	26.5011	15.9979	19.535
ENSCAFG00000013472	TMCO1	38:17579695-17630212	27.216	91.0464	37.6139	19.5283
ENSCAFG00000029695	ENSCAFG00000029695	33:28920449-28942838	31.0118	70.4764	26.4872	19.5214
ENSCAFG00000005113	UBXN4	19:38519926-38568223	21.8628	38.5937	24.7571	19.5021
ENSCAFG00000020233	LMO4	6:60892485-60906444	18.0613	57.7716	22.1255	19.4981
ENSCAFG00000002703	ENSCAFG00000002703	1:103098705-103100878	21.6753	50.5302	13.5413	19.4941
ENSCAFG00000011680	ATP11B	34:15829062-15919251	17.4856	18.7203	16.7246	19.4901
ENSCAFG00000009582	TXNDC5	35:7830375-7854843	15.4154	17.48	35.6484	19.4716
ENSCAFG00000013169	SP3	36:18021636-18077127	24.4985	42.5133	18.9064	19.4614
ENSCAFG00000029826	DUSP1	4:39588338-39592891	10.8481	10.7102	20.6743	19.4331
ENSCAFG00000028992	MTPN	16:12315730-12372917	21.515	44.6162	20.278	19.4313
ENSCAFG00000013208	ENSCAFG00000013208	3:54904773-54929456	21.8889	52.4242	28.1022	19.4069
ENSCAFG00000003605	GJA4	15:7168196-7169198	0.25222	1.76807	0.160635	19.4027
ENSCAFG00000010853	FBLN5	8:1162149-1228970	3.02561	2.39419	3.16247	19.387
ENSCAFG00000012544	COPA	38:21893000-21934868	33.9094	81.0454	53.713	19.3655
ENSCAFG00000018838	TM2D1	5:48274901-48310959	15.9824	26.7724	15.8237	19.344
ENSCAFG00000012894	ENSCAFG00000012894	6:6583468-6595281	16.9024	45.496	25.6531	19.3265
ENSCAFG00000007259	IPO7	21:32691926-32747127	32.2432	69.2931	23.4666	19.3221
ENSCAFG00000005756	YIPF4	17:25548795-25575720	23.6442	40.4239	29.0063	19.3149
ENSCAFG00000002094	TMEM165	13:47657931-47682620	31.8962	82.5645	23.4971	19.2984
ENSCAFG00000005407	HOOK3	16:22792621-22901511	12.1183	20.361	12.8065	19.2944
ENSCAFG00000015254	VCL	4:24404388-24518259	5.75998	10.3497	15.7363	19.2897
ENSCAFG00000012696	DYNC1I2	36:16103206-16164356	24.7325	53.9021	22.5025	19.2895
ENSCAFG00000011751	CD86	33:25256135-25319526	15.423	14.8586	7.45581	19.2872
ENSCAFG00000004095	EHD2	1:108318679-108336116	17.9746	14.6777	22.9954	19.2752
ENSCAFG00000017027	SLIT3	4:42903009-43094633	10.5839	5.58734	25.1688	19.2622
ENSCAFG00000029989	ENSCAFG00000029989	20:44737497-44738415	15.5117	14.504	24.8176	19.2618
ENSCAFG00000001019	UBE2B	11:22525082-22539965	21.9308	38.7104	25.2209	19.2603
ENSCAFG00000015162	KTN1	8:31352223-31454255	24.5341	48.3699	25.8389	19.2541
ENSCAFG00000015798	ENSCAFG00000015798	X:42273805-42275811	13.5771	30.9671	50.2713	19.2345
ENSCAFG00000005497	ZEB2	19:46424770-46466691	17.2015	23.7104	21.1733	19.2334
ENSCAFG00000005742	ENSCAFG00000005742	2:35454408-35519700	18.1941	33.9484	25.2094	19.2182
ENSCAFG00000003028	HSDL2	11:66883021-66944841	23.0835	74.5341	18.6282	19.1954
ENSCAFG00000012183	CTSZ	24:43743785-43750151	14.1993	24.5267	18.5153	19.1713
ENSCAFG00000007905	GLRX	3:13795866-13801916	25.9732	46.8961	13.4251	19.1386
ENSCAFG00000006151	CDC42EP3	17:29950487-29951249	56.09	26.618	29.4133	19.1214
ENSCAFG00000012160	ENSCAFG00000012160	26:22582864-22607810	15.0868	41.9779	15.5669	19.1141
ENSCAFG00000020376	ZZZ3	6:69223851-69277596	22.9852	42.3296	21.2265	19.1009
ENSCAFG00000005886	CRIM1	17:28857649-29042844	3.54701	4.66125	4.87294	19.0743
ENSCAFG00000014834	NDUFB11	X:40744507-40746624	16.01	51.4514	34.536	19.0618
ENSCAFG00000013619	HNRNPH3	4:19563912-19568710	13.7868	20.7314	30.874	19.0448
ENSCAFG00000011796	MCF2L2	34:16092602-16377378	2.01642	1.21411	2.38944	19.0348
ENSCAFG00000013331	SRP54	8:13805699-13837317	23.2954	43.2586	32.0081	19.0318
ENSCAFG00000029884	ENSCAFG00000029884	29:7484295-7489691	26.08	76.8243	31.6509	19.0257
ENSCAFG00000017708	ENSCAFG00000017708	30:35836751-35863444	38.8176	62.6309	21.4265	18.9743
ENSCAFG00000005761	ARL5A	19:52960241-52973421	20.6854	58.1203	13.2157	18.9666
ENSCAFG00000002917	AEBP1	JH373316.1:97241-107478	22.4838	12.6042	10.3386	18.9602
ENSCAFG00000010999	PRKAR1A	9:15180665-15200674	17.8834	53.9004	22.0888	18.9519
ENSCAFG00000013368	APOD	33:30488507-30504559	1.21557	2.69716	2.15067	18.9438
ENSCAFG00000007596	SLC25A4	16:45454661-45458511	33.8045	110.365	11.6054	18.9324
ENSCAFG00000008467	EDIL3	3:23417820-23808380	13.5612	18.2891	35.5662	18.9235
ENSCAFG00000012099	CIB1	3:53184950-53188185	27.6199	74.0684	33.9422	18.9104
ENSCAFG00000005354	KLF6	2:31654124-31660894	30.964	22.1376	19.9011	18.8382
ENSCAFG00000000444	FLOT1	12:516160-528232	22.1926	50.1321	13.9616	18.8129
ENSCAFG00000001792	LIMCH1	13:38518630-38816859	1.08111	3.07455	2.84396	18.7999
ENSCAFG00000029700	LPAR6	22:3111461-3112499	8.11139	5.60771	5.65619	18.7812
ENSCAFG00000003319	SNRNP27	10:68531613-68540875	26.6846	67.3917	27.1535	18.7805
ENSCAFG00000000701	ENSCAFG00000000701	12:1433425-1450072	2.00746	2.17019	2.15572	18.7788
ENSCAFG00000003849	OSBPL9	15:9506722-9666312	17.023	32.2348	13.1805	18.7683
ENSCAFG00000017756	UQCRC2	6:23631896-23653837	26.4043	93.4876	21.9263	18.7614
ENSCAFG00000019096	ENSCAFG00000019096	X:117490538-117515996	16.849	20.5171	92.4804	18.7582
ENSCAFG00000012665	TOR1AIP1	7:13453062-13501541	21.703	60.247	27.0882	18.7434
ENSCAFG00000007593	PAM	3:8139391-8290552	18.2338	14.3499	20.3532	18.7067
ENSCAFG00000002089	CD2AP	12:15552172-15680950	13.2008	29.3544	16.0581	18.6847
ENSCAFG00000013717	TPR	7:19377095-19435047	19.2684	40.0909	23.9977	18.6796
ENSCAFG00000013968	CD163	27:37669630-37700814	13.5609	22.2916	4.7718	18.6725
ENSCAFG00000019812	GSTM4	6:42202577-42207944	12.7015	19.4555	13.4706	18.6675
ENSCAFG00000014531	COPE	20:44195248-44211448	30.9688	102.674	37.5769	18.6436
ENSCAFG00000015064	RTN3	18:53239892-53307713	23.1117	34.3398	25.2909	18.6418
ENSCAFG00000029777	ENSCAFG00000029777	10:54172637-54174340	24.8565	65.3735	23.7538	18.6415
ENSCAFG00000006318	YIPF5	2:38896175-38907513	24.4985	27.5297	35.3541	18.6361
ENSCAFG00000011999	FAM204A	28:28697516-28730694	13.2041	31.9301	26.235	18.6276
ENSCAFG00000031376	ENSCAFG00000031376	17:18446668-18492173	10.9744	30.5034	11.9771	18.6229
ENSCAFG00000010111	GBAS	6:451622-484815	23.2465	72.9028	18.1713	18.6097
ENSCAFG00000009360	ANO6	27:8882642-9066934	10.1455	17.7369	18.7752	18.6048
ENSCAFG00000016534	ACTN1	8:42710289-42808378	21.1666	55.6589	20.37	18.5753
ENSCAFG00000017646	SERPINA1	8:63387093-63398494	9.88025	15.8808	7.10189	18.5602
ENSCAFG00000029506	GLO1	12:7583722-7609840	27.6135	91.7998	13.5588	18.5095
ENSCAFG00000015321	FBXL5	3:64684581-64727539	20.0402	31.3611	18.6822	18.5066
ENSCAFG00000003426	TNC	11:69077477-69169707	27.5185	43.7603	136.468	18.4652
ENSCAFG00000006743	PCMTD1	29:3709222-3778758	14.6219	20.7877	21.4127	18.4407
ENSCAFG00000014058	CCDC50	34:23168530-23236899	10.0814	16.5577	16.4094	18.4277
ENSCAFG00000017977	ENSCAFG00000017977	30:37957004-37967988	21.3965	100.415	32.0966	18.3984
ENSCAFG00000011598	ENSCAFG00000011598	9:12547165-12554684	27.5396	161.331	31.6641	18.343
ENSCAFG00000009117	ENSCAFG00000009117	33:4880852-4966212	4.16425	4.021	13.2211	18.3407
ENSCAFG00000017715	SLC44A2	20:50558401-50586890	25.4775	21.4732	35.6298	18.3323
ENSCAFG00000020027	ENSCAFG00000020027	5:71965499-71966671	6.16746	12.0327	10.3907	18.3114
ENSCAFG00000010377	ENSCAFG00000010377	26:16426022-16461278	11.8387	23.4712	51.7442	18.2874
ENSCAFG00000018384	SLC25A5	X:91523523-91527183	25.126	121.619	20.8854	18.2838
ENSCAFG00000006873	ENSCAFG00000006873	16:40496414-40546032	1.90002	1.75816	3.12879	18.2828
ENSCAFG00000007359	PSPC1	25:18220124-18359517	13.7736	12.2452	18.6189	18.2801
ENSCAFG00000003874	ENSCAFG00000003874	1:107453633-107476563	42.9938	44.3792	27.7589	18.2654
ENSCAFG00000005707	OSBPL8	15:19339384-19441582	16.5909	38.3459	23.6485	18.2496
ENSCAFG00000010408	MLEC	26:16536511-16546507	20.2352	47.938	49.0586	18.2485
ENSCAFG00000014575	TNS1	37:24583506-24669980	1.77483	1.86511	7.34348	18.2438
ENSCAFG00000006065	PRNP	24:16846858-16847632	29.7564	41.8502	30.2804	18.2423
ENSCAFG00000018497	ENSCAFG00000018497	20:52892901-52901929	18.1089	58.1052	15.5	18.2342
ENSCAFG00000009464	MARCH7	36:5499128-5531823	13.6833	17.6185	15.7126	18.2317
ENSCAFG00000029436	TMEM167A	3:24547492-24566383	33.4829	66.5299	22.3877	18.2288
ENSCAFG00000011204	NDUFB4	33:24044204-24051550	22.677	84.1763	24.1584	18.2002
ENSCAFG00000028827	UBE2V2	29:307524-357962	19.9658	45.067	26.413	18.1984
ENSCAFG00000013589	IVNS1ABP	7:18432125-18444570	37.202	38.2894	43.8998	18.1825
ENSCAFG00000015485	RBM3	X:41806838-41808876	16.8682	17.8235	9.69882	18.1412
ENSCAFG00000002432	TSPAN13	14:31260965-31292746	5.08087	4.42426	14.4858	18.1369
ENSCAFG00000012594	SYAP1	X:12869940-12901221	12.2609	28.8479	26.0605	18.1275
ENSCAFG00000013549	YWHAG	6:7507607-7532409	19.2991	64.9408	30.8477	18.1268
ENSCAFG00000029493	ENSCAFG00000029493	26:27620222-27620543	2.61068	0.184064	0.484692	18.1227
ENSCAFG00000006946	CSNK2A3	24:20361796-20387503	25.2158	75.7304	29.6449	18.1072
ENSCAFG00000028553	PDLIM1	28:8770734-8801180	8.009	16.265	9.39542	18.1057
ENSCAFG00000020361	FUBP1	6:68922785-68960366	25.0152	58.4989	27.7854	18.1039
ENSCAFG00000005026	HNRNPUL1	1:112660623-112697338	37.993	61.22	31.716	18.0894
ENSCAFG00000009022	TMEM64	29:35959441-36030421	16.9795	20.5423	8.28697	18.0804
ENSCAFG00000010516	SLK	28:16286637-16344227	13.5955	20.931	32.8225	18.0638
ENSCAFG00000013006	ITGA6	36:16776968-16854629	4.47702	11.4882	5.05275	18.0597
ENSCAFG00000008357	ENSCAFG00000008357	2:57968954-57993107	21.4201	63.9826	26.8401	18.0552
ENSCAFG00000002162	MAP4K4	10:41089603-41276950	19.1893	29.2944	18.3953	18.0291
ENSCAFG00000009333	CES1	2:60276726-60306083	0.0234557	0.00786148	0.00568859	18.0285
ENSCAFG00000006715	RYK	23:30968437-31027394	40.9395	68.1456	28.9166	18.0257
ENSCAFG00000030528	CHRAC1	13:35162636-35163573	18.5553	48.512	12.1344	18.0229
ENSCAFG00000025012	C5orf24	11:22920482-22921049	14.7257	33.4005	22.589	18.0174
ENSCAFG00000007451	NCK1	23:33350202-33372356	11.4124	21.4261	15.3255	18.016
ENSCAFG00000006163	EEA1	15:33145089-33235855	29.8106	38.7269	16.719	18.0127
ENSCAFG00000020413	CDH5	5:82831938-82864030	0.816631	1.75274	1.55074	18.0108
ENSCAFG00000007777	CGGBP1	31:210546-211050	19.0831	43.3612	25.8288	18.0081
ENSCAFG00000005814	RAB5A	23:23304939-23332206	20.0608	28.7183	22.6978	18.0078
ENSCAFG00000002050	CHIC2	13:46560105-46602154	24.461	37.3815	17.7708	18.0014
ENSCAFG00000004584	TSC22D1	22:6375576-6508077	21.9926	31.6869	16.8981	18.0002
ENSCAFG00000014439	PHB2	27:38075934-38080106	19.3349	84.4286	21.9505	17.9918
ENSCAFG00000009021	SEC31A	32:6758331-6827569	20.5419	24.7016	39.3568	17.9886
ENSCAFG00000004253	UGGT1	19:22419830-22533441	18.3974	26.2892	26.3385	17.9692
ENSCAFG00000001336	ISCA1	1:73468740-73481483	17.2369	31.7581	17.3216	17.9648
ENSCAFG00000009306	F2RL2	3:29967213-29975589	0.0514632	0.117952	0.0388455	17.9593
ENSCAFG00000032070	SAP18	25:17008109-17014405	17.9883	38.1235	27.0044	17.9583
ENSCAFG00000005228	ESYT2	16:20718820-20927538	11.0985	12.7922	12.1714	17.948
ENSCAFG00000018214	PDGFRB	4:58926307-58966380	11.5693	9.48013	7.09878	17.9473
ENSCAFG00000009684	DBNDD2	24:32697892-32699890	8.23946	16.6003	9.47293	17.9472
ENSCAFG00000015228	VWF	27:38834908-38972738	0.38285	0.631184	4.09395	17.9394
ENSCAFG00000027513	SCARNA20	24:24705626-24705760	0	13.2045	0	17.9392
ENSCAFG00000019482	TPRG1L	5:58156938-58158739	13.1245	26.766	14.5274	17.9131
ENSCAFG00000019219	NADK	5:56745868-56774759	17.079	48.4529	12.7182	17.9009
ENSCAFG00000018487	EMB	4:64443001-64459145	81.5825	93.9688	11.2331	17.8895
ENSCAFG00000029982	RASSF3	10:7342886-7354249	11.5959	28.9043	9.92753	17.8582
ENSCAFG00000001544	EIF3D	10:27893444-27906198	23.4453	62.5779	21.9887	17.8559
ENSCAFG00000006178	SPG20	25:4260011-4294084	21.1747	30.0108	33.7742	17.8541
ENSCAFG00000014253	COMT	26:29360371-29366006	17.047	42.305	9.12138	17.8534
ENSCAFG00000002758	SLC44A1	11:61120975-61268862	33.003	47.9413	31.7622	17.8531
ENSCAFG00000021438	7SK	15:57019902-57020202	17.8825	23.3419	28.0852	17.8527
ENSCAFG00000025978	SNORA64	6:38967613-38967747	15.875	91.9646	0	17.8493
ENSCAFG00000001840	B4GALT1	11:50223548-50276926	31.9338	67.5308	39.6166	17.8427
ENSCAFG00000006578	COX7A1	1:116548041-116548842	12.0051	18.6349	18.999	17.8275
ENSCAFG00000005924	YIF1B	1:114681348-114689604	28.2271	44.8527	10.044	17.8124
ENSCAFG00000009358	ASNSD1	37:428373-435046	21.4325	25.8862	12.1027	17.8059
ENSCAFG00000010726	CLPTM1L	34:11263103-11277715	12.968	40.3405	25.9913	17.8039
ENSCAFG00000010644	PPP3CA	32:22688142-22997192	16.3834	25.7319	34.3331	17.7701
ENSCAFG00000012608	PSMD2	34:17180118-17189352	14.7652	51.3631	28.2839	17.7605
ENSCAFG00000026738	SNORA76	9:12023113-12023247	0	13.0602	15.1376	17.7489
ENSCAFG00000030739	ENSCAFG00000030739	JH373943.1:15397-21362	1.25494	0.115371	0.500943	17.7422
ENSCAFG00000009546	SLC5A3	31:28610331-28635233	30.5129	28.6769	21.3127	17.7418
ENSCAFG00000032515	ARPP19	30:18194267-18213096	19.0294	60.994	18.8124	17.7396
ENSCAFG00000009663	SCD	28:13112454-13129198	22.6086	51.4214	37.1943	17.7369
ENSCAFG00000001880	SMC5	1:87194656-87285605	25.9722	32.575	33.4686	17.725
ENSCAFG00000021219	SNORA38	12:1112972-1113103	31.6371	78.2662	0	17.7171
ENSCAFG00000025750	SNORA38	12:58928103-58928234	31.6371	0	0	17.7171
ENSCAFG00000021854	SNORA44	2:71916401-71916532	0	0	0	17.7171
ENSCAFG00000025787	SNORA51	24:18564546-18564677	0	26.0887	0	17.7171
ENSCAFG00000005876	TACC1	16:26677587-26797532	10.0077	15.9804	8.60036	17.7042
ENSCAFG00000003477	ENSCAFG00000003477	17:7650111-7674204	48.6611	90.3136	22.6231	17.7041
ENSCAFG00000031079	ZFP36L2	10:45745977-45750954	18.0428	16.4348	19.2381	17.6881
ENSCAFG00000000507	VPS13B	13:1101812-1833765	12.7036	11.7482	11.2834	17.6878
ENSCAFG00000016200	TCF12	30:22108326-22467912	14.005	21.068	21.7696	17.6852
ENSCAFG00000006491	ITGA5	27:904660-926708	11.0509	17.6954	17.6356	17.6724
ENSCAFG00000003151	FKBP9	14:45028447-45067802	43.814	53.1444	42.3855	17.6437
ENSCAFG00000014233	SSFA2	36:25039543-25075727	7.66295	9.8511	10.1662	17.6311
ENSCAFG00000012023	PPP1R8	2:72520896-72582873	16.5684	39.9892	19.1227	17.5925
ENSCAFG00000006992	ARL1	15:40391068-40400831	24.3417	50.8222	23.8617	17.5866
ENSCAFG00000013836	KANSL1L	37:17885457-17996058	13.5074	10.1886	10.9026	17.5786
ENSCAFG00000000643	AZIN1	13:4366708-4395877	15.9345	37.3636	20.6261	17.5736
ENSCAFG00000001523	GPAA1	13:37577264-37582162	23.4941	59.3366	34.7647	17.5724
ENSCAFG00000018277	ENSCAFG00000018277	8:71284320-71286973	143.462	270.003	50.2723	17.563
ENSCAFG00000005202	EMC3	20:8296813-8315218	25.263	69.6225	42.4701	17.5477
ENSCAFG00000001800	TMEM263	10:31800631-31812643	28.5914	57.8327	44.2887	17.5323
ENSCAFG00000028650	TUG1_3	26:23997469-23997699	32.8822	41.5865	48.3931	17.5284
ENSCAFG00000012911	HECTD1	8:10400712-10491247	19.5031	32.5216	20.8618	17.5281
ENSCAFG00000032480	MCFD2	10:49091337-49096780	28.8427	52.0597	14.9084	17.5229
ENSCAFG00000007854	CAST	3:12923505-13032422	22.6463	25.848	15.3281	17.5173
ENSCAFG00000023441	ENSCAFG00000023441	2:23185900-23206719	20.6237	41.8395	23.9622	17.498
ENSCAFG00000008383	PFN2	23:44685857-44691784	43.8979	107.884	53.0927	17.4863
ENSCAFG00000006994	ZNF664	26:5701510-5702296	23.0078	37.7221	4.99652	17.4775
ENSCAFG00000008668	SEPT11	32:1560760-1602075	11.578	22.5641	30.956	17.4691
ENSCAFG00000016774	VPS13C	30:26602108-26777058	15.0603	15.4811	9.91234	17.4488
ENSCAFG00000011706	ENSCAFG00000011706	38:22921315-22929293	17.9528	30.6336	17.4778	17.435
ENSCAFG00000014636	TMBIM1	37:24953422-24958569	16.4673	29.0909	29.0312	17.4304
ENSCAFG00000020014	GCSH	5:70745656-70756797	16.958	48.3131	20.827	17.4081
ENSCAFG00000013933	CYBB	X:32533311-32570609	11.1451	6.07418	2.92144	17.4069
ENSCAFG00000030211	SDC4	24:32628084-32648941	14.9096	19.2917	16.5741	17.3906
ENSCAFG00000012294	IGFBP3	16:1021224-1026392	0.930793	0.899814	6.70331	17.3899
ENSCAFG00000000359	GNS	10:7366249-7415694	30.2121	54.8381	15.3324	17.3872
ENSCAFG00000016395	SMIM20	3:84481896-84494833	18.406	33.7652	9.88309	17.3767
ENSCAFG00000006830	MSR1	16:39436752-39513280	13.4357	15.5997	4.23241	17.37
ENSCAFG00000011301	CORO1C	26:18161462-18238842	36.17	85.6035	12.3885	17.3674
ENSCAFG00000019796	AHCYL1	6:41947215-41983988	35.0122	71.9669	18.744	17.3556
ENSCAFG00000000917	SLC39A7	12:2663838-2667801	30.7968	66.5995	32.8928	17.3525
ENSCAFG00000009873	MAN1A2	17:54697773-54879396	30.1091	33.383	19.1424	17.3467
ENSCAFG00000006020	CDS2	24:16415681-16469759	9.29475	18.3515	10.4358	17.3458
ENSCAFG00000020204	ENSCAFG00000020204	6:59383897-59411940	3.04536	2.37756	1.77851	17.3377
ENSCAFG00000014739	GUCY1A2	5:25291582-25718560	0.436488	0.416028	0.409145	17.3356
ENSCAFG00000004127	SESN3	21:5828013-5891805	15.4308	12.571	7.90097	17.3195
ENSCAFG00000015804	WNK1	27:42765180-42911929	22.6959	15.9629	21.3186	17.3096
ENSCAFG00000031546	PIK3C2A	21:39693170-39784639	11.6715	12.9931	11.4806	17.3079
ENSCAFG00000002102	JAK2	1:93321920-93435774	18.808	22.3448	13.0331	17.2896
ENSCAFG00000011615	GOLGB1	33:24927571-24998114	21.5552	21.7419	29.9533	17.278
ENSCAFG00000017665	VMP1	9:34216127-34339200	27.9301	53.2285	19.9328	17.2596
ENSCAFG00000019259	MRPL20	5:56553572-56558110	20.5132	80.5433	20.049	17.2181
ENSCAFG00000004549	AKR1A1	15:14792397-14808592	18.8369	55.2304	12.8638	17.2131
ENSCAFG00000031894	FAM46A	12:42269997-42277136	47.4072	51.3294	58.2712	17.2114
ENSCAFG00000003399	TES	14:55217556-55241107	12.75	22.6079	10.5768	17.1931
ENSCAFG00000006030	PCNA	24:16478945-16484920	18.7085	110.359	26.9256	17.1596
ENSCAFG00000000829	PSMB8	12:2419455-2422832	4.30628	4.73223	3.84318	17.1584
ENSCAFG00000017745	TBX2	9:35234234-35246249	1.79047	3.23529	10.3273	17.1579
ENSCAFG00000011513	ABLIM1	28:25255998-25441539	3.22047	9.54602	12.8207	17.1545
ENSCAFG00000015629	RAB5C	9:20754212-20777027	17.2111	46.4474	16.4496	17.1492
ENSCAFG00000002796	CCDC88A	10:56171444-56300908	26.1806	32.9708	35.8838	17.1374
ENSCAFG00000013067	PAK2	33:29774565-29861039	18.8721	47.213	17.68	17.1278
ENSCAFG00000014096	ENSCAFG00000014096	11:43002550-43004846	25.2068	73.1082	23.77	17.12
ENSCAFG00000016162	SRP9	7:39014258-39022887	18.5504	73.1773	26.7877	17.1132
ENSCAFG00000003101	UBE2J1	12:48542431-48562586	15.6896	30.0023	14.1058	17.1075
ENSCAFG00000003839	PUM2	17:15257230-15331787	18.2798	31.2601	14.6075	17.0394
ENSCAFG00000002037	PLA2G7	12:14865595-14907727	38.4384	103.138	18.1776	17.0314
ENSCAFG00000003081	PABPC4	15:3242532-3305464	27.1582	45.853	15.4359	17.0177
ENSCAFG00000018143	ETFA	30:39848311-39926212	22.4979	74.2369	25.4276	17.0155
ENSCAFG00000013919	LPP	34:20582634-21158167	8.58384	8.45785	6.64337	17.0142
ENSCAFG00000015237	EXOC5	8:32795376-32848555	14.8995	30.3149	15.0629	17.0075
ENSCAFG00000013955	DYNLT3	X:32603824-32611542	19.9318	23.6688	15.6702	16.988
ENSCAFG00000012418	SSB	36:14465047-14476492	21.6894	94.9846	23.5318	16.9847
ENSCAFG00000028565	ENSCAFG00000028565	13:4997578-5006157	15.7231	5.59234	38.0731	16.9687
ENSCAFG00000001435	UBQLN1	1:75767344-75810426	24.7383	44.0868	27.3005	16.9662
ENSCAFG00000008325	TM4SF18	23:44082289-44103114	2.6705	4.89034	4.74176	16.9429
ENSCAFG00000001760	LSM3	14:11481429-11481735	16.4658	63.9686	33.7912	16.9428
ENSCAFG00000009096	LXN	23:51963106-51968401	25.4156	13.9143	23.8144	16.9322
ENSCAFG00000005775	BIRC6	17:25639726-25846954	19.3606	25.4979	15.6999	16.9207
ENSCAFG00000005520	ENSCAFG00000005520	24:6106216-6117369	20.5553	84.8741	25.1382	16.9152
ENSCAFG00000003083	CCT4	10:61857580-61873913	23.9829	124.556	25.9403	16.888
ENSCAFG00000019169	MYO1C	9:45635152-45658035	14.2376	33.3113	17.1593	16.878
ENSCAFG00000014295	SMC4	34:26456954-26494991	22.5232	48.1457	24.4992	16.8516
ENSCAFG00000020049	SPTAN1	9:54951329-55016131	5.51204	6.88685	15.5661	16.8463
ENSCAFG00000003757	OSTM1	12:65087461-65120744	34.0328	68.4305	9.71073	16.8213
ENSCAFG00000011167	PAPSS1	32:28136472-28235444	40.6176	130.666	34.4847	16.8004
ENSCAFG00000016702	PCNX	8:44598628-44723309	24.0678	16.2412	11.8298	16.7945
ENSCAFG00000009149	SMIM4	20:37234723-37238254	9.55507	30.1427	9.54478	16.7864
ENSCAFG00000007597	ABCE1	15:43781165-43811883	24.4453	93.8455	20.2418	16.779
ENSCAFG00000017906	WARS	8:68611182-68643601	8.63098	22.6346	17.6404	16.7787
ENSCAFG00000001100	EFR3A	13:28570956-28674220	20.7011	40.5584	25.8802	16.7767
ENSCAFG00000009343	SLC40A1	37:307950-328759	7.93007	11.2582	3.62008	16.7697
ENSCAFG00000018870	HPRT1	X:105115880-105153792	28.7839	72.9211	16.4538	16.7622
ENSCAFG00000023117	NFIA	5:48497031-48863222	9.67011	7.50684	4.28907	16.7604
ENSCAFG00000014174	MFSD1	34:25069774-25092433	21.4885	37.4433	23.3359	16.7592
ENSCAFG00000006114	TAF7	2:36295910-36296960	15.7632	14.6637	19.51	16.7546
ENSCAFG00000002711	SENP6	12:37218838-37335297	19.6589	30.7343	14.8684	16.7486
ENSCAFG00000030269	MFAP4	5:40828284-40832707	0.117787	0.209698	0.1926	16.7391
ENSCAFG00000007248	GNPTAB	15:40657602-40724494	43.4846	51.3599	9.47953	16.7102
ENSCAFG00000029009	CYSTM1	2:35408210-35452852	17.4713	18.5738	26.7308	16.6905
ENSCAFG00000031564	NUDT4	15:33627369-33645705	9.19831	21.9001	19.1423	16.6883
ENSCAFG00000003369	PTN	16:11359381-11383211	18.8272	56.2899	178.511	16.6814
ENSCAFG00000008356	WWTR1	23:44280961-44426531	28.1369	23.2321	15.3802	16.6764
ENSCAFG00000013458	ATP13A3	33:31196150-31294938	65.871	58.6623	29.3499	16.6736
ENSCAFG00000013490	FAM129A	7:18019788-18176586	6.5349	7.32756	5.84893	16.6719
ENSCAFG00000007246	CYP7B1	29:14444859-14613129	7.86289	13.2254	5.45398	16.6675
ENSCAFG00000007492	PALLD	25:19147310-19555786	18.8448	27.6587	25.8105	16.6426
ENSCAFG00000020416	CMTM3	5:82661813-82667404	30.9486	53.7523	39.8327	16.6249
ENSCAFG00000005608	EDEM1	20:12443915-12472787	15.2765	25.6046	9.93912	16.6249
ENSCAFG00000008410	RASA1	3:21069192-21177493	12.8716	21.1367	14.6977	16.6121
ENSCAFG00000024099	FAT3	21:7713172-8213266	24.9805	26.6915	34.3721	16.6025
ENSCAFG00000018362	YES1	7:67533087-67598467	14.412	31.2328	24.1414	16.5899
ENSCAFG00000026345	SNORA42	10:35157631-35157768	0	0	9.64184	16.5701
ENSCAFG00000018388	SNX18	4:60918654-60945613	37.7773	83.8766	16.9182	16.5663
ENSCAFG00000013275	DLG1	33:30015083-30252578	17.9451	37.6748	17.0956	16.5636
ENSCAFG00000021647	SNORD15	21:23181694-23181839	20.382	14.5861	13.0047	16.5536
ENSCAFG00000012066	ABCC9	27:25200969-25369793	3.84608	2.59276	4.69537	16.529
ENSCAFG00000019998	SLC30A7	6:49148589-49232138	20.9599	43.7063	30.0545	16.5264
ENSCAFG00000017252	ATRX	X:59772066-60107186	14.1753	19.3769	24.2018	16.5245
ENSCAFG00000019130	FAM101B	9:45232974-45238978	1.22796	6.10173	7.78991	16.5201
ENSCAFG00000012332	H2AFX	5:14766125-14766557	35.1014	239.246	51.7714	16.5113
ENSCAFG00000000308	CTDSP2	10:1878904-1898297	14.4674	15.6373	15.7435	16.4961
ENSCAFG00000005419	PNP	15:17808444-17818681	5.02018	12.6106	7.41975	16.4941
ENSCAFG00000005809	TM9SF2	22:49514990-49581669	30.1319	47.9616	12.4321	16.4923
ENSCAFG00000003992	NAMPT	18:14186763-14212138	15.7719	30.521	16.5378	16.4918
ENSCAFG00000003871	EPS15	15:9802015-9893482	13.9218	19.9803	9.83844	16.4775
ENSCAFG00000005907	ZMAT2	2:35852108-35858065	15.9246	26.5108	17.3998	16.4772
ENSCAFG00000012674	ACADSB	28:32564557-32600600	9.62061	30.9435	17.967	16.4677
ENSCAFG00000023205	ENSCAFG00000023205	5:32336670-32337642	12.3101	53.9754	15.9101	16.4204
ENSCAFG00000014742	FKBP8	20:44494597-44508644	19.1019	43.4474	22.6963	16.4148
ENSCAFG00000001610	VPS28	13:37681397-37844626	19.2741	44.6706	21.3516	16.4085
ENSCAFG00000028654	GNG12	6:77372607-77374657	10.1175	21.5833	20.6875	16.4043
ENSCAFG00000012666	F11R	38:21451894-21454602	1.73966	1.87971	1.50044	16.4029
ENSCAFG00000014268	ENY2	7:23358378-23358678	20.501	59.4916	20.3665	16.3611
ENSCAFG00000001378	MAPK14	12:5146036-5219239	9.62727	25.6866	10.2663	16.3559
ENSCAFG00000015603	PPM1A	8:35336139-35377532	14.4062	20.4236	14.3162	16.3557
ENSCAFG00000019258	VWA1	5:56578342-56582475	6.09232	10.8658	5.09532	16.3194
ENSCAFG00000007731	ATP1B3	23:37684434-37726702	15.2993	36.0008	24.6722	16.3145
ENSCAFG00000018354	AKT1	8:72315825-72335651	22.8985	45.9896	32.1945	16.3105
ENSCAFG00000003296	GFPT1	10:68073136-68125032	25.3163	53.6546	36.7374	16.3003
ENSCAFG00000012654	SNX4	33:28413587-28468576	16.2011	43.5192	22.8383	16.2606
ENSCAFG00000020311	RPF1	6:63399292-63419368	15.1628	34.8948	14.8813	16.2546
ENSCAFG00000031808	ENSCAFG00000031808	12:69982482-69987647	13.5214	48.2507	10.2103	16.2518
ENSCAFG00000015543	TBL1XR1	34:40578617-40656894	20.8699	35.3513	25.3676	16.2411
ENSCAFG00000006638	SNAI2	29:1152796-1156653	16.5768	28.8109	41.9514	16.2368
ENSCAFG00000006102	ENSCAFG00000006102	20:37726325-37729619	12.9296	35.0893	16.4787	16.2337
ENSCAFG00000015640	MAPK6	30:17721689-17768478	22.3867	65.4021	48.2224	16.2287
ENSCAFG00000003501	FAM3C	14:59407513-59447257	33.2628	46.5596	22.0443	16.2282
ENSCAFG00000019717	BSG	20:57942634-57951740	11.8259	25.8482	19.4459	16.2103
ENSCAFG00000010493	ENSCAFG00000010493	33:17046188-17073113	11.513	30.6647	21.0824	16.2055
ENSCAFG00000005068	KCTD12	22:30507648-30508632	29.066	42.1091	11.6339	16.2046
ENSCAFG00000018403	ENSCAFG00000018403	9:40596037-40612502	18.0615	30.5314	16.9036	16.197
ENSCAFG00000001875	CKAP4	10:32389082-32398637	38.3731	97.542	64.9831	16.1847
ENSCAFG00000012574	ZNF148	33:28234218-28306626	18.7081	29.0708	19.8118	16.1778
ENSCAFG00000009848	WDR82	20:37494949-37510967	10.0906	26.6012	10.2086	16.1742
ENSCAFG00000002040	TFPI2	14:19399824-19403996	178.416	336.151	19.8505	16.1715
ENSCAFG00000007215	YTHDF3	29:13240224-13276948	17.6242	35.8306	22.0625	16.1618
ENSCAFG00000005176	SEC14L1	9:3683228-3739200	6.62194	18.7858	9.72759	16.1533
ENSCAFG00000015892	CXCL16	5:31816888-31820745	9.25686	12.0483	3.75548	16.1204
ENSCAFG00000010877	ABCA9	9:15517411-15648625	0.211182	0.252766	0.156789	16.1161
ENSCAFG00000008879	ENSCAFG00000008879	17:49615044-49626778	34.2566	148.549	30.8614	16.1098
ENSCAFG00000017592	SGCD	4:53267776-53642810	8.77461	12.1556	48.0924	16.091
ENSCAFG00000015721	LIPA	26:38892720-38918435	9.57124	11.0969	2.93266	16.0907
ENSCAFG00000003094	B3GNT2	10:62145116-62146310	9.45938	22.7891	11.7849	16.0888
ENSCAFG00000005464	RBMS3	23:14454993-15136452	6.6956	2.76829	3.86582	16.0845
ENSCAFG00000023687	BMPR2	37:11342383-11532930	17.0529	10.8933	12.8732	16.0812
ENSCAFG00000005523	MBNL2	22:47618423-47730636	18.1447	18.7055	7.88135	16.0615
ENSCAFG00000013345	TRA2B	34:18639236-18657156	15.204	47.7606	18.1105	16.042
ENSCAFG00000011966	PSME2	8:4137068-4140686	10.2275	26.4795	15.8638	16.0386
ENSCAFG00000017220	LUC7L3	9:26621163-26646682	18.8024	19.2544	15.7062	16.0227
ENSCAFG00000005118	SEC13	20:8041435-8074738	33.6869	120.637	51.0107	16.0193
ENSCAFG00000017476	FEM1B	30:32297459-32311008	16.745	34.8239	17.0284	16.0174
ENSCAFG00000014494	ZC3H15	36:28730212-28743884	21.2932	71.5726	24.7831	15.9948
ENSCAFG00000003007	USP34	10:61267505-61472048	15.9371	19.797	16.8591	15.9796
ENSCAFG00000016465	MAGED2	X:46501986-46511107	25.0805	36.8881	18.5868	15.9766
ENSCAFG00000015002	PRRX1	7:28065513-28137504	42.7648	51.1501	58.8003	15.9664
ENSCAFG00000010893	ENSCAFG00000010893	8:1317468-1354794	16.4511	22.2844	12.5488	15.9617
ENSCAFG00000003050	XPO1	10:61539088-61588318	17.1337	45.9582	21.9844	15.9409
ENSCAFG00000012644	NBEAL1	37:11896241-12065413	19.4633	12.1454	11.107	15.9247
ENSCAFG00000016769	NES	7:41296376-41307750	27.3926	38.6059	21.3426	15.9121
ENSCAFG00000032226	YWHAE	9:45515184-45562790	21.8569	76.8233	22.9944	15.9028
ENSCAFG00000011885	DNAJC8	2:72193793-72218251	19.926	45.3853	17.6779	15.8944
ENSCAFG00000011345	ITPR2	27:20806347-21274693	6.59867	5.98599	7.41494	15.89
ENSCAFG00000006164	CYP1B1	17:30269744-30278554	97.7846	65.5704	21.0111	15.8793
ENSCAFG00000020342	IFI44	6:68364493-68390586	12.5035	4.10439	52.0278	15.8615
ENSCAFG00000015065	BUD31	6:10169615-10176313	17.399	54.7651	19.2297	15.8583
ENSCAFG00000006794	GTF3A	25:12167552-12184290	33.2437	55.3533	25.1697	15.8566
ENSCAFG00000011817	COL18A1	31:38915803-38957320	7.95432	7.06458	3.89518	15.8462
ENSCAFG00000019639	VBP1	X:123211028-123230857	12.4311	31.0407	17.2471	15.8378
ENSCAFG00000004555	RARRES2	16:14671656-14673825	0.421731	0.439838	1.27332	15.8302
ENSCAFG00000031985	C9orf16	9:55320248-55323282	28.9025	61.0214	30.484	15.8172
ENSCAFG00000007038	HM13	24:21026826-21067920	26.3557	41.2745	35.8466	15.8172
ENSCAFG00000028645	GMFB	8:30393645-30408409	13.7008	29.9192	12.7422	15.8135
ENSCAFG00000006944	SLC7A2	16:40855290-40874888	4.08203	5.83886	1.81886	15.802
ENSCAFG00000017542	S100A13	7:43434111-43441957	13.1582	18.8101	13.5907	15.7839
ENSCAFG00000015966	WAPL	4:34219461-34536265	10.2769	27.983	17.5731	15.7704
ENSCAFG00000001312	CHCHD3	14:4230035-4507269	22.4705	86.391	25.5206	15.7682
ENSCAFG00000017762	APPBP2	9:35980595-36050648	16.9433	38.3402	17.2149	15.7538
ENSCAFG00000007903	ROBO1	31:8082560-8595381	10.1264	13.7234	42.172	15.7525
ENSCAFG00000002352	CHMP2A	1:99406272-99408398	15.6712	18.8203	11.5159	15.7284
ENSCAFG00000006790	STARD7	17:34534528-34554994	17.8523	42.7176	13.4235	15.7202
ENSCAFG00000016030	ZBTB1	8:38933804-38959306	14.9298	23.1257	25.3731	15.7181
ENSCAFG00000012392	CDC42SE1	17:60140897-60146273	20.1784	117.427	19.1497	15.7152
ENSCAFG00000000420	CPM	10:10971766-10997780	3.36944	11.6125	2.67796	15.6935
ENSCAFG00000011520	TTC14	34:13903787-13913992	13.661	19.651	12.3613	15.685
ENSCAFG00000003471	PNISR	12:57610820-57625825	20.1614	14.0207	8.66177	15.6693
ENSCAFG00000005561	IPO5	22:48145769-48180438	27.7754	98.502	12.8577	15.6563
ENSCAFG00000018897	JUN	5:50967817-50968843	17.9488	19.8561	27.0998	15.6527
ENSCAFG00000008481	VPS29	26:8302053-8304627	9.39011	30.1251	8.97814	15.6446
ENSCAFG00000010269	MANF	20:38196667-38199987	125.69	302.241	24.53	15.638
ENSCAFG00000001551	PSIP1	11:35747582-35788476	18.862	42.6661	16.6458	15.6265
ENSCAFG00000019582	ATP6AP1	X:122133217-122141118	45.3887	94.3434	31.6516	15.6227
ENSCAFG00000012004	ENSCAFG00000012004	7:8548270-8548651	20.7632	97.354	24.7692	15.6213
ENSCAFG00000012938	MGAT1	11:115716-117060	15.1851	38.9443	14.5774	15.6188
ENSCAFG00000019772	CD53	6:41070933-41089263	5.47422	6.59145	1.73861	15.6144
ENSCAFG00000012863	CCDC47	9:11717421-11729569	24.4442	48.3358	19.3532	15.5984
ENSCAFG00000004379	FNDC3A	22:2523992-2700213	15.5825	22.354	9.90821	15.5978
ENSCAFG00000005774	ENSCAFG00000005774	23:19863138-19937573	23.3437	50.7166	24.4978	15.5966
ENSCAFG00000008784	WWP1	29:32523718-32623395	7.86158	10.016	5.29967	15.5956
ENSCAFG00000004380	PYGB	23:1426100-1493498	23.863	36.1078	18.1326	15.5947
ENSCAFG00000001091	TGFBI	11:23943594-23971602	35.3349	123.029	47.2372	15.585
ENSCAFG00000015213	STAT3	9:20539479-20614720	20.6273	25.389	21.571	15.5713
ENSCAFG00000020225	NEK6	9:58593671-58656079	17.5916	33.4347	7.39573	15.5657
ENSCAFG00000018641	ENSCAFG00000018641	9:42154701-42170391	7.00295	5.15719	10.9842	15.5615
ENSCAFG00000001617	VPS13A	1:81192316-81427002	18.9077	14.7012	16.9377	15.5595
ENSCAFG00000011083	ENSCAFG00000011083	18:49796595-49799675	22.8038	78.3136	22.2559	15.5459
ENSCAFG00000013823	SPECC1L	26:27994165-28125695	4.23107	6.96191	2.87759	15.5452
ENSCAFG00000007479	ENSCAFG00000007479	17:38599884-38657903	17.8747	32.6332	16.4986	15.5389
ENSCAFG00000019221	PRPF8	9:45797827-45827387	19.2696	46.5704	23.9049	15.5381
ENSCAFG00000019693	PTBP1	20:57806319-57818427	19.0743	45.8599	22.9999	15.5318
ENSCAFG00000014645	SLC11A1	37:25038418-25047084	13.3687	20.4987	5.32753	15.5079
ENSCAFG00000004255	COPG1	20:2832498-2860399	27.6274	63.2131	34.5535	15.5054
ENSCAFG00000020412	ZRANB2	6:74869030-74884453	18.7215	28.2707	17.1233	15.5037
ENSCAFG00000030466	ENSCAFG00000030466	6:31249400-31260448	16.0556	28.2509	16.8841	15.4929
ENSCAFG00000008470	GPN3	26:8279633-8291227	11.5938	50.2149	11.6434	15.4837
ENSCAFG00000004806	GOLGA4	23:7106341-7233016	21.4535	20.1736	24.5022	15.4748
ENSCAFG00000018246	AP2B1	9:37947043-38078414	16.9039	30.6872	15.4185	15.4649
ENSCAFG00000000810	TRPS1	13:15022796-15228270	62.7184	49.1797	44.0713	15.4511
ENSCAFG00000028682	TBCA	3:29004558-29028478	29.2069	62.6474	27.8218	15.4497
ENSCAFG00000012456	UBR3	36:14537921-14721634	17.4535	32.9642	15.3844	15.4484
ENSCAFG00000016452	ENSCAFG00000016452	3:84981562-85007979	18.1387	40.2713	15.8405	15.4395
ENSCAFG00000003090	COMMD1	10:61880796-62060532	16.9708	43.8341	20.1387	15.4245
ENSCAFG00000032495	SF3B5	1:35558601-35558859	14.5761	41.2052	21.9973	15.4238
ENSCAFG00000013686	RAP1A	17:63723673-63788384	9.07497	17.0722	10.1702	15.4173
ENSCAFG00000006670	RAN	26:1432728-1436926	49.4255	244.587	14.1909	15.4101
ENSCAFG00000010448	MRPL36	34:11001776-11002109	7.89537	18.6922	17.4268	15.4056
ENSCAFG00000023139	NFE2L1	9:24346584-24355639	15.9334	19.1134	21.3984	15.4005
ENSCAFG00000000509	DDX39B	12:1028702-1044492	20.4786	49.9039	17.7823	15.396
ENSCAFG00000008767	ARF3	27:5598982-5626394	14.885	31.6649	22.7951	15.3899
ENSCAFG00000019476	NDUFB10	6:38968899-38971099	18.2765	58.2379	14.2273	15.3889
ENSCAFG00000000228	ENSCAFG00000000228	11:3508844-3513476	23.5441	50.9389	28.316	15.3663
ENSCAFG00000031640	GNG2	8:28167327-28195057	10.8572	26.0352	9.98151	15.364
ENSCAFG00000009919	NPM3	28:14373390-14375660	10.4928	44.7722	22.5176	15.3569
ENSCAFG00000011330	NEK7	7:4560659-4715454	17.0711	20.232	11.439	15.3421
ENSCAFG00000006755	POLR1D	25:11997220-11998576	20.8475	49.0577	19.5417	15.3287
ENSCAFG00000014874	CHCHD1	4:24217460-24218543	8.78913	23.5153	19.9212	15.326
ENSCAFG00000005412	FBL	1:113632877-113644130	26.0914	100.899	18.3654	15.3244
ENSCAFG00000007095	FXYD1	1:117436238-117440585	12.8411	7.49655	12.9048	15.3144
ENSCAFG00000028779	MRPS6	31:29508316-29579317	14.5061	36.2146	9.16974	15.3136
ENSCAFG00000010779	CISD2	32:24258020-24273786	16.2552	35.2014	18.8392	15.311
ENSCAFG00000011002	TINAGL1	2:69520990-69530553	3.17871	6.25915	1.62576	15.3066
ENSCAFG00000017469	CALML4	30:32235120-32240055	8.37202	15.943	5.09498	15.3035
ENSCAFG00000000424	CPSF6	10:11261083-11285863	19.5735	31.2543	16.3878	15.3015
ENSCAFG00000005877	ALYREF	9:399091-402796	17.5902	80.6885	17.898	15.2928
ENSCAFG00000013190	BTBD1	3:54795760-54826467	18.3104	38.6454	19.2247	15.2862
ENSCAFG00000024217	TRAPPC5	20:52446199-52446766	8.29067	23.0353	49.3525	15.2785
ENSCAFG00000019993	S1PR1	6:48897856-48900037	2.61999	14.1373	10.9921	15.2648
ENSCAFG00000020112	ABCD3	6:54742209-54870059	14.9861	41.2545	13.9347	15.2341
ENSCAFG00000001620	ATP6V1F	14:7787096-7789454	34.3958	72.7102	21.5075	15.2236
ENSCAFG00000014670	NID2	8:28240130-28275282	1.68564	7.43778	5.31655	15.2183
ENSCAFG00000024856	KPNA4	34:26555613-26614843	15.3344	34.9127	16.7015	15.211
ENSCAFG00000028461	LOX	11:12022968-12040277	83.9275	85.6146	62.5409	15.2108
ENSCAFG00000005708	DPY30	17:25367167-25378128	17.406	40.5756	16.3567	15.2056
ENSCAFG00000013081	JMJD1C	4:15007510-15261176	9.5134	4.98044	12.0606	15.2029
ENSCAFG00000000871	BRD2	12:2534033-2548840	16.8903	26.0725	19.4887	15.1966
ENSCAFG00000018394	ARL15	4:61090095-61484201	10.1596	21.0069	10.5381	15.1871
ENSCAFG00000030843	INSIG2	19:31798757-31810778	18.1602	17.4461	17.8771	15.178
ENSCAFG00000002306	ENSCAFG00000002306	14:27140766-27160926	24.8254	45.8958	15.3611	15.1581
ENSCAFG00000007340	ENSCAFG00000007340	20:32185535-32191199	15.0927	53.9082	13.4985	15.1568
ENSCAFG00000002490	PTP4A1	12:27048500-27051779	11.2621	27.3675	20.3078	15.1432
ENSCAFG00000012009	CACUL1	28:29016706-29092887	7.56078	23.0779	23.4368	15.141
ENSCAFG00000018856	GSPT1	6:30931557-30967043	20.8961	69.6005	19.011	15.1389
ENSCAFG00000013905	ENSCAFG00000013905	8:5138891-5140109	20.367	56.9452	22.1449	15.1353
ENSCAFG00000010797	SBDS	6:1255978-1262737	15.0416	43.2961	19.5901	15.1317
ENSCAFG00000010887	PPA2	32:26250166-26314975	7.32933	19.298	11.5846	15.1232
ENSCAFG00000010478	CTTN	18:47932306-47958008	8.43604	11.2929	19.1777	15.1155
ENSCAFG00000016828	COPZ2	9:24325560-24335058	26.24	25.2702	34.3085	15.114
ENSCAFG00000017567	SMAD2	7:43720228-43769889	17.3241	36.7047	19.4524	15.0944
ENSCAFG00000013280	GLRX3	28:38724229-38755531	16.7855	60.5377	18.0572	15.0917
ENSCAFG00000009169	AMFR	2:59768063-59801856	16.1674	24.0649	16.4315	15.0882
ENSCAFG00000003589	PRMT1	1:106849655-106859780	27.3203	103.885	23.523	15.0838
ENSCAFG00000011392	SSPN	27:21359312-21392387	11.7881	10.5385	20.6655	15.0711
ENSCAFG00000011208	RNF115	17:58571727-58634795	20.2191	57.2838	14.4591	15.0646
ENSCAFG00000005332	NKTR	23:11763652-11778511	50.7201	24.8807	15.0542	15.0615
ENSCAFG00000025436	C3AR1	27:37433791-37435246	11.1976	5.01497	3.84299	15.04
ENSCAFG00000018156	SMG1	6:26224899-26301971	18.5782	20.2297	16.8426	15.039
ENSCAFG00000026833	SNORD94	17:38972323-38972458	53.4087	10.9769	12.7269	15.038
ENSCAFG00000011206	NHLRC2	28:24724850-24778222	7.79307	14.0353	11.0269	15.037
ENSCAFG00000004721	PDCD6IP	23:4112424-4199535	21.1874	41.7217	12.0162	15.0316
ENSCAFG00000013817	SRGN	4:20230792-20244269	6.86779	13.3981	2.63857	15.0057
ENSCAFG00000015887	APBB2	3:71626345-71826749	6.54937	7.71605	4.84882	14.9832
ENSCAFG00000012975	MAP4	20:40896140-41101812	11.3994	13.5216	13.0831	14.9708
ENSCAFG00000018691	ANKRD12	7:75187883-75311885	13.0098	16.2604	13.0518	14.9679
ENSCAFG00000013324	LRP6	27:34003649-34161397	6.62843	8.3359	11.6514	14.9595
ENSCAFG00000013546	DNAJB11	34:19183510-19201858	17.5257	41.9138	25.9198	14.9524
ENSCAFG00000009529	NUDT9	32:10862825-10886767	8.43777	18.1203	10.6221	14.9481
ENSCAFG00000014750	ERO1A	8:28861425-28914478	28.5611	40.4116	34.8567	14.9479
ENSCAFG00000029847	LASP1	9:23345023-23385295	22.4464	22.3385	21.3768	14.9466
ENSCAFG00000009902	WSB2	26:14441304-14452487	13.1246	24.0075	32.1086	14.9456
ENSCAFG00000013178	OLA1	36:18178178-18340242	29.3005	99.2214	20.1532	14.9399
ENSCAFG00000007674	RASA2	23:37410849-37506204	24.1046	14.7304	9.33447	14.9378
ENSCAFG00000018077	RCN2	30:39341113-39357239	18.9168	36.0469	17.7927	14.9344
ENSCAFG00000032469	DDIT4	4:22917000-22919498	9.24019	46.3497	72.6916	14.9337
ENSCAFG00000007203	GGH	29:13141091-13164963	19.7349	40.7333	15.4103	14.9328
ENSCAFG00000002001	SGCB	13:44968523-44981738	18.6125	35.0393	18.482	14.9295
ENSCAFG00000002663	CD109	12:35712734-35838842	44.2452	25.6473	21.0707	14.9254
ENSCAFG00000010047	MARCH6	34:3884153-3944135	17.8217	24.7461	16.2479	14.9242
ENSCAFG00000009930	MGEA5	28:14378853-14404541	10.2587	9.18915	17.1112	14.9232
ENSCAFG00000009304	SCAF11	27:8343500-8398530	8.64307	17.3606	15.9583	14.9199
ENSCAFG00000016522	PLOD1	2:84320528-84343562	34.6831	58.3785	33.3804	14.9171
ENSCAFG00000008215	USP25	31:12555491-12691510	7.14567	33.5808	9.8546	14.9157
ENSCAFG00000014207	ENSCAFG00000014207	X:35564642-35644328	12.8876	19.19	25.6208	14.9092
ENSCAFG00000002469	NANS	11:55286371-55310883	15.6153	39.5325	21.2846	14.9069
ENSCAFG00000016258	NDUFB7	20:48090824-48094760	15.2137	43.604	12.5552	14.9041
ENSCAFG00000001076	H2AFY	11:23366840-23438209	11.751	35.1752	15.8251	14.904
ENSCAFG00000017398	SLC39A1	7:43171579-43175063	32.5104	106.75	20.8226	14.902
ENSCAFG00000020040	AGL	6:50039481-50112279	15.8414	25.4759	16.7199	14.8999
ENSCAFG00000012109	ENSCAFG00000012109	28:29396332-29403719	13.7537	44.128	11.3666	14.884
ENSCAFG00000005479	RRBP1	24:5349439-5390739	37.773	53.2069	60.1568	14.8806
ENSCAFG00000009247	WDFY3	32:8429885-8662967	7.76622	6.29383	10.2928	14.8799
ENSCAFG00000003468	ENSCAFG00000003468	10:69296965-69301919	12.8154	47.4143	22.2094	14.8779
ENSCAFG00000026437	SNORA48	13:30868311-30868446	0	0	0	14.8773
ENSCAFG00000006353	METAP2	15:35363574-35398168	14.7626	46.7742	19.1414	14.8681
ENSCAFG00000017532	SEPT4	9:33136701-33161125	7.50496	10.2003	6.24932	14.8676
ENSCAFG00000007113	PCM1	16:41223804-41290944	10.4391	16.3199	12.8274	14.8562
ENSCAFG00000013076	DTYMK	25:51520583-51525890	9.60898	31.4497	20.8171	14.8401
ENSCAFG00000016145	KLHL5	3:73263477-73342157	9.88119	13.1927	8.95905	14.8389
ENSCAFG00000019254	ENSCAFG00000019254	5:56620800-56650131	16.8489	54.2362	20.3711	14.8357
ENSCAFG00000013972	ENSCAFG00000013972	3:57341556-57397234	13.0102	25.9457	11.1421	14.8348
ENSCAFG00000014627	EEF1A1	3:60899869-60901258	0.192062	0.34601	4.80955	14.8329
ENSCAFG00000001212	NUDT3	12:3567205-3687026	13.6145	30.9515	14.1487	14.8239
ENSCAFG00000004292	CHORDC1	21:10129930-10148855	19.7847	52.8474	12.9493	14.817
ENSCAFG00000009746	ENSCAFG00000009746	5:964291-964768	12.8124	31.3148	12.7006	14.8167
ENSCAFG00000004045	ARHGAP12	2:14976415-15086091	12.266	9.90121	9.38229	14.8106
ENSCAFG00000013540	AIDA	38:16939976-16971053	13.751	28.8396	19.2994	14.8099
ENSCAFG00000014506	FUNDC1	X:38493025-38505382	11.7601	20.502	36.6528	14.8085
ENSCAFG00000011934	ARHGEF12	5:13518778-13669191	10.0807	17.8149	21.3038	14.8003
ENSCAFG00000020276	CYR61	6:62443287-62446469	22.3197	28.3051	25.5218	14.7892
ENSCAFG00000016809	RBM25	8:46448061-46468789	13.8663	16.5673	13.6486	14.7869
ENSCAFG00000003936	ENSCAFG00000003936	2:17506289-17588461	16.5724	18.4863	17.7195	14.7782
ENSCAFG00000018804	USP1	5:47652369-47664043	18.1559	64.9673	22.9158	14.7778
ENSCAFG00000020389	CBFB	5:82255676-82313500	18.2039	65.2634	32.918	14.7761
ENSCAFG00000020190	ENSCAFG00000020190	6:57686395-57791630	16.5915	21.9281	15.7929	14.7754
ENSCAFG00000011108	GNA13	9:14932334-14967881	21.273	36.08	13.7467	14.7694
ENSCAFG00000006243	GNPDA1	2:36939972-36949708	14.6431	33.993	10.2674	14.7691
ENSCAFG00000006290	CUL4A	22:60624240-60666317	22.5334	62.6242	11.9375	14.7636
ENSCAFG00000023988	ZNF24	7:54693487-54697177	17.9305	29.7094	21.7281	14.763
ENSCAFG00000001176	MRPL55	14:827608-830069	20.3217	70.8049	16.5132	14.7575
ENSCAFG00000005779	PPP1R12A	15:22271022-22413652	11.4322	20.3775	13.8601	14.757
ENSCAFG00000020077	CFDP1	5:75313316-75442011	15.4228	32.1211	27.8424	14.7498
ENSCAFG00000019835	SORT1	6:42453941-42517288	5.22782	7.94948	7.26447	14.7457
ENSCAFG00000007773	TMEM184C	15:45956066-45979606	16.0343	43.1942	18.1778	14.7422
ENSCAFG00000019943	CRISPLD2	5:67643123-67707753	0.748938	12.1075	16.1995	14.7346
ENSCAFG00000013476	PDK3	X:19994576-20059556	12.6903	28.3353	25.0506	14.7326
ENSCAFG00000018018	UBC	26:5007355-5008501	5.81891	3.52567	14.4442	14.723
ENSCAFG00000014027	LANCL1	37:18209067-18246100	18.7088	35.7369	14.9269	14.72
ENSCAFG00000000972	TAPBP	12:2740259-2751926	14.179	13.2584	39.1067	14.7052
ENSCAFG00000025044	ENSCAFG00000025044	X:35651285-35664494	12.8954	20.9232	25.5756	14.7032
ENSCAFG00000013106	ATF7IP	27:32086801-32195498	8.24123	7.52111	14.4384	14.7001
ENSCAFG00000004212	EFCAB14	15:13749560-13794968	11.1518	13.5826	12.9369	14.6999
ENSCAFG00000029180	ENSCAFG00000029180	8:2791806-2794950	8.63523	4.12815	8.88432	14.6915
ENSCAFG00000024867	TRIM22	21:28687789-28695185	5.90184	1.52143	4.84832	14.6824
ENSCAFG00000005852	ENSCAFG00000005852	2:35791439-35792559	45.7535	55.649	4.58662	14.6689
ENSCAFG00000031794	RAP2B	23:47503351-47503798	18.6387	30.1186	17.1286	14.6653
ENSCAFG00000019530	C9orf142	9:48637887-48639223	13.5269	34.9351	14.8983	14.6599
ENSCAFG00000005701	MEMO1	17:25234879-25298782	22.3001	42.2619	19.3788	14.6586
ENSCAFG00000020113	GLG1	5:76020734-76171572	20.5844	26.0012	39.1423	14.6537
ENSCAFG00000006440	LTA4H	15:35795185-35831402	10.8081	25.3284	9.924	14.651
ENSCAFG00000009047	PAPD4	3:27273130-27329034	11.9792	25.2131	10.4236	14.6455
ENSCAFG00000006839	PSMD6	20:27206195-27219955	11.9197	47.6917	12.6793	14.641
ENSCAFG00000004769	OPTN	2:23357245-23395885	12.658	11.1895	16.7178	14.6406
ENSCAFG00000012625	ADRM1	24:46309504-46314768	15.3011	58.4836	18.4517	14.6394
ENSCAFG00000017479	DIAPH2	X:69994660-71044235	17.0452	9.42222	18.5595	14.6383
ENSCAFG00000011744	LAMB2	20:40050299-40062516	23.3596	12.1153	9.52481	14.6297
ENSCAFG00000001070	KIAA0196	13:23019654-23076126	18.3669	48.741	17.6451	14.6162
ENSCAFG00000001844	BAG1	11:50351170-50363581	16.0309	57.3185	17.2201	14.6154
ENSCAFG00000000535	MYCT1	1:42886755-42908968	1.31986	2.19588	1.79471	14.6086
ENSCAFG00000003939	HBP1	18:13340457-13367915	9.93675	9.40445	12.9681	14.5715
ENSCAFG00000023602	ENSCAFG00000023602	2:34761742-34773579	1.43589	3.13519	1.25259	14.5702
ENSCAFG00000020422	ANKRD13C	6:75409483-75472096	14.7623	41.2103	22.1499	14.5633
ENSCAFG00000012854	RERG	27:31413307-31528921	3.68501	13.2608	28.3955	14.5584
ENSCAFG00000005071	CLN5	22:30568621-30576800	20.8636	34.4315	8.04398	14.543
ENSCAFG00000002724	ERLEC1	10:54815349-54844950	21.8055	34.6464	20.2767	14.5201
ENSCAFG00000017573	HDHD2	7:44309028-44363163	25.1478	51.3474	19.0308	14.5179
ENSCAFG00000014796	GULP1	36:30108885-30250892	4.00241	4.63347	9.77245	14.5141
ENSCAFG00000003326	PCBP1	10:68686388-68687456	20.6652	48.532	35.93	14.5106
ENSCAFG00000002731	RAPGEF5	14:35983443-36209180	0.286617	0.57124	0.61364	14.5086
ENSCAFG00000012217	TRAK2	37:10430983-10497820	18.1103	20.8737	15.7475	14.4935
ENSCAFG00000003629	RAB14	11:74157291-74172817	15.2415	30.4576	18.6612	14.4872
ENSCAFG00000000333	MON2	10:5670387-5773858	19.362	33.1586	23.5592	14.486
ENSCAFG00000008276	HLTF	23:43868898-43918419	23.3438	43.6055	22.6515	14.457
ENSCAFG00000013248	CREBL2	27:33690208-33711329	7.77119	9.52509	5.9357	14.454
ENSCAFG00000004446	TMEM43	20:4282012-4296836	16.9869	35.1223	42.0269	14.42
ENSCAFG00000003759	ZFYVE9	15:9016273-9142284	14.2861	26.1223	20.4925	14.4029
ENSCAFG00000008515	PPP1CC	26:8496161-8518835	7.81569	23.5212	6.86827	14.3994
ENSCAFG00000016797	PGD	2:85391990-85408755	21.416	46.3428	16.421	14.3962
ENSCAFG00000006536	COPZ1	27:964405-972363	9.58553	26.7379	17.595	14.3789
ENSCAFG00000006554	IKBIP	15:38012950-38026388	16.7767	24.3929	19.0686	14.3766
ENSCAFG00000008083	FAM208A	20:33665290-33712936	8.53591	16.1518	7.90812	14.3736
ENSCAFG00000031039	YPEL5	17:23874696-23879014	14.1898	13.6655	20.2279	14.3735
ENSCAFG00000002977	HIBADH	14:40673083-40781243	9.35368	28.6264	19.5358	14.3718
ENSCAFG00000000458	RAB21	10:13288030-13324923	18.3684	38.8899	18.3103	14.3659
ENSCAFG00000011356	VWA5A	5:10338843-10362324	4.08857	1.25157	0.749018	14.3517
ENSCAFG00000010880	TRIP11	8:1247200-1314123	15.8183	20.6234	19.8209	14.3463
ENSCAFG00000000293	METTL21B	10:1835063-1854992	15.5759	51.8376	16.3581	14.3428
ENSCAFG00000032120	C1QTNF6	10:27340583-27349222	23.7131	48.5576	72.9431	14.3413
ENSCAFG00000008894	PTPN11	26:9989424-10069012	12.6033	38.8602	9.71666	14.3359
ENSCAFG00000017389	RAB13	7:43153024-43156400	27.0385	47.6378	32.4992	14.332
ENSCAFG00000023172	RBM8A	17:58724459-58725962	18.497	47.4062	16.4533	14.3259
ENSCAFG00000018888	NUFIP2	9:43388562-43412028	20.7534	33.9186	23.5196	14.3197
ENSCAFG00000004954	NRBP1	17:21376697-21387016	17.4251	34.7825	24.4417	14.319
ENSCAFG00000018282	ROCK1	7:66862558-67031827	12.8121	17.5189	14.6076	14.3157
ENSCAFG00000032454	COL8A2	15:6111122-6115608	4.56067	2.78143	24.327	14.2993
ENSCAFG00000025140	ENSCAFG00000025140	7:24880264-25132790	10.0771	6.7023	10.0416	14.2925
ENSCAFG00000005241	NET1	2:30450964-30492080	7.46079	16.627	10.0158	14.2821
ENSCAFG00000007846	GBE1	31:5742991-6008285	13.1288	21.8163	35.8443	14.2805
ENSCAFG00000004402	PRSS23	21:12794706-12795846	7.97811	2.9867	43.5871	14.2757
ENSCAFG00000007384	CYP4V2	16:44525643-44544809	5.74203	6.0958	3.51567	14.2755
ENSCAFG00000021808	SNORA4	34:19358726-19358868	5.10238	4.24749	10.1623	14.2751
ENSCAFG00000032108	C14orf142	8:62407457-62410407	14.2517	36.1305	10.6574	14.2693
ENSCAFG00000001149	ENSCAFG00000001149	1:69937869-69943012	25.8356	31.665	23.6144	14.2627
ENSCAFG00000024645	BNIP3	28:40038591-40049595	43.2969	41.3788	138.647	14.2591
ENSCAFG00000001433	PLEC	13:37442694-37502589	25.1205	38.3494	40.5838	14.2392
ENSCAFG00000005827	PRPF40A	19:53647498-53710210	17.3872	64.5769	21.8577	14.2282
ENSCAFG00000005160	ENSCAFG00000005160	17:21545692-21563998	14.7622	38.1813	25.2921	14.2197
ENSCAFG00000014068	ZDHHC3	20:43396491-43431106	7.60089	24.4163	8.43514	14.2192
ENSCAFG00000025850	SNORA74	11:26741398-26741599	12.7965	13.7718	19.4049	14.218
ENSCAFG00000018680	RAB12	7:74782218-74791602	11.6162	25.0131	14.05	14.2014
ENSCAFG00000015982	CDC42BPA	7:37775078-38084703	20.1561	17.5649	23.4829	14.2005
ENSCAFG00000028636	IGFBP6	27:2063492-2067766	4.14091	4.66673	27.6863	14.1955
ENSCAFG00000008858	BMP2K	32:3178398-3288755	13.5082	19.3127	13.516	14.1885
ENSCAFG00000000956	PFDN6	12:2729561-2730858	16.9266	54.3258	15.499	14.1841
ENSCAFG00000009166	CDS1	32:8348968-8414306	0.539202	0.585635	0.403591	14.1726
ENSCAFG00000029904	ENSCAFG00000029904	6:40326458-40329857	4.49005	7.69352	0.420375	14.1614
ENSCAFG00000000061	BLOC1S1	10:117050-120167	16.3491	27.4184	10.435	14.1599
ENSCAFG00000016264	DDB1	18:55064602-55096899	19.2293	39.4427	21.7107	14.1596
ENSCAFG00000015716	RAC1	6:11724636-11757069	17.3145	40.2688	22.3787	14.1543
ENSCAFG00000023691	LST1	12:1085227-1086049	7.44407	11.7128	4.99992	14.1532
ENSCAFG00000031381	SARAF	16:34194353-34215106	11.5504	20.5868	11.0066	14.1519
ENSCAFG00000001836	SMU1	11:50170337-50195900	18.7581	57.8387	22.3806	14.1502
ENSCAFG00000032206	OGFRL1	12:33681562-33692504	10.2668	12.6177	7.26953	14.1441
ENSCAFG00000018147	SS18	7:62491420-62572231	16.755	37.0034	18.2242	14.1393
ENSCAFG00000010476	NOTCH2	17:56856202-57020991	58.5787	84.8163	40.3626	14.1305
ENSCAFG00000019269	MXRA8	5:56523109-56526668	8.39381	6.56133	30.4991	14.127
ENSCAFG00000008353	SFRP2	15:51540439-51548833	18.7267	4.73308	21.9047	14.1147
ENSCAFG00000006232	NDUFA12	15:34971619-34996506	15.4351	51.427	17.8959	14.1078
ENSCAFG00000000913	TSPO	10:22388708-22399417	22.4475	47.4003	22.0324	14.087
ENSCAFG00000001400	PUF60	13:37375550-37387847	14.5475	52.5061	15.2048	14.0855
ENSCAFG00000003912	BCAP29	18:12970721-13021562	11.4987	28.5218	10.917	14.0771
ENSCAFG00000018247	SNRPD1	7:66407321-66421498	15.3496	56.2408	17.1468	14.0765
ENSCAFG00000020223	PKN2	6:59557008-59638888	12.1127	22.5336	13.73	14.0761
ENSCAFG00000032473	ISCA2	8:47650908-47661903	5.92404	3.66533	12.5182	14.0456
ENSCAFG00000005670	RIF1	19:52660492-52709427	22.5361	43.2513	17.1981	14.0358
ENSCAFG00000011925	HSD11B1	7:8382176-8413632	2.83338	0.31419	0.264493	14.0252
ENSCAFG00000003480	STK17A	18:6590104-6626284	4.89938	10.2884	9.72157	14.0239
ENSCAFG00000000737	CDC42SE2	11:19641734-19756030	10.1848	22.5561	15.9518	14.0048
ENSCAFG00000004743	SEPHS1	2:23148651-23177174	15.1294	30.247	16.1983	14.0048
ENSCAFG00000003703	SETD7	19:3186906-3223902	7.8065	20.1697	16.5279	14.0019
ENSCAFG00000004233	ENSCAFG00000004233	21:7015041-7018238	18.179	30.8073	18.8674	13.9914
ENSCAFG00000016638	TSPAN17	4:36684767-36694522	9.28704	18.6087	11.7001	13.9881
ENSCAFG00000008286	CETN3	3:18529318-18557804	22.1489	41.2181	18.0039	13.986
ENSCAFG00000017315	SEL1L	8:53771760-53824492	17.1451	24.1328	30.9067	13.9835
ENSCAFG00000008643	SPRED1	30:5594472-5710814	14.6508	17.248	15.3383	13.966
ENSCAFG00000019979	ENSCAFG00000019979	9:54009628-54015890	8.81175	20.2056	13.7957	13.9603
ENSCAFG00000022989	7SK	9:17357211-17357517	9.47265	1.96835	8.08892	13.9525
ENSCAFG00000012672	SCFD1	8:9970816-10077290	21.9194	42.8868	25.1546	13.9507
ENSCAFG00000018323	ABLIM3	4:59690809-59798860	0.343946	0.804638	0.935104	13.9471
ENSCAFG00000011490	RNF114	24:36466517-36482090	11.9594	31.6955	13.2836	13.9425
ENSCAFG00000003979	SPRY1	19:16970913-16972089	7.07529	6.22693	14.1963	13.9388
ENSCAFG00000016948	LTBP2	8:47659412-47758444	6.25075	3.32348	17.7431	13.9308
ENSCAFG00000017611	UACA	30:34372367-34422155	18.1344	22.0188	21.5562	13.9305
ENSCAFG00000000566	ARSA	10:16691470-16694346	9.38536	12.1775	13.7222	13.9285
ENSCAFG00000010210	ACTR1A	28:14972508-14990434	8.26159	22.2327	14.6538	13.9166
ENSCAFG00000004413	ARL5B	2:18447642-18471069	11.8755	12.5691	22.5305	13.9105
ENSCAFG00000004148	RPN1	20:2607377-2640698	36.6922	80.6319	27.4543	13.9052
ENSCAFG00000032685	C1QTNF5	5:14528038-14562907	13.5409	17.1173	38.641	13.8858
ENSCAFG00000002179	ENSCAFG00000002179	14:21766208-21796756	17.9116	48.7075	22.3026	13.8744
ENSCAFG00000024150	ARF6	8:26446132-26446660	16.3667	52.3762	21.9382	13.8722
ENSCAFG00000018546	NNT	4:66347240-66437842	25.3792	37.1186	33.7898	13.8612
ENSCAFG00000005869	IK	2:35805780-35824924	17.1794	19.6728	13.806	13.8496
ENSCAFG00000031270	UQCC2	12:3050382-3063780	19.0828	42.5914	19.8627	13.8325
ENSCAFG00000004656	ITGA8	2:21076231-21244350	0.0586441	0.394485	0.392764	13.8318
ENSCAFG00000012130	CFLAR	37:10268201-10307010	11.0026	7.4626	13.0411	13.822
ENSCAFG00000014956	IFI30	20:44819738-44823322	24.5521	30.51	10.5886	13.8149
ENSCAFG00000025872	SNORA52	7:31543643-31543778	0	0	0	13.8116
ENSCAFG00000012855	ENSCAFG00000012855	18:51028219-51034235	9.49341	21.4068	20.7752	13.8107
ENSCAFG00000006498	TAF10	21:29918021-29919321	13.4886	30.0947	12.8291	13.8007
ENSCAFG00000005733	GOLGA7	16:24083433-24101662	11.5932	21.6833	10.4389	13.7825
ENSCAFG00000028870	ENSCAFG00000028870	21:24492811-24579186	15.0267	18.4355	19.4163	13.7694
ENSCAFG00000018549	MIER1	5:43533069-43590041	9.49923	14.2311	13.0629	13.7672
ENSCAFG00000002395	ENSCAFG00000002395	11:54161042-54161936	13.1402	29.7118	13.478	13.7665
ENSCAFG00000015421	MAPK1	26:31013606-31132998	10.4264	26.5779	10.1093	13.7498
ENSCAFG00000019477	MEGF6	5:58058239-58146134	0.0564674	0.0649459	0.19911	13.7448
ENSCAFG00000029015	NREP	3:1019305-1023584	8.21471	18.6121	14.4899	13.742
ENSCAFG00000011805	SC5D	5:12763285-12774543	11.8289	23.3586	15.7566	13.7324
ENSCAFG00000011308	MFN1	34:12785395-12815870	12.4127	25.4856	15.3359	13.7277
ENSCAFG00000024066	ENSCAFG00000024066	12:20426725-20443200	24.7604	39.9876	22.338	13.7271
ENSCAFG00000020423	SRSF11	6:75473595-75749692	16.876	26.0475	15.6405	13.7239
ENSCAFG00000007851	HMGB2	25:23938506-23942256	9.2316	29.6057	14.1252	13.7198
ENSCAFG00000014737	CALCRL	36:29345718-29385124	7.24349	15.7804	5.13812	13.7164
ENSCAFG00000007659	SMAD1	15:44094670-44171301	3.69244	8.26459	7.01794	13.7006
ENSCAFG00000011212	PIK3CA	34:12599940-12675741	19.9514	17.262	12.5221	13.6893
ENSCAFG00000004585	TMEM176B	16:14918270-14923535	1.26851	2.21002	1.45029	13.6863
ENSCAFG00000019529	NDUFS7	20:57443323-57448778	10.9752	32.9631	4.91569	13.6841
ENSCAFG00000008701	PSMC3	18:42212244-42218880	10.9155	36.4948	19.8408	13.6796
ENSCAFG00000006950	SP1	27:1802587-1847200	10.6446	14.9807	18.9472	13.6786
ENSCAFG00000008426	CNOT1	2:58063989-58137364	20.6818	20.9685	17.2028	13.6527
ENSCAFG00000009773	NEDD9	35:10851624-10900453	10.8123	5.07179	11.2463	13.6457
ENSCAFG00000000418	MDM2	10:10936608-10971551	13.1008	29.8035	19.3378	13.6399
ENSCAFG00000015358	MPC2	7:30545295-30573906	14.2639	40.2175	10.2738	13.6397
ENSCAFG00000012054	ENSA	17:59801578-59808044	13.7717	41.4352	8.47951	13.6373
ENSCAFG00000000167	DMXL1	11:8436321-8561517	20.6808	19.4467	16.0928	13.6335
ENSCAFG00000017645	MYO9A	30:35390544-35606859	12.7366	11.7764	15.2513	13.6318
ENSCAFG00000001553	TXN2	10:27947715-27959906	16.1862	45.7266	18.0047	13.6074
ENSCAFG00000001038	ENSCAFG00000001038	10:23629336-23630564	14.0723	52.099	17.2908	13.6004
ENSCAFG00000030581	TMSB4Y	9:44833665-44833797	0	0	0	13.5958
ENSCAFG00000003137	UGP2	10:63549528-63598140	15.3965	25.9767	12.75	13.5933
ENSCAFG00000014846	SKIL	34:34871650-34898939	10.6189	11.942	10.198	13.592
ENSCAFG00000031025	DAZAP2	27:3614470-3621453	7.69137	16.0295	10.5728	13.5882
ENSCAFG00000001785	ENSCAFG00000001785	10:31010940-31033207	14.6896	70.7124	21.4226	13.5861
ENSCAFG00000006970	TCEA1	29:5615305-5655152	17.642	54.7209	23.2051	13.5811
ENSCAFG00000004069	ENSCAFG00000004069	16:9342893-9418161	21.4325	15.5825	9.60829	13.5772
ENSCAFG00000006426	MAP4K3	17:31255134-31439118	9.16402	9.85994	12.4263	13.5603
ENSCAFG00000002634	SOCS5	10:48972841-48974452	14.8378	19.0631	21.5271	13.5457
ENSCAFG00000032030	TMEM119	26:18275659-18282945	12.5157	27.543	26.5604	13.5415
ENSCAFG00000001217	PTK2	13:35303498-35541294	5.98493	13.5812	9.7971	13.5399
ENSCAFG00000013284	ENSCAFG00000013284	X:17773466-17802863	6.12422	14.5662	13.0507	13.5254
ENSCAFG00000020151	SF3B3	5:76490125-76544271	16.9929	40.2762	27.8166	13.5244
ENSCAFG00000023287	SMIM14	3:72877249-72920073	14.0121	18.2921	12.42	13.5159
ENSCAFG00000020135	FNBP1L	6:55535525-55642463	9.25827	18.8078	9.17438	13.513
ENSCAFG00000006819	RB1CC1	29:4443906-4518363	14.744	20.3272	25.197	13.5114
ENSCAFG00000005883	TMX4	24:14136807-14172023	12.5032	15.1747	18.6831	13.4997
ENSCAFG00000007331	ATG101	27:2931040-2934922	9.35395	27.6776	24.4453	13.4897
ENSCAFG00000032663	SPCS2	21:23483760-23510997	16.3517	25.0598	12.7789	13.4773
ENSCAFG00000014749	ANXA7	4:23934300-23953527	13.8583	27.9048	21.6908	13.477
ENSCAFG00000031126	HSPA13	31:11364863-11378482	16.5511	35.6596	20.659	13.4732
ENSCAFG00000020146	TMED5	6:55917392-55932151	15.0387	33.6449	9.05264	13.4603
ENSCAFG00000018379	GZMK	4:60559231-60569183	0.176539	0.0298362	0.116875	13.4542
ENSCAFG00000001027	FAM91A1	13:22036484-22076751	13.3999	18.4908	10.0716	13.4461
ENSCAFG00000000158	HSD17B4	11:8716659-8809387	13.1561	23.2322	10.9107	13.4461
ENSCAFG00000013013	RNF168	33:29544055-29574684	17.9604	36.5679	22.1217	13.434
ENSCAFG00000023283	ENSCAFG00000023283	2:59736310-59751666	14.3428	22.1354	13.0245	13.4179
ENSCAFG00000015963	FADS3	18:54533387-54547259	11.0802	13.8406	11.2273	13.4174
ENSCAFG00000032459	COX7C	21:20841182-20843212	18.4059	64.3891	13.5191	13.3976
ENSCAFG00000002147	IL1R1	10:40828895-40847121	13.6556	19.5668	20.2876	13.3966
ENSCAFG00000007342	ZMYM2	25:18052191-18156980	9.42709	12.6061	16.0164	13.3817
ENSCAFG00000011453	PSMD12	9:13136840-13173991	14.7923	60.2505	19.043	13.3649
ENSCAFG00000008699	CNOT6L	32:2199936-2262219	5.56123	9.06404	9.0238	13.3593
ENSCAFG00000018862	PTPN2	7:78168243-78252528	13.1419	35.4192	12.2419	13.3494
ENSCAFG00000017625	DHX40	9:34058391-34104623	14.4787	24.6174	19.9982	13.3464
ENSCAFG00000002493	PHF3	12:27115531-27180081	13.9104	23.1165	9.43533	13.3459
ENSCAFG00000000282	HECA	1:31363169-31373207	9.85324	6.81423	10.2594	13.3409
ENSCAFG00000018072	DCTN4	4:58423634-58455637	25.721	43.1806	17.2742	13.3382
ENSCAFG00000012663	GPC1	25:50486111-50492709	19.1173	52.8801	92.1514	13.3376
ENSCAFG00000007880	RWDD4	16:46736143-46750712	9.53105	25.8913	7.94587	13.3364
ENSCAFG00000029618	LAMTOR2	7:41762674-41763777	13.4154	32.7794	11.4995	13.3348
ENSCAFG00000015961	UBE2K	3:72717381-72780028	15.2314	36.2299	14.214	13.333
ENSCAFG00000011260	CSE1L	24:35758873-35805623	18.4628	78.323	14.4745	13.332
ENSCAFG00000009602	ZC3H11A	38:477984-507861	11.0201	9.22916	10.8845	13.3308
ENSCAFG00000003256	PNO1	10:67231150-67241418	17.42	75.3136	21.4628	13.3088
ENSCAFG00000017703	MED13	9:34639790-34742352	14.3869	16.5651	16.1291	13.3047
ENSCAFG00000006529	TMPO	15:37932890-37959113	20.0243	72.5287	12.818	13.3047
ENSCAFG00000005730	DOCK9	22:48878082-49159720	10.1278	5.78216	3.71577	13.2957
ENSCAFG00000009033	DYSF	17:51008549-51229277	4.4669	6.97826	13.143	13.2835
ENSCAFG00000004662	EMILIN1	17:21071650-21078962	35.102	50.7153	40.9695	13.2778
ENSCAFG00000017058	RARS	4:43237490-43260670	11.0747	46.5567	20.5328	13.2767
ENSCAFG00000008780	GMPS	23:49568799-49645978	16.2082	57.6301	22.4039	13.2707
ENSCAFG00000019555	DNASE1L1	X:122102637-122109635	18.6658	46.4718	21.3391	13.2682
ENSCAFG00000010433	ARF1	14:835526-836386	19.2741	51.555	20.453	13.2598
ENSCAFG00000019645	VAMP7	X:123728480-123783984	12.0182	29.4891	12.4183	13.2588
ENSCAFG00000018219	CSF1R	4:58980576-59009920	25.195	23.9253	3.52916	13.2527
ENSCAFG00000017510	PSMC1	8:61272362-61285886	15.3531	60.723	18.6222	13.2507
ENSCAFG00000000713	ENSCAFG00000000713	13:9069813-9114218	13.1019	32.0229	16.9297	13.2436
ENSCAFG00000010077	LSP1	18:46087793-46128462	5.09092	10.3209	10.2731	13.2435
ENSCAFG00000013460	C1orf21	7:17710665-17848770	30.6137	71.6325	59.793	13.2397
ENSCAFG00000003733	ELF2	19:3512241-3579126	7.63811	13.3426	14.4523	13.237
ENSCAFG00000000043	TMX3	1:9395292-9436811	18.6301	32.2639	8.89497	13.2351
ENSCAFG00000002788	TRA2A	14:37160920-37183274	13.0109	15.7874	12.2354	13.2318
ENSCAFG00000016741	HDGF	7:41154122-41248444	19.5809	56.3175	21.2829	13.2315
ENSCAFG00000010256	NAP1L4	18:46910309-46935284	9.94748	35.5573	20.8333	13.2306
ENSCAFG00000023759	MT1X	2:59607925-59608825	66.0064	59.8836	24.4178	13.2304
ENSCAFG00000000654	FZD6	13:4732855-4771294	8.41345	15.4882	2.09531	13.2209
ENSCAFG00000019682	MRPL28	6:40145875-40147777	16.5491	62.4857	16.8623	13.2181
ENSCAFG00000012878	FCER1G	38:21268000-21270940	11.129	14.6033	9.35643	13.2146
ENSCAFG00000000066	VPS4B	1:13638935-13668729	15.1587	28.0819	12.6575	13.2015
ENSCAFG00000002287	TXNDC9	10:43346317-43355979	13.6717	36.7129	19.3176	13.1949
ENSCAFG00000017268	SLU7	4:50314074-50329150	7.4726	12.6593	13.5312	13.1913
ENSCAFG00000015452	ARL6IP1	11:10744211-10744835	22.4343	51.2594	8.56097	13.1812
ENSCAFG00000002348	COL21A1	12:23360449-23476025	1.3691	3.01497	4.75735	13.1774
ENSCAFG00000000200	NDUFA4L2	10:1363126-1364509	10.5915	14.943	134.671	13.1774
ENSCAFG00000009963	PSMD14	36:6889623-6986713	25.4979	135.585	18.8547	13.1706
ENSCAFG00000003153	VPS54	10:63599672-63654878	15.4739	23.948	18.1738	13.1653
ENSCAFG00000018981	C16orf72	6:33127811-33151451	19.7602	42.3732	18.3835	13.1622
ENSCAFG00000009441	CD82	18:44658354-44683045	21.4168	37.7101	13.8279	13.1578
ENSCAFG00000019583	GNPTG	6:39403609-39418963	22.1476	35.7058	20.4428	13.152
ENSCAFG00000020131	FAM129B	9:55801934-55852537	12.2982	25.1074	14.7841	13.1502
ENSCAFG00000017036	LRRC59	9:26352033-26363923	24.4134	119.201	37.5448	13.1454
ENSCAFG00000001944	TXNRD1	10:33904064-34021549	15.5682	56.6369	13.3999	13.1446
ENSCAFG00000001520	NFIB	11:34502988-34806421	12.7996	9.00322	7.3426	13.1317
ENSCAFG00000013377	SMIM10L1	27:34758508-34759171	6.12031	9.2244	7.45993	13.1313
ENSCAFG00000016635	MYO1E	30:24067624-24266036	22.473	25.0132	13.4	13.1308
ENSCAFG00000000948	HSPA4	11:21314135-21363740	15.603	62.3165	19.3618	13.1281
ENSCAFG00000026039	SNORA58	7:42982638-42982775	7.75846	0	14.8572	13.1273
ENSCAFG00000006548	UBA3	20:22657843-22682625	9.33453	23.955	27.1403	13.1266
ENSCAFG00000017693	HNRNPH2	X:75324480-75325830	15.9556	40.8717	11.5224	13.1099
ENSCAFG00000007528	ITCH	24:23476391-23627681	16.4284	24.6426	18.5017	13.0879
ENSCAFG00000002729	PSME4	10:54873029-54960026	17.6859	30.1423	27.6368	13.0873
ENSCAFG00000001529	CYC1	13:37590938-37593040	20.2665	104.234	20.737	13.0824
ENSCAFG00000001219	ERCC6L2	1:70793833-70917926	12.1101	17.4556	11.5285	13.0761
ENSCAFG00000016889	ARHGEF2	7:41812352-41851088	11.2356	20.0272	12.8157	13.0758
ENSCAFG00000005810	KAT2B	23:23165805-23233093	5.2526	4.32459	3.44055	13.073
ENSCAFG00000008385	ENSCAFG00000008385	25:29814756-29840437	8.70728	19.4066	16.0077	13.0665
ENSCAFG00000001894	KIAA1033	10:33248399-33300790	15.756	23.127	12.2093	13.0648
ENSCAFG00000030025	FGL2	18:17327892-17335390	3.2614	2.65827	1.95315	13.0641
ENSCAFG00000004365	ABI1	2:6941687-7057684	20.7905	32.2107	13.3138	13.0447
ENSCAFG00000011522	IRF2BP2	4:5244871-5247244	14.741	11.7862	16.0466	13.0389
ENSCAFG00000001701	RBFOX2	10:28397411-28489043	15.2177	29.0918	34.515	13.0389
ENSCAFG00000023674	ENSCAFG00000023674	11:40792602-40794456	11.3399	18.7041	12.5439	13.0386
ENSCAFG00000002804	PHIP	12:39899672-40032051	17.4008	19.6212	9.62042	13.0218
ENSCAFG00000012743	OAT	28:33763599-33788282	6.61533	12.7118	16.4826	13.0213
ENSCAFG00000016263	ENSCAFG00000016263	27:5411154-5457509	10.3149	50.6024	15.2496	13.0175
ENSCAFG00000008691	PPID	15:55781570-55794847	16.2661	71.3833	18.7541	13.0037
ENSCAFG00000003987	KIAA1462	2:16451454-16529106	0.442953	0.945223	1.74989	13.0013
ENSCAFG00000031447	VAMP3	5:61430575-61443276	9.47324	12.5732	9.13407	12.9959
ENSCAFG00000006945	GPBP1	2:44276226-44318494	16.1995	17.9626	15.9387	12.9954
ENSCAFG00000020128	DNTTIP2	6:55247956-55263690	14.7357	43.5123	14.4966	12.9897
ENSCAFG00000031015	YWHAH	26:24784720-24795778	14.8635	41.8518	1.88659	12.9829
ENSCAFG00000031728	YAP1	5:29390702-29493939	13.0292	23.1254	13.1844	12.9748
ENSCAFG00000010831	SHOC2	28:22284882-22340373	6.57303	11.9783	18.3805	12.9586
[truncated: 22,582 more rows]
