# Supplementary material for: Unraveling the chaotic genomic landscape of primary and metastatic canine appendicular osteosarcoma with current sequencing technologies and bioinformatic approaches
Source: PLoS One. 2021 Feb 8;16(2):e0246443. doi: 10.1371/journal.pone.0246443 (PMC7870011; doi:10.1371/journal.pone.0246443)
Supplement: S11 Table — (XLSX) [file pone.0246443.s025.xlsx]

## Sheet: 11. Aneuploidy
S11 Table : Estimation of aneuploidy in the tumor samples sequenced
			Sheepdog_primary			Sheepdog_met				Labrador_primary			Labrador_met
Chr	Chr length (bp) including gaps		% amplified	% deleted	% aneuploid Sheepdog_prim	% amplified	% deleted	% aneuploid		% amplified	% deleted	% aneuploid	% amplified	% deleted	% aneuploid
1	122678785		12.1781	0	12.1781	5.86896	0.480927	6.34989		1.89012	0	1.89012	0.203782	0	0.203782
2	85426708		0.327763	0	0.327763	1.73247	36.7625	38.4949		2.70406	0	2.70406	0.456527	0	0.456527
3	91889043		0.0544124	0	0.0544124	1.06649	0.163239	1.22973		0	0.467948	0.467948	0	0	0
4	88276631		7.52181	71.9178	79.4396	1.66521	71.8668	73.532		2.09567	0	2.09567	0.249214	0	0.249214
5	88915250		11.6012	0	11.6012	13.7268	0	13.7268		37.9184	0.359891	38.2782	0.314903	0.123712	0.438615
6	77573801		0.219142	0	0.219142	2.91333	0	2.91333		1.41799	0	1.41799	0.0515625	0	0.0515625
7	80974532		0.511923	0	0.511923	5.01389	0	5.01389		2.42609	0	2.42609	0	0	0
8	74330416		0.834105	0.147987	0.982092	3.25571	0.147987	3.40369		2.00511	0.040359	2.04547	0.376692	0.040359	0.417051
9	61074082		1.73558	0	1.73558	15.0145	0	15.0145		11.1503	0	11.1503	0.835045	0	0.835045
10	69331447		0.144232	0	0.144232	5.39435	0	5.39435		0.533661	0	0.533661	0	0	0
11	74389097		0	0.833451	0.833451	2.64822	0.591482	3.23971		2.55963	0.188194	2.74783	0.161313	0	0.161313
12	72498081		14.4555	0	14.4555	17.0694	0	17.0694		4.37252	51.7435	56.116	0.344834	0	0.344834
13	63241923		0.0474353	0	0.0474353	1.07523	0	1.07523		0.0632476	0	0.0632476	0	0	0
14	60966679		0	0	0	4.42864	0	4.42864		1.38874	0	1.38874	0.410055	0	0.410055
15	64190966		0.0623125	0	0.0623125	8.13974	0	8.13974		3.9725	0	3.9725	0.467349	0	0.467349
16	59632846		7.78931	89.2676	97.0569	6.26331	78.5688	84.8321		0	95.4926	95.4926	0	0	0
17	64289059		25.4475	3.07984	28.5274	19.3578	4.54198	23.8998		5.13305	0.20221	5.33526	0.20221	0	0.20221
18	55844845		0	91.9153	91.9153	0	78.1092	78.1092		0.752078	1.00277	1.75485	0	0	0
19	53741614		0	60.2699	60.2699	1.46999	57.1438	58.6138		0.539613	0	0.539613	0.223289	0	0.223289
20	58134056		11.009	51.586	62.595	12.2819	38.2289	50.5108		28.7611	49.5131	78.2742	2.54583	0	2.54583
21	50858623		0	3.00833	3.00833	0	79.4331	79.4331		0	42.5886	42.5886	0	0	0
22	61439934		0.341687	0	0.341687	2.27853	0	2.27853		0	98.47	98.47	0	0	0
23	52294480		27.8997	0	27.8997	14.4374	0.688403	15.1258		1.75926	0	1.75926	0.344203	0	0.344203
24	47698779		1.57236	0	1.57236	5.4718	0.56605	6.03785		3.50111	0	3.50111	1.04823	0	1.04823
25	51628933		0	33.9905	33.9905	0.639173	43.52	44.1592		0.910335	0	0.910335	0	0	0
26	38964690		15.1034	40.4204	55.5238	17.3746	29.4746	46.8492		26.5881	69.6006	96.1887	4.20893	0.26947	4.4784
27	45876710		0	80.9997	80.9997	0	55.4965	55.4965		3.28423	0	3.28423	0.56673	0	0.56673
28	41182112		2.72475	56.5779	59.3027	10.4657	49.9731	60.4388		2.57391	0	2.57391	0.12141	0	0.12141
29	41845238		0.0716904	0	0.0716904	3.60852	0	3.60852		24.6623	40.602	65.2643	0	0	0
30	40214260		6.11723	27.4281	33.5453	6.51508	15.1936	21.7087		4.77439	0	4.77439	0.298399	0	0.298399
31	39895921		0	0	0	0.150389	0	0.150389		0	0	0	0	0	0
32	38810281		6.90536	70.2391	77.1445	5.56551	57.7681	63.3337		0	0	0	0	0	0
33	31377067		15.3615	40.2523	55.6138	20.4608	38.2763	58.7371		6.34219	0	6.34219	0.541794	0	0.541794
34	42124431		6.45705	48.7708	55.2278	7.33539	52.1418	59.4771		0.759647	0	0.759647	0.21365	0	0.21365
35	26524999		0	99.8115	99.8115	0	82.7897	82.7897		1.26294	0	1.26294	0	0	0
36	30810995		35.1172	0	35.1172	36.8049	9.76923	46.5742		0	0	0	0	0	0
37	30902991		1.22964	22.5641	23.7938	1.03549	58.2564	59.2919		1.36875	44.5911	45.9599	0	0	0
38	23914537		0.878119	56.3256	57.2037	3.34522	50.555	53.9002		0.33452	55.8656	56.2001	0	0	0
X	123869142		0.306772	0.0807287	0.387501	12.1136	0.0888018	12.2024		75.5312	0.395576	75.9268	5.77625	0.0645835	5.84083
Summary	2327633984		5.13833	19.2002	24.3385	6.8026	20.6718	27.4744		8.85466	11.9757	20.8304	0.635191	0.0139625	0.649154
