# Supplementary material for: Unraveling the chaotic genomic landscape of primary and metastatic canine appendicular osteosarcoma with current sequencing technologies and bioinformatic approaches
Source: PLoS One. 2021 Feb 8;16(2):e0246443. doi: 10.1371/journal.pone.0246443 (PMC7870011; doi:10.1371/journal.pone.0246443)
Supplement: S12 Table — (XLSX) [file pone.0246443.s026.xlsx]

## Sheet: 12. LOH
S12 Table : Somatic loss of heterozygosity in the tumor samples sequenced
Chr	start	end	gene	seg_mean	sample
1	9817	18578721	ENPP1	0.1168	Sheepdog_met
1	9817	18578721	ENSCAFG00000030108	0.1168	Sheepdog_met
1	9817	18578721	ENSCAFG00000000002	0.1168	Sheepdog_met
1	9817	18578721	PARD6G	0.1168	Sheepdog_met
1	9817	18578721	ENSCAFG00000000006	0.1168	Sheepdog_met
1	9817	18578721	ADNP2	0.1168	Sheepdog_met
1	9817	18578721	RBFA	0.1168	Sheepdog_met
1	9817	18578721	TXNL4A	0.1168	Sheepdog_met
1	9817	18578721	HSBP1L1	0.1168	Sheepdog_met
1	9817	18578721	PQLC1	0.1168	Sheepdog_met
1	9817	18578721	ENSCAFG00000032297	0.1168	Sheepdog_met
1	9817	18578721	ENSCAFG00000039493	0.1168	Sheepdog_met
1	9817	18578721	ENSCAFG00000028976	0.1168	Sheepdog_met
1	9817	18578721	CTDP1	0.1168	Sheepdog_met
1	9817	18578721	ENSCAFG00000033597	0.1168	Sheepdog_met
1	9817	18578721	ENSCAFG00000039331	0.1168	Sheepdog_met
1	9817	18578721	NFATC1	0.1168	Sheepdog_met
1	9817	18578721	ATP9B	0.1168	Sheepdog_met
1	9817	18578721	ENSCAFG00000034010	0.1168	Sheepdog_met
1	9817	18578721	ENSCAFG00000037258	0.1168	Sheepdog_met
1	9817	18578721	SALL3	0.1168	Sheepdog_met
1	9817	18578721	ENSCAFG00000035520	0.1168	Sheepdog_met
1	9817	18578721	ENSCAFG00000000014	0.1168	Sheepdog_met
1	9817	18578721	ENSCAFG00000036534	0.1168	Sheepdog_met
1	9817	18578721	ENSCAFG00000036410	0.1168	Sheepdog_met
1	9817	18578721	ENSCAFG00000034839	0.1168	Sheepdog_met
1	9817	18578721	ENSCAFG00000027476	0.1168	Sheepdog_met
1	9817	18578721	GALR1	0.1168	Sheepdog_met
1	9817	18578721	MBP	0.1168	Sheepdog_met
1	9817	18578721	ENSCAFG00000033268	0.1168	Sheepdog_met
1	9817	18578721	ZNF236	0.1168	Sheepdog_met
1	9817	18578721	ENSCAFG00000026120	0.1168	Sheepdog_met
1	9817	18578721	ENSCAFG00000035531	0.1168	Sheepdog_met
1	9817	18578721	ENSCAFG00000040729	0.1168	Sheepdog_met
1	9817	18578721	ZNF516	0.1168	Sheepdog_met
1	9817	18578721	ENSCAFG00000036842	0.1168	Sheepdog_met
1	9817	18578721	TSHZ1	0.1168	Sheepdog_met
1	9817	18578721	ENSCAFG00000040375	0.1168	Sheepdog_met
1	9817	18578721	ZADH2	0.1168	Sheepdog_met
1	9817	18578721	ZNF407	0.1168	Sheepdog_met
1	9817	18578721	ENSCAFG00000036000	0.1168	Sheepdog_met
1	9817	18578721	ENSCAFG00000026962	0.1168	Sheepdog_met
1	9817	18578721	CNDP1	0.1168	Sheepdog_met
1	9817	18578721	CNDP2	0.1168	Sheepdog_met
1	9817	18578721	ENSCAFG00000029366	0.1168	Sheepdog_met
1	9817	18578721	ENSCAFG00000034725	0.1168	Sheepdog_met
1	9817	18578721	FAM69C	0.1168	Sheepdog_met
1	9817	18578721	ENSCAFG00000030462	0.1168	Sheepdog_met
1	9817	18578721	C18orf63	0.1168	Sheepdog_met
1	9817	18578721	ENSCAFG00000036325	0.1168	Sheepdog_met
1	9817	18578721	ENSCAFG00000000026	0.1168	Sheepdog_met
1	9817	18578721	ENSCAFG00000034981	0.1168	Sheepdog_met
1	9817	18578721	ENSCAFG00000039235	0.1168	Sheepdog_met
1	9817	18578721	ENSCAFG00000000027	0.1168	Sheepdog_met
1	9817	18578721	ENSCAFG00000035378	0.1168	Sheepdog_met
1	9817	18578721	TIMM21	0.1168	Sheepdog_met
1	9817	18578721	FBXO15	0.1168	Sheepdog_met
1	9817	18578721	ENSCAFG00000028374	0.1168	Sheepdog_met
1	9817	18578721	ENSCAFG00000040757	0.1168	Sheepdog_met
1	9817	18578721	ENSCAFG00000000030	0.1168	Sheepdog_met
1	9817	18578721	ENSCAFG00000036844	0.1168	Sheepdog_met
1	9817	18578721	ENSCAFG00000039132	0.1168	Sheepdog_met
1	9817	18578721	ENSCAFG00000035215	0.1168	Sheepdog_met
1	9817	18578721	ENSCAFG00000038230	0.1168	Sheepdog_met
1	9817	18578721	NETO1	0.1168	Sheepdog_met
1	9817	18578721	ENSCAFG00000040076	0.1168	Sheepdog_met
1	9817	18578721	ENSCAFG00000034084	0.1168	Sheepdog_met
1	9817	18578721	CBLN2	0.1168	Sheepdog_met
1	9817	18578721	ENSCAFG00000008376	0.1168	Sheepdog_met
1	9817	18578721	ENSCAFG00000000034	0.1168	Sheepdog_met
1	9817	18578721	ENSCAFG00000033478	0.1168	Sheepdog_met
1	9817	18578721	ENSCAFG00000033132	0.1168	Sheepdog_met
1	9817	18578721	ENSCAFG00000034858	0.1168	Sheepdog_met
1	9817	18578721	ENSCAFG00000030634	0.1168	Sheepdog_met
1	9817	18578721	ENSCAFG00000040248	0.1168	Sheepdog_met
1	9817	18578721	ENSCAFG00000037348	0.1168	Sheepdog_met
1	9817	18578721	ENSCAFG00000040731	0.1168	Sheepdog_met
1	9817	18578721	ENSCAFG00000040690	0.1168	Sheepdog_met
1	9817	18578721	ENSCAFG00000000035	0.1168	Sheepdog_met
1	9817	18578721	ENSCAFG00000000036	0.1168	Sheepdog_met
1	9817	18578721	ENSCAFG00000035830	0.1168	Sheepdog_met
1	9817	18578721	RTTN	0.1168	Sheepdog_met
1	9817	18578721	ENSCAFG00000039135	0.1168	Sheepdog_met
1	9817	18578721	ENSCAFG00000036309	0.1168	Sheepdog_met
1	9817	18578721	CD226	0.1168	Sheepdog_met
1	9817	18578721	DOK6	0.1168	Sheepdog_met
1	9817	18578721	ENSCAFG00000032891	0.1168	Sheepdog_met
1	9817	18578721	ENSCAFG00000000041	0.1168	Sheepdog_met
1	9817	18578721	CCDC102B	0.1168	Sheepdog_met
1	9817	18578721	ENSCAFG00000000042	0.1168	Sheepdog_met
1	9817	18578721	TMX3	0.1168	Sheepdog_met
1	9817	18578721	ENSCAFG00000022160	0.1168	Sheepdog_met
1	9817	18578721	ENSCAFG00000000044	0.1168	Sheepdog_met
1	9817	18578721	DSEL	0.1168	Sheepdog_met
1	9817	18578721	ENSCAFG00000036920	0.1168	Sheepdog_met
1	9817	18578721	ENSCAFG00000000048	0.1168	Sheepdog_met
1	9817	18578721	ENSCAFG00000040770	0.1168	Sheepdog_met
1	9817	18578721	CDH19	0.1168	Sheepdog_met
1	9817	18578721	ENSCAFG00000028080	0.1168	Sheepdog_met
1	9817	18578721	ENSCAFG00000021970	0.1168	Sheepdog_met
1	9817	18578721	CDH7	0.1168	Sheepdog_met
1	9817	18578721	ENSCAFG00000038167	0.1168	Sheepdog_met
1	9817	18578721	ENSCAFG00000026536	0.1168	Sheepdog_met
1	9817	18578721	5S_rRNA	0.1168	Sheepdog_met
1	9817	18578721	ENSCAFG00000035428	0.1168	Sheepdog_met
1	9817	18578721	ENSCAFG00000040796	0.1168	Sheepdog_met
1	9817	18578721	ENSCAFG00000029206	0.1168	Sheepdog_met
1	9817	18578721	SERPINB8	0.1168	Sheepdog_met
1	9817	18578721	SERPINB10	0.1168	Sheepdog_met
1	9817	18578721	ENSCAFG00000027739	0.1168	Sheepdog_met
1	9817	18578721	SERPINB2	0.1168	Sheepdog_met
1	9817	18578721	ENSCAFG00000035252	0.1168	Sheepdog_met
1	9817	18578721	ENSCAFG00000033153	0.1168	Sheepdog_met
1	9817	18578721	SERPINB7	0.1168	Sheepdog_met
1	9817	18578721	ENSCAFG00000037944	0.1168	Sheepdog_met
1	9817	18578721	ENSCAFG00000031329	0.1168	Sheepdog_met
1	9817	18578721	ENSCAFG00000030129	0.1168	Sheepdog_met
1	9817	18578721	SERPINB11	0.1168	Sheepdog_met
1	9817	18578721	ENSCAFG00000000062	0.1168	Sheepdog_met
1	9817	18578721	SERPINB13	0.1168	Sheepdog_met
1	9817	18578721	SERPINB12	0.1168	Sheepdog_met
1	9817	18578721	SERPINB5	0.1168	Sheepdog_met
1	9817	18578721	VPS4B	0.1168	Sheepdog_met
1	9817	18578721	ENSCAFG00000033535	0.1168	Sheepdog_met
1	9817	18578721	KDSR	0.1168	Sheepdog_met
1	9817	18578721	BCL2	0.1168	Sheepdog_met
1	9817	18578721	ENSCAFG00000036048	0.1168	Sheepdog_met
1	9817	18578721	ENSCAFG00000040853	0.1168	Sheepdog_met
1	9817	18578721	ENSCAFG00000037993	0.1168	Sheepdog_met
1	9817	18578721	ENSCAFG00000040014	0.1168	Sheepdog_met
1	9817	18578721	PHLPP1	0.1168	Sheepdog_met
1	9817	18578721	ENSCAFG00000023652	0.1168	Sheepdog_met
1	9817	18578721	ZCCHC2	0.1168	Sheepdog_met
1	9817	18578721	ENSCAFG00000038998	0.1168	Sheepdog_met
1	9817	18578721	ENSCAFG00000037703	0.1168	Sheepdog_met
1	9817	18578721	ENSCAFG00000029021	0.1168	Sheepdog_met
1	9817	18578721	TNFRSF11A	0.1168	Sheepdog_met
1	9817	18578721	ENSCAFG00000031367	0.1168	Sheepdog_met
1	9817	18578721	KIAA1468	0.1168	Sheepdog_met
1	9817	18578721	ENSCAFG00000000081	0.1168	Sheepdog_met
1	9817	18578721	ENSCAFG00000027095	0.1168	Sheepdog_met
1	9817	18578721	PIGN	0.1168	Sheepdog_met
1	9817	18578721	ENSCAFG00000026643	0.1168	Sheepdog_met
1	9817	18578721	ENSCAFG00000034324	0.1168	Sheepdog_met
1	9817	18578721	RNF152	0.1168	Sheepdog_met
1	9817	18578721	CDH20	0.1168	Sheepdog_met
1	9817	18578721	ENSCAFG00000022274	0.1168	Sheepdog_met
1	9817	18578721	ENSCAFG00000028257	0.1168	Sheepdog_met
1	9817	18578721	ENSCAFG00000000089	0.1168	Sheepdog_met
1	9817	18578721	ENSCAFG00000033813	0.1168	Sheepdog_met
1	9817	18578721	MC4R	0.1168	Sheepdog_met
1	9817	18578721	ENSCAFG00000028239	0.1168	Sheepdog_met
1	9817	18578721	ENSCAFG00000030666	0.1168	Sheepdog_met
1	9817	18578721	PMAIP1	0.1168	Sheepdog_met
1	9817	18578721	ENSCAFG00000026487	0.1168	Sheepdog_met
1	9817	18578721	CCBE1	0.1168	Sheepdog_met
1	9817	18578721	ENSCAFG00000033674	0.1168	Sheepdog_met
1	9817	18578721	LMAN1	0.1168	Sheepdog_met
1	9817	18578721	ENSCAFG00000000096	0.1168	Sheepdog_met
1	9817	18578721	RAX	0.1168	Sheepdog_met
1	9817	18578721	ENSCAFG00000026151	0.1168	Sheepdog_met
1	9817	18578721	GRP	0.1168	Sheepdog_met
1	9817	18578721	SEC11C	0.1168	Sheepdog_met
1	9817	18578721	ENSCAFG00000000101	0.1168	Sheepdog_met
1	9817	18578721	ZNF532	0.1168	Sheepdog_met
1	9817	18578721	MALT1	0.1168	Sheepdog_met
1	9817	18578721	ENSCAFG00000027634	0.1168	Sheepdog_met
1	9817	18578721	ENSCAFG00000000106	0.1168	Sheepdog_met
1	9817	18578721	ALPK2	0.1168	Sheepdog_met
1	9817	18578721	ENSCAFG00000020640	0.1168	Sheepdog_met
1	9817	18578721	ENSCAFG00000040564	0.1168	Sheepdog_met
1	9817	18578721	NEDD4L	0.1168	Sheepdog_met
1	9817	18578721	ENSCAFG00000036956	0.1168	Sheepdog_met
1	9817	18578721	ENSCAFG00000033232	0.1168	Sheepdog_met
1	9817	18578721	ATP8B1	0.1168	Sheepdog_met
1	9817	18578721	NARS	0.1168	Sheepdog_met
1	9817	18578721	FECH	0.1168	Sheepdog_met
1	9817	18578721	ENSCAFG00000000127	0.1168	Sheepdog_met
1	9817	18578721	ST8SIA3	0.1168	Sheepdog_met
1	564116	564650	PARD6G	0.246	Sheepdog_primary
1	564116	564650	ENSCAFG00000000006	0.246	Sheepdog_primary
1	10354184	11372434	DSEL	0.2183	Sheepdog_primary
1	10354184	11372434	ENSCAFG00000036920	0.2183	Sheepdog_primary
1	10354184	11372434	ENSCAFG00000000048	0.2183	Sheepdog_primary
1	10354184	11372434	ENSCAFG00000040770	0.2183	Sheepdog_primary
1	10354184	11372434	CDH19	0.2183	Sheepdog_primary
1	10354184	11372434	ENSCAFG00000028080	0.2183	Sheepdog_primary
1	10662567	10668665	ENSCAFG00000040770	0.224	Labrador_met
1	13397491	13397541	ENSCAFG00000031329	0.2545	Labrador_primary
1	13397491	13397541	ENSCAFG00000030129	0.2545	Labrador_primary
1	13397510	13397541	ENSCAFG00000031329	0.2608	Labrador_met
1	13397510	13397541	ENSCAFG00000030129	0.2608	Labrador_met
1	16947405	16962641	RAX	0.2016	Labrador_met
1	16947405	16962641	ENSCAFG00000026151	0.2016	Labrador_met
1	18579559	21086463	WDR7	0.1094	Sheepdog_met
1	18579559	21086463	ENSCAFG00000036907	0.1094	Sheepdog_met
1	18579559	21086463	ENSCAFG00000011517	0.1094	Sheepdog_met
1	18579559	21086463	TXNL1	0.1094	Sheepdog_met
1	18579559	21086463	ENSCAFG00000022106	0.1094	Sheepdog_met
1	18579559	21086463	ENSCAFG00000033038	0.1094	Sheepdog_met
1	18579559	21086463	ENSCAFG00000038335	0.1094	Sheepdog_met
1	18579559	21086463	ENSCAFG00000036434	0.1094	Sheepdog_met
1	18579559	21086463	ENSCAFG00000038204	0.1094	Sheepdog_met
1	18579559	21086463	TCF4	0.1094	Sheepdog_met
1	18579559	21086463	CCDC68	0.1094	Sheepdog_met
1	18579559	21086463	ENSCAFG00000035479	0.1094	Sheepdog_met
1	18579559	21086463	RAB27B	0.1094	Sheepdog_met
1	18579559	21086463	ENSCAFG00000037322	0.1094	Sheepdog_met
1	18579559	21086463	ENSCAFG00000028993	0.1094	Sheepdog_met
1	18579559	21086463	ENSCAFG00000040083	0.1094	Sheepdog_met
1	18579559	21086463	ENSCAFG00000039422	0.1094	Sheepdog_met
1	18579559	21086463	ENSCAFG00000036285	0.1094	Sheepdog_met
1	20794015	24117295	RAB27B	0.1851	Sheepdog_primary
1	20794015	24117295	ENSCAFG00000037322	0.1851	Sheepdog_primary
1	20794015	24117295	ENSCAFG00000028993	0.1851	Sheepdog_primary
1	20794015	24117295	ENSCAFG00000040083	0.1851	Sheepdog_primary
1	20794015	24117295	ENSCAFG00000039422	0.1851	Sheepdog_primary
1	20794015	24117295	ENSCAFG00000036285	0.1851	Sheepdog_primary
1	20794015	24117295	C18orf54	0.1851	Sheepdog_primary
1	20794015	24117295	STARD6	0.1851	Sheepdog_primary
1	20794015	24117295	ENSCAFG00000030508	0.1851	Sheepdog_primary
1	20794015	24117295	POLI	0.1851	Sheepdog_primary
1	20794015	24117295	ENSCAFG00000033857	0.1851	Sheepdog_primary
1	20794015	24117295	ENSCAFG00000032711	0.1851	Sheepdog_primary
1	20794015	24117295	TIMM9	0.1851	Sheepdog_primary
1	20794015	24117295	ENSCAFG00000037743	0.1851	Sheepdog_primary
1	20794015	24117295	ENSCAFG00000028063	0.1851	Sheepdog_primary
1	20794015	24117295	ENSCAFG00000035148	0.1851	Sheepdog_primary
1	20794015	24117295	DCC	0.1851	Sheepdog_primary
1	20794015	24117295	ENSCAFG00000037038	0.1851	Sheepdog_primary
1	20794015	24117295	ENSCAFG00000031422	0.1851	Sheepdog_primary
1	20794015	24117295	ENSCAFG00000022081	0.1851	Sheepdog_primary
1	20794015	24117295	ENSCAFG00000030017	0.1851	Sheepdog_primary
1	20794015	24117295	ENSCAFG00000034505	0.1851	Sheepdog_primary
1	20794015	24117295	ENSCAFG00000026106	0.1851	Sheepdog_primary
1	20794015	24117295	ENSCAFG00000037843	0.1851	Sheepdog_primary
1	20794015	24117295	ENSCAFG00000033827	0.1851	Sheepdog_primary
1	20794015	24117295	MEX3C	0.1851	Sheepdog_primary
1	20794015	24117295	SMAD4	0.1851	Sheepdog_primary
1	20794015	24117295	ENSCAFG00000000166	0.1851	Sheepdog_primary
1	20794015	24117295	ME2	0.1851	Sheepdog_primary
1	20794015	24117295	MRO	0.1851	Sheepdog_primary
1	21170441	22924312	POLI	0.2206	Sheepdog_met
1	21170441	22924312	ENSCAFG00000033857	0.2206	Sheepdog_met
1	21170441	22924312	ENSCAFG00000032711	0.2206	Sheepdog_met
1	21170441	22924312	TIMM9	0.2206	Sheepdog_met
1	21170441	22924312	ENSCAFG00000037743	0.2206	Sheepdog_met
1	21170441	22924312	ENSCAFG00000028063	0.2206	Sheepdog_met
1	21170441	22924312	ENSCAFG00000035148	0.2206	Sheepdog_met
1	21170441	22924312	DCC	0.2206	Sheepdog_met
1	21170441	22924312	ENSCAFG00000037038	0.2206	Sheepdog_met
1	21170441	22924312	ENSCAFG00000031422	0.2206	Sheepdog_met
1	21170441	22924312	ENSCAFG00000022081	0.2206	Sheepdog_met
1	23023257	25108580	ENSCAFG00000030017	0.1196	Sheepdog_met
1	23023257	25108580	ENSCAFG00000034505	0.1196	Sheepdog_met
1	23023257	25108580	ENSCAFG00000026106	0.1196	Sheepdog_met
1	23023257	25108580	ENSCAFG00000037843	0.1196	Sheepdog_met
1	23023257	25108580	ENSCAFG00000033827	0.1196	Sheepdog_met
1	23023257	25108580	MEX3C	0.1196	Sheepdog_met
1	23023257	25108580	SMAD4	0.1196	Sheepdog_met
1	23023257	25108580	ENSCAFG00000000166	0.1196	Sheepdog_met
1	23023257	25108580	ME2	0.1196	Sheepdog_met
1	23023257	25108580	MRO	0.1196	Sheepdog_met
1	23023257	25108580	5S_rRNA	0.1196	Sheepdog_met
1	23023257	25108580	ENSCAFG00000032822	0.1196	Sheepdog_met
1	23023257	25108580	MC2R	0.1196	Sheepdog_met
1	23023257	25108580	MC5R	0.1196	Sheepdog_met
1	23023257	25108580	ENSCAFG00000000172	0.1196	Sheepdog_met
1	23023257	25108580	ENSCAFG00000029562	0.1196	Sheepdog_met
1	23023257	25108580	ENSCAFG00000029833	0.1196	Sheepdog_met
1	23023257	25108580	FAM210A	0.1196	Sheepdog_met
1	23023257	25108580	LDLRAD4	0.1196	Sheepdog_met
1	23023257	25108580	ENSCAFG00000023012	0.1196	Sheepdog_met
1	23023257	25108580	ENSCAFG00000035338	0.1196	Sheepdog_met
1	23023257	25108580	ENSCAFG00000038281	0.1196	Sheepdog_met
1	23023257	25108580	MOXD1	0.1196	Sheepdog_met
1	23023257	25108580	ENSCAFG00000027968	0.1196	Sheepdog_met
1	24044607	24330831	MRO	0.2637	Labrador_primary
1	24044607	24330831	5S_rRNA	0.2637	Labrador_primary
1	24044607	24330831	ENSCAFG00000032822	0.2637	Labrador_primary
1	24106771	24330831	5S_rRNA	0.294	Labrador_met
1	24106771	24330831	ENSCAFG00000032822	0.294	Labrador_met
1	25108684	25123160	MOXD1	0.1922	Sheepdog_met
1	25124096	25666051	MOXD1	0.1169	Sheepdog_met
1	25124096	25666051	ENSCAFG00000000183	0.1169	Sheepdog_met
1	25124096	25666051	ENSCAFG00000036555	0.1169	Sheepdog_met
1	25124096	25666051	ENSCAFG00000028551	0.1169	Sheepdog_met
1	25124096	25666051	ENSCAFG00000033671	0.1169	Sheepdog_met
1	25124096	25666051	ENSCAFG00000031561	0.1169	Sheepdog_met
1	25124096	25666051	CTGF	0.1169	Sheepdog_met
1	25124096	25666051	STX7	0.1169	Sheepdog_met
1	25124096	25666051	ENSCAFG00000026457	0.1169	Sheepdog_met
1	25731774	32715745	ENSCAFG00000035224	0.1132	Sheepdog_met
1	25731774	32715745	ENSCAFG00000039130	0.1132	Sheepdog_met
1	25731774	32715745	ENSCAFG00000000188	0.1132	Sheepdog_met
1	25731774	32715745	SLC18B1	0.1132	Sheepdog_met
1	25731774	32715745	ENSCAFG00000000190	0.1132	Sheepdog_met
1	25731774	32715745	ENSCAFG00000025857	0.1132	Sheepdog_met
1	25731774	32715745	ENSCAFG00000026824	0.1132	Sheepdog_met
1	25731774	32715745	ENSCAFG00000020852	0.1132	Sheepdog_met
1	25731774	32715745	ENSCAFG00000028024	0.1132	Sheepdog_met
1	25731774	32715745	ENSCAFG00000035442	0.1132	Sheepdog_met
1	25731774	32715745	ENSCAFG00000000191	0.1132	Sheepdog_met
1	25731774	32715745	ENSCAFG00000000193	0.1132	Sheepdog_met
1	25731774	32715745	EYA4	0.1132	Sheepdog_met
1	25731774	32715745	ENSCAFG00000029855	0.1132	Sheepdog_met
1	25731774	32715745	ENSCAFG00000000202	0.1132	Sheepdog_met
1	25731774	32715745	TCF21	0.1132	Sheepdog_met
1	25731774	32715745	ENSCAFG00000000207	0.1132	Sheepdog_met
1	25731774	32715745	SLC2A12	0.1132	Sheepdog_met
1	25731774	32715745	ENSCAFG00000028986	0.1132	Sheepdog_met
1	25731774	32715745	SGK1	0.1132	Sheepdog_met
1	25731774	32715745	ENSCAFG00000034602	0.1132	Sheepdog_met
1	25731774	32715745	ENSCAFG00000022423	0.1132	Sheepdog_met
1	25731774	32715745	ENSCAFG00000026990	0.1132	Sheepdog_met
1	25731774	32715745	ENSCAFG00000038761	0.1132	Sheepdog_met
1	25731774	32715745	ENSCAFG00000032786	0.1132	Sheepdog_met
1	25731774	32715745	ENSCAFG00000039097	0.1132	Sheepdog_met
1	25731774	32715745	ENSCAFG00000033217	0.1132	Sheepdog_met
1	25731774	32715745	ALDH8A1	0.1132	Sheepdog_met
1	25731774	32715745	HBS1L	0.1132	Sheepdog_met
1	25731774	32715745	ENSCAFG00000031384	0.1132	Sheepdog_met
1	25731774	32715745	MYB	0.1132	Sheepdog_met
1	25731774	32715745	AHI1	0.1132	Sheepdog_met
1	25731774	32715745	ENSCAFG00000039971	0.1132	Sheepdog_met
1	25731774	32715745	ENSCAFG00000000237	0.1132	Sheepdog_met
1	25731774	32715745	PDE7B	0.1132	Sheepdog_met
1	25731774	32715745	ENSCAFG00000037127	0.1132	Sheepdog_met
1	25731774	32715745	MTFR2	0.1132	Sheepdog_met
1	25731774	32715745	BCLAF1	0.1132	Sheepdog_met
1	25731774	32715745	ENSCAFG00000035095	0.1132	Sheepdog_met
1	25731774	32715745	ENSCAFG00000026399	0.1132	Sheepdog_met
1	25731774	32715745	MAP7	0.1132	Sheepdog_met
1	25731774	32715745	MAP3K5	0.1132	Sheepdog_met
1	25731774	32715745	PEX7	0.1132	Sheepdog_met
1	25731774	32715745	SLC35D3	0.1132	Sheepdog_met
1	25731774	32715745	ENSCAFG00000035213	0.1132	Sheepdog_met
1	25731774	32715745	IL20RA	0.1132	Sheepdog_met
1	25731774	32715745	IL22RA2	0.1132	Sheepdog_met
1	25731774	32715745	ENSCAFG00000021795	0.1132	Sheepdog_met
1	25731774	32715745	IFNGR1	0.1132	Sheepdog_met
1	25731774	32715745	ENSCAFG00000000263	0.1132	Sheepdog_met
1	25731774	32715745	OLIG3	0.1132	Sheepdog_met
1	25731774	32715745	ENSCAFG00000037338	0.1132	Sheepdog_met
1	25731774	32715745	TNFAIP3	0.1132	Sheepdog_met
1	25731774	32715745	ENSCAFG00000034184	0.1132	Sheepdog_met
1	25731774	32715745	PERP	0.1132	Sheepdog_met
1	25731774	32715745	ARFGEF3	0.1132	Sheepdog_met
1	25731774	32715745	HEBP2	0.1132	Sheepdog_met
1	25731774	32715745	NHSL1	0.1132	Sheepdog_met
1	25731774	32715745	FAM133B	0.1132	Sheepdog_met
1	25731774	32715745	ENSCAFG00000039311	0.1132	Sheepdog_met
1	25731774	32715745	CCDC28A	0.1132	Sheepdog_met
1	25731774	32715745	ENSCAFG00000023074	0.1132	Sheepdog_met
1	25731774	32715745	ENSCAFG00000000279	0.1132	Sheepdog_met
1	25731774	32715745	ABRACL	0.1132	Sheepdog_met
1	25731774	32715745	HECA	0.1132	Sheepdog_met
1	25731774	32715745	TXLNB	0.1132	Sheepdog_met
1	25731774	32715745	CITED2	0.1132	Sheepdog_met
1	25731774	32715745	ENSCAFG00000034203	0.1132	Sheepdog_met
1	25731774	32715745	ENSCAFG00000036998	0.1132	Sheepdog_met
1	25731774	32715745	ENSCAFG00000032820	0.1132	Sheepdog_met
1	25731774	32715745	ENSCAFG00000024055	0.1132	Sheepdog_met
1	25731774	32715745	ENSCAFG00000035645	0.1132	Sheepdog_met
1	25731774	32715745	ENSCAFG00000035831	0.1132	Sheepdog_met
1	25731774	32715745	ENSCAFG00000037808	0.1132	Sheepdog_met
1	25731774	32715745	ENSCAFG00000038607	0.1132	Sheepdog_met
1	25731774	32715745	ENSCAFG00000000289	0.1132	Sheepdog_met
1	25731774	32715745	ENSCAFG00000000291	0.1132	Sheepdog_met
1	25731774	32715745	ENSCAFG00000034442	0.1132	Sheepdog_met
1	25731774	32715745	ENSCAFG00000039300	0.1132	Sheepdog_met
1	28904993	28906395	ENSCAFG00000035095	0.3585	Labrador_met
1	32716515	33477351	ENSCAFG00000037340	0.1165	Sheepdog_met
1	33478987	44138641	NMBR	0.1132	Sheepdog_met
1	33478987	44138641	GJE1	0.1132	Sheepdog_met
1	33478987	44138641	VTA1	0.1132	Sheepdog_met
1	33478987	44138641	ADGRG6	0.1132	Sheepdog_met
1	33478987	44138641	ENSCAFG00000026776	0.1132	Sheepdog_met
1	33478987	44138641	HIVEP2	0.1132	Sheepdog_met
1	33478987	44138641	ENSCAFG00000036850	0.1132	Sheepdog_met
1	33478987	44138641	AIG1	0.1132	Sheepdog_met
1	33478987	44138641	ENSCAFG00000036033	0.1132	Sheepdog_met
1	33478987	44138641	ENSCAFG00000038380	0.1132	Sheepdog_met
1	33478987	44138641	ENSCAFG00000000304	0.1132	Sheepdog_met
1	33478987	44138641	ADAT2	0.1132	Sheepdog_met
1	33478987	44138641	PEX3	0.1132	Sheepdog_met
1	33478987	44138641	FUCA2	0.1132	Sheepdog_met
1	33478987	44138641	ENSCAFG00000036989	0.1132	Sheepdog_met
1	33478987	44138641	ENSCAFG00000032743	0.1132	Sheepdog_met
1	33478987	44138641	ENSCAFG00000040278	0.1132	Sheepdog_met
1	33478987	44138641	PHACTR2	0.1132	Sheepdog_met
1	33478987	44138641	ENSCAFG00000000314	0.1132	Sheepdog_met
1	33478987	44138641	ZC2HC1B	0.1132	Sheepdog_met
1	33478987	44138641	PLAGL1	0.1132	Sheepdog_met
1	33478987	44138641	ENSCAFG00000038567	0.1132	Sheepdog_met
1	33478987	44138641	SF3B5	0.1132	Sheepdog_met
1	33478987	44138641	ENSCAFG00000037955	0.1132	Sheepdog_met
1	33478987	44138641	ENSCAFG00000036389	0.1132	Sheepdog_met
1	33478987	44138641	STX11	0.1132	Sheepdog_met
1	33478987	44138641	ENSCAFG00000034153	0.1132	Sheepdog_met
1	33478987	44138641	ENSCAFG00000032046	0.1132	Sheepdog_met
1	33478987	44138641	ENSCAFG00000000324	0.1132	Sheepdog_met
1	33478987	44138641	UTRN	0.1132	Sheepdog_met
1	33478987	44138641	ENSCAFG00000040223	0.1132	Sheepdog_met
1	33478987	44138641	ENSCAFG00000020774	0.1132	Sheepdog_met
1	33478987	44138641	ENSCAFG00000032616	0.1132	Sheepdog_met
1	33478987	44138641	ENSCAFG00000000327	0.1132	Sheepdog_met
1	33478987	44138641	ENSCAFG00000035509	0.1132	Sheepdog_met
1	33478987	44138641	ENSCAFG00000040888	0.1132	Sheepdog_met
1	33478987	44138641	ENSCAFG00000033918	0.1132	Sheepdog_met
1	33478987	44138641	ENSCAFG00000036807	0.1132	Sheepdog_met
1	33478987	44138641	EPM2A	0.1132	Sheepdog_met
1	33478987	44138641	FBXO30	0.1132	Sheepdog_met
1	33478987	44138641	ENSCAFG00000000331	0.1132	Sheepdog_met
1	33478987	44138641	SHPRH	0.1132	Sheepdog_met
1	33478987	44138641	ENSCAFG00000037029	0.1132	Sheepdog_met
1	33478987	44138641	GRM1	0.1132	Sheepdog_met
1	33478987	44138641	ENSCAFG00000033286	0.1132	Sheepdog_met
1	33478987	44138641	ENSCAFG00000040422	0.1132	Sheepdog_met
1	33478987	44138641	ENSCAFG00000036514	0.1132	Sheepdog_met
1	33478987	44138641	RAB32	0.1132	Sheepdog_met
1	33478987	44138641	ADGB	0.1132	Sheepdog_met
1	33478987	44138641	ENSCAFG00000032929	0.1132	Sheepdog_met
1	33478987	44138641	ENSCAFG00000039644	0.1132	Sheepdog_met
1	33478987	44138641	ENSCAFG00000029107	0.1132	Sheepdog_met
1	33478987	44138641	ENSCAFG00000037564	0.1132	Sheepdog_met
1	33478987	44138641	STXBP5	0.1132	Sheepdog_met
1	33478987	44138641	ENSCAFG00000030768	0.1132	Sheepdog_met
1	33478987	44138641	ENSCAFG00000028825	0.1132	Sheepdog_met
1	33478987	44138641	ENSCAFG00000038339	0.1132	Sheepdog_met
1	33478987	44138641	ENSCAFG00000026394	0.1132	Sheepdog_met
1	33478987	44138641	ENSCAFG00000033947	0.1132	Sheepdog_met
1	33478987	44138641	ENSCAFG00000037170	0.1132	Sheepdog_met
1	33478987	44138641	ENSCAFG00000033271	0.1132	Sheepdog_met
1	33478987	44138641	ENSCAFG00000040831	0.1132	Sheepdog_met
1	33478987	44138641	ENSCAFG00000027873	0.1132	Sheepdog_met
1	33478987	44138641	SASH1	0.1132	Sheepdog_met
1	33478987	44138641	ENSCAFG00000035165	0.1132	Sheepdog_met
1	33478987	44138641	UST	0.1132	Sheepdog_met
1	33478987	44138641	ENSCAFG00000038160	0.1132	Sheepdog_met
1	33478987	44138641	ENSCAFG00000036108	0.1132	Sheepdog_met
1	33478987	44138641	5S_rRNA	0.1132	Sheepdog_met
1	33478987	44138641	TAB2	0.1132	Sheepdog_met
1	33478987	44138641	ZC3H12D	0.1132	Sheepdog_met
1	33478987	44138641	LATS1	0.1132	Sheepdog_met
1	33478987	44138641	PPIL4	0.1132	Sheepdog_met
1	33478987	44138641	ENSCAFG00000000382	0.1132	Sheepdog_met
1	33478987	44138641	GINM1	0.1132	Sheepdog_met
1	33478987	44138641	KATNA1	0.1132	Sheepdog_met
1	33478987	44138641	NUP43	0.1132	Sheepdog_met
1	33478987	44138641	PCMT1	0.1132	Sheepdog_met
1	33478987	44138641	LRP11	0.1132	Sheepdog_met
1	33478987	44138641	RAET1E	0.1132	Sheepdog_met
1	33478987	44138641	ENSCAFG00000037315	0.1132	Sheepdog_met
1	33478987	44138641	ENSCAFG00000000399	0.1132	Sheepdog_met
1	33478987	44138641	ENSCAFG00000028377	0.1132	Sheepdog_met
1	33478987	44138641	ENSCAFG00000035856	0.1132	Sheepdog_met
1	33478987	44138641	ENSCAFG00000000402	0.1132	Sheepdog_met
1	33478987	44138641	ENSCAFG00000034008	0.1132	Sheepdog_met
1	33478987	44138641	ENSCAFG00000027597	0.1132	Sheepdog_met
1	33478987	44138641	IYD	0.1132	Sheepdog_met
1	33478987	44138641	ENSCAFG00000038226	0.1132	Sheepdog_met
1	33478987	44138641	PLEKHG1	0.1132	Sheepdog_met
1	33478987	44138641	MTHFD1L	0.1132	Sheepdog_met
1	33478987	44138641	ENSCAFG00000039710	0.1132	Sheepdog_met
1	33478987	44138641	ENSCAFG00000029168	0.1132	Sheepdog_met
1	33478987	44138641	AKAP12	0.1132	Sheepdog_met
1	33478987	44138641	ENSCAFG00000000421	0.1132	Sheepdog_met
1	33478987	44138641	ZBTB2	0.1132	Sheepdog_met
1	33478987	44138641	RMND1	0.1132	Sheepdog_met
1	33478987	44138641	ARMT1	0.1132	Sheepdog_met
1	33478987	44138641	CCDC170	0.1132	Sheepdog_met
1	33478987	44138641	ESR1	0.1132	Sheepdog_met
1	33478987	44138641	SYNE1	0.1132	Sheepdog_met
1	33478987	44138641	ENSCAFG00000034204	0.1132	Sheepdog_met
1	33478987	44138641	ENSCAFG00000000523	0.1132	Sheepdog_met
1	33478987	44138641	MYCT1	0.1132	Sheepdog_met
1	33478987	44138641	VIP	0.1132	Sheepdog_met
1	33478987	44138641	ENSCAFG00000000540	0.1132	Sheepdog_met
1	33478987	44138641	FBXO5	0.1132	Sheepdog_met
1	33478987	44138641	ENSCAFG00000033068	0.1132	Sheepdog_met
1	33478987	44138641	ENSCAFG00000000549	0.1132	Sheepdog_met
1	33478987	44138641	RGS17	0.1132	Sheepdog_met
1	33478987	44138641	ENSCAFG00000040550	0.1132	Sheepdog_met
1	33478987	44138641	ENSCAFG00000000562	0.1132	Sheepdog_met
1	33478987	44138641	ENSCAFG00000027747	0.1132	Sheepdog_met
1	33478987	44138641	ENSCAFG00000028230	0.1132	Sheepdog_met
1	44138755	56241907	ENSCAFG00000000562	0.1027	Sheepdog_met
1	44138755	56241907	ENSCAFG00000035710	0.1027	Sheepdog_met
1	44138755	56241907	ENSCAFG00000027144	0.1027	Sheepdog_met
1	44138755	56241907	ENSCAFG00000035367	0.1027	Sheepdog_met
1	44138755	56241907	ENSCAFG00000037100	0.1027	Sheepdog_met
1	44138755	56241907	ENSCAFG00000000565	0.1027	Sheepdog_met
1	44138755	56241907	SCAF8	0.1027	Sheepdog_met
1	44138755	56241907	ENSCAFG00000026517	0.1027	Sheepdog_met
1	44138755	56241907	ENSCAFG00000000571	0.1027	Sheepdog_met
1	44138755	56241907	TIAM2	0.1027	Sheepdog_met
1	44138755	56241907	TFB1M	0.1027	Sheepdog_met
1	44138755	56241907	CLDN20	0.1027	Sheepdog_met
1	44138755	56241907	NOX3	0.1027	Sheepdog_met
1	44138755	56241907	ENSCAFG00000040090	0.1027	Sheepdog_met
1	44138755	56241907	ENSCAFG00000020680	0.1027	Sheepdog_met
1	44138755	56241907	ENSCAFG00000027914	0.1027	Sheepdog_met
1	44138755	56241907	ENSCAFG00000027284	0.1027	Sheepdog_met
1	44138755	56241907	ENSCAFG00000036160	0.1027	Sheepdog_met
1	44138755	56241907	ARID1B	0.1027	Sheepdog_met
1	44138755	56241907	ENSCAFG00000040432	0.1027	Sheepdog_met
1	44138755	56241907	ENSCAFG00000039335	0.1027	Sheepdog_met
1	44138755	56241907	ENSCAFG00000033408	0.1027	Sheepdog_met
1	44138755	56241907	TMEM242	0.1027	Sheepdog_met
1	44138755	56241907	ENSCAFG00000028896	0.1027	Sheepdog_met
1	44138755	56241907	ZDHHC14	0.1027	Sheepdog_met
1	44138755	56241907	ENSCAFG00000037514	0.1027	Sheepdog_met
1	44138755	56241907	ENSCAFG00000028358	0.1027	Sheepdog_met
1	44138755	56241907	ENSCAFG00000000624	0.1027	Sheepdog_met
1	44138755	56241907	SNX9	0.1027	Sheepdog_met
1	44138755	56241907	SYNJ2	0.1027	Sheepdog_met
1	44138755	56241907	SERAC1	0.1027	Sheepdog_met
1	44138755	56241907	ENSCAFG00000037124	0.1027	Sheepdog_met
1	44138755	56241907	GTF2H5	0.1027	Sheepdog_met
1	44138755	56241907	TULP4	0.1027	Sheepdog_met
1	44138755	56241907	ENSCAFG00000028188	0.1027	Sheepdog_met
1	44138755	56241907	TMEM181	0.1027	Sheepdog_met
1	44138755	56241907	ENSCAFG00000000657	0.1027	Sheepdog_met
1	44138755	56241907	SYTL3	0.1027	Sheepdog_met
1	44138755	56241907	EZR	0.1027	Sheepdog_met
1	44138755	56241907	ENSCAFG00000040711	0.1027	Sheepdog_met
1	44138755	56241907	RSPH3	0.1027	Sheepdog_met
1	44138755	56241907	ENSCAFG00000027615	0.1027	Sheepdog_met
1	44138755	56241907	TAGAP	0.1027	Sheepdog_met
1	44138755	56241907	FNDC1	0.1027	Sheepdog_met
1	44138755	56241907	ENSCAFG00000030075	0.1027	Sheepdog_met
1	44138755	56241907	ENSCAFG00000029242	0.1027	Sheepdog_met
1	44138755	56241907	ENSCAFG00000040405	0.1027	Sheepdog_met
1	44138755	56241907	ENSCAFG00000033085	0.1027	Sheepdog_met
1	44138755	56241907	ENSCAFG00000000671	0.1027	Sheepdog_met
1	44138755	56241907	ENSCAFG00000023207	0.1027	Sheepdog_met
1	44138755	56241907	ENSCAFG00000026733	0.1027	Sheepdog_met
1	44138755	56241907	ACAT2	0.1027	Sheepdog_met
1	44138755	56241907	TCP1	0.1027	Sheepdog_met
1	44138755	56241907	ENSCAFG00000028099	0.1027	Sheepdog_met
1	44138755	56241907	ENSCAFG00000021329	0.1027	Sheepdog_met
1	44138755	56241907	MRPL18	0.1027	Sheepdog_met
1	44138755	56241907	PNLDC1	0.1027	Sheepdog_met
1	44138755	56241907	ENSCAFG00000000742	0.1027	Sheepdog_met
1	44138755	56241907	ENSCAFG00000038155	0.1027	Sheepdog_met
1	44138755	56241907	ENSCAFG00000034869	0.1027	Sheepdog_met
1	44138755	56241907	CI-MPR	0.1027	Sheepdog_met
1	44138755	56241907	SLC22A1	0.1027	Sheepdog_met
1	44138755	56241907	SLC22A2	0.1027	Sheepdog_met
1	44138755	56241907	SLC22A3	0.1027	Sheepdog_met
1	44138755	56241907	ENSCAFG00000036678	0.1027	Sheepdog_met
1	44138755	56241907	PLG	0.1027	Sheepdog_met
1	44138755	56241907	MAP3K4	0.1027	Sheepdog_met
1	44138755	56241907	AGPAT4	0.1027	Sheepdog_met
1	44138755	56241907	ENSCAFG00000032456	0.1027	Sheepdog_met
1	44138755	56241907	ENSCAFG00000038560	0.1027	Sheepdog_met
1	44138755	56241907	ENSCAFG00000000769	0.1027	Sheepdog_met
1	44138755	56241907	ENSCAFG00000030734	0.1027	Sheepdog_met
1	44138755	56241907	ENSCAFG00000040507	0.1027	Sheepdog_met
1	44138755	56241907	ENSCAFG00000038002	0.1027	Sheepdog_met
1	44138755	56241907	ENSCAFG00000023031	0.1027	Sheepdog_met
1	44138755	56241907	ENSCAFG00000000770	0.1027	Sheepdog_met
1	44138755	56241907	ENSCAFG00000040433	0.1027	Sheepdog_met
1	44138755	56241907	QKI	0.1027	Sheepdog_met
1	44138755	56241907	ENSCAFG00000034140	0.1027	Sheepdog_met
1	44138755	56241907	ENSCAFG00000036893	0.1027	Sheepdog_met
1	44138755	56241907	ENSCAFG00000034722	0.1027	Sheepdog_met
1	44138755	56241907	ENSCAFG00000036353	0.1027	Sheepdog_met
1	44138755	56241907	ENSCAFG00000040714	0.1027	Sheepdog_met
1	44138755	56241907	ENSCAFG00000000776	0.1027	Sheepdog_met
1	44138755	56241907	C6orf118	0.1027	Sheepdog_met
1	44138755	56241907	ENSCAFG00000037386	0.1027	Sheepdog_met
1	44138755	56241907	PDE10A	0.1027	Sheepdog_met
1	44138755	56241907	ENSCAFG00000023764	0.1027	Sheepdog_met
1	44138755	56241907	T	0.1027	Sheepdog_met
1	44138755	56241907	ENSCAFG00000008616	0.1027	Sheepdog_met
1	44138755	56241907	ENSCAFG00000021991	0.1027	Sheepdog_met
1	44138755	56241907	SFT2D1	0.1027	Sheepdog_met
1	44138755	56241907	RPS6KA2	0.1027	Sheepdog_met
1	44138755	56241907	ENSCAFG00000033927	0.1027	Sheepdog_met
1	44138755	56241907	ENSCAFG00000036734	0.1027	Sheepdog_met
1	44138755	56241907	ENSCAFG00000000842	0.1027	Sheepdog_met
1	44138755	56241907	FGFR1OP	0.1027	Sheepdog_met
1	44138755	56241907	ENSCAFG00000000849	0.1027	Sheepdog_met
1	44138755	56241907	ENSCAFG00000039218	0.1027	Sheepdog_met
1	44138755	56241907	ENSCAFG00000021446	0.1027	Sheepdog_met
1	44138755	56241907	CCR6	0.1027	Sheepdog_met
1	44138755	56241907	GPR31	0.1027	Sheepdog_met
1	44138755	56241907	ENSCAFG00000000854	0.1027	Sheepdog_met
1	44138755	56241907	ENSCAFG00000000857	0.1027	Sheepdog_met
1	44138755	56241907	TTLL2	0.1027	Sheepdog_met
1	44138755	56241907	UNC93A	0.1027	Sheepdog_met
1	44138755	56241907	ENSCAFG00000034068	0.1027	Sheepdog_met
1	44138755	56241907	ENSCAFG00000038962	0.1027	Sheepdog_met
1	44138755	56241907	ENSCAFG00000036642	0.1027	Sheepdog_met
1	44138755	56241907	ENSCAFG00000039527	0.1027	Sheepdog_met
1	44138755	56241907	ENSCAFG00000037188	0.1027	Sheepdog_met
1	44138755	56241907	ENSCAFG00000033946	0.1027	Sheepdog_met
1	44138755	56241907	ENSCAFG00000035737	0.1027	Sheepdog_met
1	44138755	56241907	AFDN	0.1027	Sheepdog_met
1	44138755	56241907	ENSCAFG00000000863	0.1027	Sheepdog_met
1	44138755	56241907	ENSCAFG00000032080	0.1027	Sheepdog_met
1	44138755	56241907	ENSCAFG00000000864	0.1027	Sheepdog_met
1	44138755	56241907	DACT2	0.1027	Sheepdog_met
1	44138755	56241907	ENSCAFG00000036293	0.1027	Sheepdog_met
1	44138755	56241907	SMOC2	0.1027	Sheepdog_met
1	44138755	56241907	ENSCAFG00000029591	0.1027	Sheepdog_met
1	44138755	56241907	ENSCAFG00000040639	0.1027	Sheepdog_met
1	44138755	56241907	ENSCAFG00000039734	0.1027	Sheepdog_met
1	44138755	56241907	ENSCAFG00000035871	0.1027	Sheepdog_met
1	44138755	56241907	ENSCAFG00000035504	0.1027	Sheepdog_met
1	44138755	56241907	ENSCAFG00000022342	0.1027	Sheepdog_met
1	52946475	53003016	ENSCAFG00000000776	0.4444	Labrador_met
1	56181458	56269326	ENSCAFG00000035871	0.1306	Labrador_met
1	56181458	56269326	ENSCAFG00000035504	0.1306	Labrador_met
1	56181458	56269326	ENSCAFG00000022342	0.1306	Labrador_met
1	56689258	60927097	WDR27	0.1875	Sheepdog_primary
1	56689258	60927097	ENSCAFG00000039536	0.1875	Sheepdog_primary
1	56689258	60927097	DSE	0.1875	Sheepdog_primary
1	56689258	60927097	APEX1	0.1875	Sheepdog_primary
1	56689258	60927097	ENSCAFG00000029273	0.1875	Sheepdog_primary
1	56689258	60927097	FAM26F	0.1875	Sheepdog_primary
1	56689258	60927097	ENSCAFG00000033779	0.1875	Sheepdog_primary
1	56689258	60927097	TRAPPC3L	0.1875	Sheepdog_primary
1	56689258	60927097	ENSCAFG00000000889	0.1875	Sheepdog_primary
1	56689258	60927097	ENSCAFG00000036012	0.1875	Sheepdog_primary
1	56689258	60927097	ENSCAFG00000000891	0.1875	Sheepdog_primary
1	56689258	60927097	RWDD1	0.1875	Sheepdog_primary
1	56689258	60927097	ENSCAFG00000000894	0.1875	Sheepdog_primary
1	56689258	60927097	RSPH4A	0.1875	Sheepdog_primary
1	56689258	60927097	ZUFSP	0.1875	Sheepdog_primary
1	56689258	60927097	KPNA5	0.1875	Sheepdog_primary
1	56689258	60927097	FAM162B	0.1875	Sheepdog_primary
1	56689258	60927097	GPRC6A	0.1875	Sheepdog_primary
1	56689258	60927097	RFX6	0.1875	Sheepdog_primary
1	56689258	60927097	ENSCAFG00000039408	0.1875	Sheepdog_primary
1	56689258	60927097	ENSCAFG00000035820	0.1875	Sheepdog_primary
1	56689258	60927097	VGLL2	0.1875	Sheepdog_primary
1	56689258	60927097	ROS1	0.1875	Sheepdog_primary
1	56689258	60927097	DCBLD1	0.1875	Sheepdog_primary
1	56689258	60927097	GOPC	0.1875	Sheepdog_primary
1	56689258	60927097	ENSCAFG00000000929	0.1875	Sheepdog_primary
1	56689258	60927097	NUS1	0.1875	Sheepdog_primary
1	56689258	60927097	SLC35F1	0.1875	Sheepdog_primary
1	56689258	60927097	ENSCAFG00000038769	0.1875	Sheepdog_primary
1	56689258	60927097	ENSCAFG00000037838	0.1875	Sheepdog_primary
1	56689258	60927097	ENSCAFG00000036610	0.1875	Sheepdog_primary
1	56689258	60927097	ENSCAFG00000035234	0.1875	Sheepdog_primary
1	56689258	60927097	CEP85L	0.1875	Sheepdog_primary
1	56689258	60927097	PLN	0.1875	Sheepdog_primary
1	56689258	60927097	ENSCAFG00000034672	0.1875	Sheepdog_primary
1	56689258	60927097	ENSCAFG00000037865	0.1875	Sheepdog_primary
1	56689258	60927097	MCM9	0.1875	Sheepdog_primary
1	56689258	60927097	ENSCAFG00000027622	0.1875	Sheepdog_primary
1	56689258	60927097	ASF1A	0.1875	Sheepdog_primary
1	56689258	60927097	FAM184A	0.1875	Sheepdog_primary
1	56689258	60927097	ENSCAFG00000033099	0.1875	Sheepdog_primary
1	56689258	60927097	MAN1A1	0.1875	Sheepdog_primary
1	56689258	60927097	ENSCAFG00000039622	0.1875	Sheepdog_primary
1	56689258	60927097	ENSCAFG00000035608	0.1875	Sheepdog_primary
1	56689258	60927097	ENSCAFG00000026263	0.1875	Sheepdog_primary
1	56689258	60927097	ENSCAFG00000022670	0.1875	Sheepdog_primary
1	56689258	60927097	ENSCAFG00000038400	0.1875	Sheepdog_primary
1	56689258	60927097	ENSCAFG00000030746	0.1875	Sheepdog_primary
1	56689258	60927097	ENSCAFG00000027630	0.1875	Sheepdog_primary
1	56689258	60927097	TBC1D32	0.1875	Sheepdog_primary
1	56689258	60927097	ENSCAFG00000027875	0.1875	Sheepdog_primary
1	57478129	61046887	VGLL2	0.202	Sheepdog_met
1	57478129	61046887	ROS1	0.202	Sheepdog_met
1	57478129	61046887	DCBLD1	0.202	Sheepdog_met
1	57478129	61046887	GOPC	0.202	Sheepdog_met
1	57478129	61046887	ENSCAFG00000000929	0.202	Sheepdog_met
1	57478129	61046887	NUS1	0.202	Sheepdog_met
1	57478129	61046887	SLC35F1	0.202	Sheepdog_met
1	57478129	61046887	ENSCAFG00000038769	0.202	Sheepdog_met
1	57478129	61046887	ENSCAFG00000037838	0.202	Sheepdog_met
1	57478129	61046887	ENSCAFG00000036610	0.202	Sheepdog_met
1	57478129	61046887	ENSCAFG00000035234	0.202	Sheepdog_met
1	57478129	61046887	CEP85L	0.202	Sheepdog_met
1	57478129	61046887	PLN	0.202	Sheepdog_met
1	57478129	61046887	ENSCAFG00000034672	0.202	Sheepdog_met
1	57478129	61046887	ENSCAFG00000037865	0.202	Sheepdog_met
1	57478129	61046887	MCM9	0.202	Sheepdog_met
1	57478129	61046887	ENSCAFG00000027622	0.202	Sheepdog_met
1	57478129	61046887	ASF1A	0.202	Sheepdog_met
1	57478129	61046887	FAM184A	0.202	Sheepdog_met
1	57478129	61046887	ENSCAFG00000033099	0.202	Sheepdog_met
1	57478129	61046887	MAN1A1	0.202	Sheepdog_met
1	57478129	61046887	ENSCAFG00000039622	0.202	Sheepdog_met
1	57478129	61046887	ENSCAFG00000035608	0.202	Sheepdog_met
1	57478129	61046887	ENSCAFG00000026263	0.202	Sheepdog_met
1	57478129	61046887	ENSCAFG00000022670	0.202	Sheepdog_met
1	57478129	61046887	ENSCAFG00000038400	0.202	Sheepdog_met
1	57478129	61046887	ENSCAFG00000030746	0.202	Sheepdog_met
1	57478129	61046887	ENSCAFG00000027630	0.202	Sheepdog_met
1	57478129	61046887	TBC1D32	0.202	Sheepdog_met
1	57478129	61046887	ENSCAFG00000027875	0.202	Sheepdog_met
1	57478129	61046887	GJA1	0.202	Sheepdog_met
1	57478129	61046887	ENSCAFG00000000960	0.202	Sheepdog_met
1	61060517	75024822	ENSCAFG00000038372	0.1029	Sheepdog_met
1	61060517	75024822	ENSCAFG00000040286	0.1029	Sheepdog_met
1	61060517	75024822	ENSCAFG00000028093	0.1029	Sheepdog_met
1	61060517	75024822	ENSCAFG00000033089	0.1029	Sheepdog_met
1	61060517	75024822	HSF2	0.1029	Sheepdog_met
1	61060517	75024822	SERINC1	0.1029	Sheepdog_met
1	61060517	75024822	ENSCAFG00000033646	0.1029	Sheepdog_met
1	61060517	75024822	PKIB	0.1029	Sheepdog_met
1	61060517	75024822	FABP7	0.1029	Sheepdog_met
1	61060517	75024822	SMPDL3A	0.1029	Sheepdog_met
1	61060517	75024822	CLVS2	0.1029	Sheepdog_met
1	61060517	75024822	TRDN	0.1029	Sheepdog_met
1	61060517	75024822	ENSCAFG00000032971	0.1029	Sheepdog_met
1	61060517	75024822	ENSCAFG00000037261	0.1029	Sheepdog_met
1	61060517	75024822	ENSCAFG00000040472	0.1029	Sheepdog_met
1	61060517	75024822	ENSCAFG00000001026	0.1029	Sheepdog_met
1	61060517	75024822	ENSCAFG00000001028	0.1029	Sheepdog_met
1	61060517	75024822	TPD52L1	0.1029	Sheepdog_met
1	61060517	75024822	ENSCAFG00000033098	0.1029	Sheepdog_met
1	61060517	75024822	HDDC2	0.1029	Sheepdog_met
1	61060517	75024822	ENSCAFG00000027742	0.1029	Sheepdog_met
1	61060517	75024822	ENSCAFG00000035397	0.1029	Sheepdog_met
1	61060517	75024822	ENSCAFG00000033775	0.1029	Sheepdog_met
1	61060517	75024822	ENSCAFG00000032212	0.1029	Sheepdog_met
1	61060517	75024822	ENSCAFG00000038120	0.1029	Sheepdog_met
1	61060517	75024822	NCOA7	0.1029	Sheepdog_met
1	61060517	75024822	ENSCAFG00000035243	0.1029	Sheepdog_met
1	61060517	75024822	ENSCAFG00000001052	0.1029	Sheepdog_met
1	61060517	75024822	TRMT11	0.1029	Sheepdog_met
1	61060517	75024822	ENSCAFG00000001059	0.1029	Sheepdog_met
1	61060517	75024822	CENPW	0.1029	Sheepdog_met
1	61060517	75024822	ENSCAFG00000027262	0.1029	Sheepdog_met
1	61060517	75024822	ENSCAFG00000028105	0.1029	Sheepdog_met
1	61060517	75024822	ENSCAFG00000001064	0.1029	Sheepdog_met
1	61060517	75024822	ENSCAFG00000035228	0.1029	Sheepdog_met
1	61060517	75024822	ENSCAFG00000040105	0.1029	Sheepdog_met
1	61060517	75024822	ENSCAFG00000001066	0.1029	Sheepdog_met
1	61060517	75024822	ENSCAFG00000030574	0.1029	Sheepdog_met
1	61060517	75024822	RSPO3	0.1029	Sheepdog_met
1	61060517	75024822	RNF146	0.1029	Sheepdog_met
1	61060517	75024822	ECHDC1	0.1029	Sheepdog_met
1	61060517	75024822	ENSCAFG00000040841	0.1029	Sheepdog_met
1	61060517	75024822	ENSCAFG00000035470	0.1029	Sheepdog_met
1	61060517	75024822	ENSCAFG00000040344	0.1029	Sheepdog_met
1	61060517	75024822	ENSCAFG00000027241	0.1029	Sheepdog_met
1	61060517	75024822	ENSCAFG00000032758	0.1029	Sheepdog_met
1	61060517	75024822	ENSCAFG00000001071	0.1029	Sheepdog_met
1	61060517	75024822	C6orf58	0.1029	Sheepdog_met
1	61060517	75024822	ENSCAFG00000037033	0.1029	Sheepdog_met
1	61060517	75024822	ENSCAFG00000001074	0.1029	Sheepdog_met
1	61060517	75024822	THEMIS	0.1029	Sheepdog_met
1	61060517	75024822	ENSCAFG00000020818	0.1029	Sheepdog_met
1	61060517	75024822	PTPRK	0.1029	Sheepdog_met
1	61060517	75024822	ENSCAFG00000034517	0.1029	Sheepdog_met
1	61060517	75024822	LAMA2	0.1029	Sheepdog_met
1	61060517	75024822	ENSCAFG00000036415	0.1029	Sheepdog_met
1	61060517	75024822	ENSCAFG00000034131	0.1029	Sheepdog_met
1	61060517	75024822	ENSCAFG00000011743	0.1029	Sheepdog_met
1	61060517	75024822	ARHGAP18	0.1029	Sheepdog_met
1	61060517	75024822	ENSCAFG00000029164	0.1029	Sheepdog_met
1	61060517	75024822	ENSCAFG00000032976	0.1029	Sheepdog_met
1	61060517	75024822	ENSCAFG00000034667	0.1029	Sheepdog_met
1	61060517	75024822	ENSCAFG00000034013	0.1029	Sheepdog_met
1	61060517	75024822	L3MBTL3	0.1029	Sheepdog_met
1	61060517	75024822	SAMD3	0.1029	Sheepdog_met
1	61060517	75024822	TMEM200A	0.1029	Sheepdog_met
1	61060517	75024822	ENSCAFG00000037775	0.1029	Sheepdog_met
1	61060517	75024822	ENSCAFG00000039712	0.1029	Sheepdog_met
1	61060517	75024822	ENSCAFG00000037401	0.1029	Sheepdog_met
1	61060517	75024822	EPB41L2	0.1029	Sheepdog_met
1	61060517	75024822	ENSCAFG00000034411	0.1029	Sheepdog_met
1	61060517	75024822	ENSCAFG00000001144	0.1029	Sheepdog_met
1	61060517	75024822	ENSCAFG00000033933	0.1029	Sheepdog_met
1	61060517	75024822	ENSCAFG00000027804	0.1029	Sheepdog_met
1	61060517	75024822	AKAP7	0.1029	Sheepdog_met
1	61060517	75024822	ENSCAFG00000028602	0.1029	Sheepdog_met
1	61060517	75024822	ENSCAFG00000035334	0.1029	Sheepdog_met
1	61060517	75024822	ENSCAFG00000034061	0.1029	Sheepdog_met
1	61060517	75024822	ENSCAFG00000037048	0.1029	Sheepdog_met
1	61060517	75024822	ENSCAFG00000037795	0.1029	Sheepdog_met
1	61060517	75024822	ENSCAFG00000037670	0.1029	Sheepdog_met
1	61060517	75024822	ENSCAFG00000032104	0.1029	Sheepdog_met
1	61060517	75024822	ENSCAFG00000013574	0.1029	Sheepdog_met
1	61060517	75024822	ENSCAFG00000027436	0.1029	Sheepdog_met
1	61060517	75024822	CTSL	0.1029	Sheepdog_met
1	61060517	75024822	ENSCAFG00000022487	0.1029	Sheepdog_met
1	61060517	75024822	ZNF782	0.1029	Sheepdog_met
1	61060517	75024822	ZNF510	0.1029	Sheepdog_met
1	61060517	75024822	AAED1	0.1029	Sheepdog_met
1	61060517	75024822	ENSCAFG00000030594	0.1029	Sheepdog_met
1	61060517	75024822	CDC14B	0.1029	Sheepdog_met
1	61060517	75024822	HABP4	0.1029	Sheepdog_met
1	61060517	75024822	ENSCAFG00000001207	0.1029	Sheepdog_met
1	61060517	75024822	ENSCAFG00000030288	0.1029	Sheepdog_met
1	61060517	75024822	ENSCAFG00000001208	0.1029	Sheepdog_met
1	61060517	75024822	ZNF367	0.1029	Sheepdog_met
1	61060517	75024822	SLC35D2	0.1029	Sheepdog_met
1	61060517	75024822	HSD17B3	0.1029	Sheepdog_met
1	61060517	75024822	ENSCAFG00000021815	0.1029	Sheepdog_met
1	61060517	75024822	ENSCAFG00000037250	0.1029	Sheepdog_met
1	61060517	75024822	ENSCAFG00000039200	0.1029	Sheepdog_met
1	61060517	75024822	ENSCAFG00000036949	0.1029	Sheepdog_met
1	61060517	75024822	ENSCAFG00000037240	0.1029	Sheepdog_met
1	61060517	75024822	ERCC6L2	0.1029	Sheepdog_met
1	61060517	75024822	ENSCAFG00000030798	0.1029	Sheepdog_met
1	61060517	75024822	ENSCAFG00000035473	0.1029	Sheepdog_met
1	61060517	75024822	ENSCAFG00000025903	0.1029	Sheepdog_met
1	61060517	75024822	PTCH1	0.1029	Sheepdog_met
1	61060517	75024822	ENSCAFG00000032069	0.1029	Sheepdog_met
1	61060517	75024822	FANCC	0.1029	Sheepdog_met
1	61060517	75024822	cfa-mir-24-1	0.1029	Sheepdog_met
1	61060517	75024822	ENSCAFG00000020574	0.1029	Sheepdog_met
1	61060517	75024822	cfa-mir-23b	0.1029	Sheepdog_met
1	61060517	75024822	C9orf3	0.1029	Sheepdog_met
1	61060517	75024822	ENSCAFG00000040338	0.1029	Sheepdog_met
1	61060517	75024822	ENSCAFG00000034906	0.1029	Sheepdog_met
1	61060517	75024822	FBP1	0.1029	Sheepdog_met
1	61060517	75024822	FBP2	0.1029	Sheepdog_met
1	61060517	75024822	DAPK1	0.1029	Sheepdog_met
1	61060517	75024822	ENSCAFG00000038749	0.1029	Sheepdog_met
1	61060517	75024822	ENSCAFG00000037345	0.1029	Sheepdog_met
1	61060517	75024822	ENSCAFG00000035069	0.1029	Sheepdog_met
1	61060517	75024822	GAS1	0.1029	Sheepdog_met
1	61060517	75024822	ENSCAFG00000038332	0.1029	Sheepdog_met
1	61060517	75024822	ZCCHC6	0.1029	Sheepdog_met
1	61060517	75024822	ENSCAFG00000036176	0.1029	Sheepdog_met
1	61060517	75024822	ISCA1	0.1029	Sheepdog_met
1	61060517	75024822	ENSCAFG00000001339	0.1029	Sheepdog_met
1	61060517	75024822	GOLM1	0.1029	Sheepdog_met
1	61060517	75024822	NAA35	0.1029	Sheepdog_met
1	61060517	75024822	ENSCAFG00000039881	0.1029	Sheepdog_met
1	61060517	75024822	ENSCAFG00000001352	0.1029	Sheepdog_met
1	61060517	75024822	AGTPBP1	0.1029	Sheepdog_met
1	61060517	75024822	ENSCAFG00000039696	0.1029	Sheepdog_met
1	61060517	75024822	ENSCAFG00000027676	0.1029	Sheepdog_met
1	61060517	75024822	ENSCAFG00000038609	0.1029	Sheepdog_met
1	61060517	75024822	ENSCAFG00000022393	0.1029	Sheepdog_met
1	61060517	75024822	ENSCAFG00000035763	0.1029	Sheepdog_met
1	61060517	75024822	NTRK2	0.1029	Sheepdog_met
1	61060517	75024822	ENSCAFG00000040559	0.1029	Sheepdog_met
1	61060517	75024822	ENSCAFG00000027658	0.1029	Sheepdog_met
1	68991656	69085462	ENSCAFG00000037401	0.2424	Labrador_met
1	75026203	75184778	ENSCAFG00000020707	0.135	Sheepdog_met
1	75026203	75184778	ENSCAFG00000037783	0.135	Sheepdog_met
1	75026203	75184778	ENSCAFG00000022904	0.135	Sheepdog_met
1	75186037	78433668	RMI1	0.1036	Sheepdog_met
1	75186037	78433668	ENSCAFG00000026045	0.1036	Sheepdog_met
1	75186037	78433668	ENSCAFG00000001399	0.1036	Sheepdog_met
1	75186037	78433668	ENSCAFG00000020591	0.1036	Sheepdog_met
1	75186037	78433668	C9orf64	0.1036	Sheepdog_met
1	75186037	78433668	KIF27	0.1036	Sheepdog_met
1	75186037	78433668	ENSCAFG00000035554	0.1036	Sheepdog_met
1	75186037	78433668	ENSCAFG00000036788	0.1036	Sheepdog_met
1	75186037	78433668	GKAP1	0.1036	Sheepdog_met
1	75186037	78433668	UBQLN1	0.1036	Sheepdog_met
1	75186037	78433668	IDNK	0.1036	Sheepdog_met
1	75186037	78433668	5S_rRNA	0.1036	Sheepdog_met
1	75186037	78433668	FRMD3	0.1036	Sheepdog_met
1	75186037	78433668	ENSCAFG00000032997	0.1036	Sheepdog_met
1	75186037	78433668	ENSCAFG00000033065	0.1036	Sheepdog_met
1	75186037	78433668	RASEF	0.1036	Sheepdog_met
1	75186037	78433668	ENSCAFG00000029437	0.1036	Sheepdog_met
1	75186037	78433668	ENSCAFG00000036422	0.1036	Sheepdog_met
1	75186037	78433668	ENSCAFG00000001457	0.1036	Sheepdog_met
1	75186037	78433668	ENSCAFG00000037194	0.1036	Sheepdog_met
1	75186037	78433668	ENSCAFG00000030287	0.1036	Sheepdog_met
1	75186037	78433668	ENSCAFG00000034426	0.1036	Sheepdog_met
1	75186037	78433668	TLE1	0.1036	Sheepdog_met
1	75186037	78433668	ENSCAFG00000001469	0.1036	Sheepdog_met
1	75186037	78433668	ENSCAFG00000014649	0.1036	Sheepdog_met
1	75600564	75600689	KIF27	0.301	Labrador_met
1	75600564	75600689	ENSCAFG00000035554	0.301	Labrador_met
1	78434499	90776569	ENSCAFG00000014649	0.1106	Sheepdog_met
1	78434499	90776569	ENSCAFG00000001475	0.1106	Sheepdog_met
1	78434499	90776569	ENSCAFG00000023307	0.1106	Sheepdog_met
1	78434499	90776569	ENSCAFG00000001479	0.1106	Sheepdog_met
1	78434499	90776569	ENSCAFG00000038154	0.1106	Sheepdog_met
1	78434499	90776569	ENSCAFG00000036005	0.1106	Sheepdog_met
1	78434499	90776569	TLE4	0.1106	Sheepdog_met
1	78434499	90776569	ENSCAFG00000030968	0.1106	Sheepdog_met
1	78434499	90776569	ENSCAFG00000032082	0.1106	Sheepdog_met
1	78434499	90776569	ENSCAFG00000026160	0.1106	Sheepdog_met
1	78434499	90776569	ENSCAFG00000039484	0.1106	Sheepdog_met
1	78434499	90776569	ENSCAFG00000030357	0.1106	Sheepdog_met
1	78434499	90776569	ENSCAFG00000028077	0.1106	Sheepdog_met
1	78434499	90776569	PSAT1	0.1106	Sheepdog_met
1	78434499	90776569	CEP78	0.1106	Sheepdog_met
1	78434499	90776569	ENSCAFG00000038389	0.1106	Sheepdog_met
1	78434499	90776569	ENSCAFG00000039467	0.1106	Sheepdog_met
1	78434499	90776569	ENSCAFG00000038126	0.1106	Sheepdog_met
1	78434499	90776569	GNAQ	0.1106	Sheepdog_met
1	78434499	90776569	ENSCAFG00000033858	0.1106	Sheepdog_met
1	78434499	90776569	GNA14	0.1106	Sheepdog_met
1	78434499	90776569	VPS13A	0.1106	Sheepdog_met
1	78434499	90776569	ENSCAFG00000001634	0.1106	Sheepdog_met
1	78434499	90776569	ENSCAFG00000033055	0.1106	Sheepdog_met
1	78434499	90776569	ENSCAFG00000035843	0.1106	Sheepdog_met
1	78434499	90776569	FOXB2	0.1106	Sheepdog_met
1	78434499	90776569	PRUNE2	0.1106	Sheepdog_met
1	78434499	90776569	ENSCAFG00000029794	0.1106	Sheepdog_met
1	78434499	90776569	ENSCAFG00000032041	0.1106	Sheepdog_met
1	78434499	90776569	ENSCAFG00000022899	0.1106	Sheepdog_met
1	78434499	90776569	ENSCAFG00000038722	0.1106	Sheepdog_met
1	78434499	90776569	GCNT1	0.1106	Sheepdog_met
1	78434499	90776569	ENSCAFG00000030179	0.1106	Sheepdog_met
1	78434499	90776569	PCSK5	0.1106	Sheepdog_met
1	78434499	90776569	ENSCAFG00000035445	0.1106	Sheepdog_met
1	78434499	90776569	ENSCAFG00000038859	0.1106	Sheepdog_met
1	78434499	90776569	OSTF1	0.1106	Sheepdog_met
1	78434499	90776569	NMRK1	0.1106	Sheepdog_met
1	78434499	90776569	ENSCAFG00000026053	0.1106	Sheepdog_met
1	78434499	90776569	CARNMT1	0.1106	Sheepdog_met
1	78434499	90776569	C9orf40	0.1106	Sheepdog_met
1	78434499	90776569	TRPM6	0.1106	Sheepdog_met
1	78434499	90776569	RORB	0.1106	Sheepdog_met
1	78434499	90776569	ENSCAFG00000001772	0.1106	Sheepdog_met
1	78434499	90776569	ENSCAFG00000001773	0.1106	Sheepdog_met
1	78434499	90776569	ENSCAFG00000022112	0.1106	Sheepdog_met
1	78434499	90776569	ENSCAFG00000033894	0.1106	Sheepdog_met
1	78434499	90776569	ENSCAFG00000001776	0.1106	Sheepdog_met
1	78434499	90776569	ANXA1	0.1106	Sheepdog_met
1	78434499	90776569	ENSCAFG00000040080	0.1106	Sheepdog_met
1	78434499	90776569	ALDH1A1	0.1106	Sheepdog_met
1	78434499	90776569	TMC1	0.1106	Sheepdog_met
1	78434499	90776569	ENSCAFG00000033190	0.1106	Sheepdog_met
1	78434499	90776569	ZFAND5	0.1106	Sheepdog_met
1	78434499	90776569	GDA	0.1106	Sheepdog_met
1	78434499	90776569	ENSCAFG00000029048	0.1106	Sheepdog_met
1	78434499	90776569	C9orf85	0.1106	Sheepdog_met
1	78434499	90776569	ABHD17B	0.1106	Sheepdog_met
1	78434499	90776569	ENSCAFG00000021595	0.1106	Sheepdog_met
1	78434499	90776569	TMEM2	0.1106	Sheepdog_met
1	78434499	90776569	ENSCAFG00000031885	0.1106	Sheepdog_met
1	78434499	90776569	ENSCAFG00000024435	0.1106	Sheepdog_met
1	78434499	90776569	TRPM3	0.1106	Sheepdog_met
1	78434499	90776569	ENSCAFG00000010747	0.1106	Sheepdog_met
1	78434499	90776569	ENSCAFG00000037049	0.1106	Sheepdog_met
1	78434499	90776569	ENSCAFG00000033746	0.1106	Sheepdog_met
1	78434499	90776569	ENSCAFG00000020546	0.1106	Sheepdog_met
1	78434499	90776569	KLF9	0.1106	Sheepdog_met
1	78434499	90776569	ENSCAFG00000036239	0.1106	Sheepdog_met
1	78434499	90776569	SMC5	0.1106	Sheepdog_met
1	78434499	90776569	MAMDC2	0.1106	Sheepdog_met
1	78434499	90776569	ENSCAFG00000028932	0.1106	Sheepdog_met
1	78434499	90776569	C9orf135	0.1106	Sheepdog_met
1	78434499	90776569	PTAR1	0.1106	Sheepdog_met
1	78434499	90776569	APBA1	0.1106	Sheepdog_met
1	78434499	90776569	FAM189A2	0.1106	Sheepdog_met
1	78434499	90776569	ENSCAFG00000027314	0.1106	Sheepdog_met
1	78434499	90776569	TJP2	0.1106	Sheepdog_met
1	78434499	90776569	ENSCAFG00000013130	0.1106	Sheepdog_met
1	78434499	90776569	fxn	0.1106	Sheepdog_met
1	78434499	90776569	PIP5K1B	0.1106	Sheepdog_met
1	78434499	90776569	ENSCAFG00000033299	0.1106	Sheepdog_met
1	78434499	90776569	ENSCAFG00000035760	0.1106	Sheepdog_met
1	78434499	90776569	FAM122A	0.1106	Sheepdog_met
1	78434499	90776569	ENSCAFG00000029377	0.1106	Sheepdog_met
1	78434499	90776569	ENSCAFG00000033850	0.1106	Sheepdog_met
1	78434499	90776569	ENSCAFG00000037082	0.1106	Sheepdog_met
1	78434499	90776569	ENSCAFG00000033712	0.1106	Sheepdog_met
1	78434499	90776569	ENSCAFG00000037566	0.1106	Sheepdog_met
1	78434499	90776569	TMEM252	0.1106	Sheepdog_met
1	78434499	90776569	ENSCAFG00000001930	0.1106	Sheepdog_met
1	78434499	90776569	ENSCAFG00000031891	0.1106	Sheepdog_met
1	78434499	90776569	ENSCAFG00000001943	0.1106	Sheepdog_met
1	78434499	90776569	DOCK8	0.1106	Sheepdog_met
1	78434499	90776569	KANK1	0.1106	Sheepdog_met
1	78434499	90776569	DMRT1	0.1106	Sheepdog_met
1	78434499	90776569	ENSCAFG00000033323	0.1106	Sheepdog_met
1	78434499	90776569	DMRT3	0.1106	Sheepdog_met
1	78434499	90776569	ENSCAFG00000035156	0.1106	Sheepdog_met
1	78434499	90776569	DMRT2	0.1106	Sheepdog_met
1	78434499	90776569	ENSCAFG00000001991	0.1106	Sheepdog_met
1	78434499	90776569	ENSCAFG00000039974	0.1106	Sheepdog_met
1	78434499	90776569	ENSCAFG00000033384	0.1106	Sheepdog_met
1	78434499	90776569	SMARCA2	0.1106	Sheepdog_met
1	80304344	81014224	ENSCAFG00000028077	0.3873	Sheepdog_primary
1	80304344	81014224	PSAT1	0.3873	Sheepdog_primary
1	80304344	81014224	CEP78	0.3873	Sheepdog_primary
1	80304344	81014224	ENSCAFG00000038389	0.3873	Sheepdog_primary
1	80304344	81014224	ENSCAFG00000039467	0.3873	Sheepdog_primary
1	80304344	81014224	ENSCAFG00000038126	0.3873	Sheepdog_primary
1	80304344	81014224	GNAQ	0.3873	Sheepdog_primary
1	80304344	81014224	ENSCAFG00000033858	0.3873	Sheepdog_primary
1	80304344	81014224	GNA14	0.3873	Sheepdog_primary
1	90777550	99280818	SMARCA2	0.1173	Sheepdog_met
1	90777550	99280818	ENSCAFG00000038697	0.1173	Sheepdog_met
1	90777550	99280818	ENSCAFG00000002027	0.1173	Sheepdog_met
1	90777550	99280818	ENSCAFG00000034181	0.1173	Sheepdog_met
1	90777550	99280818	VLDLR	0.1173	Sheepdog_met
1	90777550	99280818	ENSCAFG00000036040	0.1173	Sheepdog_met
1	90777550	99280818	KCNV2	0.1173	Sheepdog_met
1	90777550	99280818	ENSCAFG00000034974	0.1173	Sheepdog_met
1	90777550	99280818	PUM3	0.1173	Sheepdog_met
1	90777550	99280818	ENSCAFG00000002042	0.1173	Sheepdog_met
1	90777550	99280818	ENSCAFG00000032429	0.1173	Sheepdog_met
1	90777550	99280818	ENSCAFG00000038794	0.1173	Sheepdog_met
1	90777550	99280818	RFX3	0.1173	Sheepdog_met
1	90777550	99280818	ENSCAFG00000028246	0.1173	Sheepdog_met
1	90777550	99280818	ENSCAFG00000040747	0.1173	Sheepdog_met
1	90777550	99280818	ENSCAFG00000031483	0.1173	Sheepdog_met
1	90777550	99280818	ENSCAFG00000035313	0.1173	Sheepdog_met
1	90777550	99280818	ENSCAFG00000034142	0.1173	Sheepdog_met
1	90777550	99280818	GLIS3	0.1173	Sheepdog_met
1	90777550	99280818	ENSCAFG00000027163	0.1173	Sheepdog_met
1	90777550	99280818	SLC1A1	0.1173	Sheepdog_met
1	90777550	99280818	ENSCAFG00000039006	0.1173	Sheepdog_met
1	90777550	99280818	ENSCAFG00000035712	0.1173	Sheepdog_met
1	90777550	99280818	SPATA6L	0.1173	Sheepdog_met
1	90777550	99280818	PLPP6	0.1173	Sheepdog_met
1	90777550	99280818	ENSCAFG00000033687	0.1173	Sheepdog_met
1	90777550	99280818	CDC37L1	0.1173	Sheepdog_met
1	90777550	99280818	ENSCAFG00000002083	0.1173	Sheepdog_met
1	90777550	99280818	SNRPE	0.1173	Sheepdog_met
1	90777550	99280818	RCL1	0.1173	Sheepdog_met
1	90777550	99280818	5S_rRNA	0.1173	Sheepdog_met
1	90777550	99280818	ENSCAFG00000020530	0.1173	Sheepdog_met
1	90777550	99280818	ENSCAFG00000021196	0.1173	Sheepdog_met
1	90777550	99280818	ENSCAFG00000023391	0.1173	Sheepdog_met
1	90777550	99280818	ENSCAFG00000039255	0.1173	Sheepdog_met
1	90777550	99280818	JAK2	0.1173	Sheepdog_met
1	90777550	99280818	ENSCAFG00000027926	0.1173	Sheepdog_met
1	90777550	99280818	INSL6	0.1173	Sheepdog_met
1	90777550	99280818	CD274	0.1173	Sheepdog_met
1	90777550	99280818	ENSCAFG00000002115	0.1173	Sheepdog_met
1	90777550	99280818	PLGRKT	0.1173	Sheepdog_met
1	90777550	99280818	ENSCAFG00000037281	0.1173	Sheepdog_met
1	90777550	99280818	PDCD1LG2	0.1173	Sheepdog_met
1	90777550	99280818	ENSCAFG00000034464	0.1173	Sheepdog_met
1	90777550	99280818	ENSCAFG00000025949	0.1173	Sheepdog_met
1	90777550	99280818	RIC1	0.1173	Sheepdog_met
1	90777550	99280818	ENSCAFG00000028315	0.1173	Sheepdog_met
1	90777550	99280818	ERMP1	0.1173	Sheepdog_met
1	90777550	99280818	ENSCAFG00000034549	0.1173	Sheepdog_met
1	90777550	99280818	ENSCAFG00000002137	0.1173	Sheepdog_met
1	90777550	99280818	ENSCAFG00000040109	0.1173	Sheepdog_met
1	90777550	99280818	ENSCAFG00000029071	0.1173	Sheepdog_met
1	90777550	99280818	ENSCAFG00000035082	0.1173	Sheepdog_met
1	90777550	99280818	ENSCAFG00000002139	0.1173	Sheepdog_met
1	90777550	99280818	ENSCAFG00000002155	0.1173	Sheepdog_met
1	90777550	99280818	ENSCAFG00000002158	0.1173	Sheepdog_met
1	90777550	99280818	ENSCAFG00000002159	0.1173	Sheepdog_met
1	90777550	99280818	ENSCAFG00000022450	0.1173	Sheepdog_met
1	90777550	99280818	SPTLC1	0.1173	Sheepdog_met
1	90777550	99280818	ENSCAFG00000028120	0.1173	Sheepdog_met
1	90777550	99280818	ROR2	0.1173	Sheepdog_met
1	90777550	99280818	ENSCAFG00000034794	0.1173	Sheepdog_met
1	90777550	99280818	ENSCAFG00000037812	0.1173	Sheepdog_met
1	90777550	99280818	ENSCAFG00000002166	0.1173	Sheepdog_met
1	90777550	99280818	ENSCAFG00000031694	0.1173	Sheepdog_met
1	90777550	99280818	NFIL3	0.1173	Sheepdog_met
1	90777550	99280818	AUH	0.1173	Sheepdog_met
1	90777550	99280818	ENSCAFG00000035094	0.1173	Sheepdog_met
1	90777550	99280818	SYK	0.1173	Sheepdog_met
1	90777550	99280818	ENSCAFG00000037863	0.1173	Sheepdog_met
1	90777550	99280818	DIRAS2	0.1173	Sheepdog_met
1	90777550	99280818	ENSCAFG00000035661	0.1173	Sheepdog_met
1	90777550	99280818	ENSCAFG00000040515	0.1173	Sheepdog_met
1	90777550	99280818	ENSCAFG00000033209	0.1173	Sheepdog_met
1	90777550	99280818	ENSCAFG00000035929	0.1173	Sheepdog_met
1	90777550	99280818	ENSCAFG00000037817	0.1173	Sheepdog_met
1	90777550	99280818	ENSCAFG00000034472	0.1173	Sheepdog_met
1	90777550	99280818	ENSCAFG00000034078	0.1173	Sheepdog_met
1	90777550	99280818	ENSCAFG00000036506	0.1173	Sheepdog_met
1	90777550	99280818	ENSCAFG00000026974	0.1173	Sheepdog_met
1	90777550	99280818	ENSCAFG00000002173	0.1173	Sheepdog_met
1	90777550	99280818	ENSCAFG00000040843	0.1173	Sheepdog_met
1	90777550	99280818	ENSCAFG00000034928	0.1173	Sheepdog_met
1	90777550	99280818	ENSCAFG00000038271	0.1173	Sheepdog_met
1	90777550	99280818	GADD45G	0.1173	Sheepdog_met
1	90777550	99280818	SEMA4D	0.1173	Sheepdog_met
1	90777550	99280818	SECISBP2	0.1173	Sheepdog_met
1	90777550	99280818	CKS2	0.1173	Sheepdog_met
1	90777550	99280818	SHC3	0.1173	Sheepdog_met
1	90777550	99280818	S1PR3	0.1173	Sheepdog_met
1	90777550	99280818	ENSCAFG00000037624	0.1173	Sheepdog_met
1	90777550	99280818	ENSCAFG00000021998	0.1173	Sheepdog_met
1	90777550	99280818	ENSCAFG00000034323	0.1173	Sheepdog_met
1	90777550	99280818	NXNL2	0.1173	Sheepdog_met
1	90777550	99280818	SPIN1	0.1173	Sheepdog_met
1	90777550	99280818	ENSCAFG00000034022	0.1173	Sheepdog_met
1	90777550	99280818	CDK20	0.1173	Sheepdog_met
1	90777550	99280818	ENSCAFG00000002216	0.1173	Sheepdog_met
1	90777550	99280818	ENSCAFG00000002218	0.1173	Sheepdog_met
1	90777550	99280818	ENSCAFG00000002219	0.1173	Sheepdog_met
1	90777550	99280818	ZNF169	0.1173	Sheepdog_met
1	90777550	99280818	ENSCAFG00000020596	0.1173	Sheepdog_met
1	90777550	99280818	ENSCAFG00000020535	0.1173	Sheepdog_met
1	90777550	99280818	ENSCAFG00000020624	0.1173	Sheepdog_met
1	90777550	99280818	ENSCAFG00000040903	0.1173	Sheepdog_met
1	90777550	99280818	PTPDC1	0.1173	Sheepdog_met
1	90777550	99280818	ENSCAFG00000038481	0.1173	Sheepdog_met
1	90777550	99280818	ENSCAFG00000002232	0.1173	Sheepdog_met
1	90777550	99280818	ENSCAFG00000027650	0.1173	Sheepdog_met
1	90777550	99280818	ENSCAFG00000036148	0.1173	Sheepdog_met
1	90777550	99280818	ENSCAFG00000037876	0.1173	Sheepdog_met
1	90777550	99280818	BARX1	0.1173	Sheepdog_met
1	90777550	99280818	ENSCAFG00000002237	0.1173	Sheepdog_met
1	90777550	99280818	ENSCAFG00000002241	0.1173	Sheepdog_met
1	90777550	99280818	PHF2	0.1173	Sheepdog_met
1	90777550	99280818	FAM120A	0.1173	Sheepdog_met
1	90777550	99280818	ENSCAFG00000034559	0.1173	Sheepdog_met
1	90777550	99280818	WNK2	0.1173	Sheepdog_met
1	90777550	99280818	ENSCAFG00000033092	0.1173	Sheepdog_met
1	90777550	99280818	NINJ1	0.1173	Sheepdog_met
1	90777550	99280818	CARD19	0.1173	Sheepdog_met
1	90777550	99280818	SUSD3	0.1173	Sheepdog_met
1	90777550	99280818	FGD3	0.1173	Sheepdog_met
1	90777550	99280818	ENSCAFG00000002285	0.1173	Sheepdog_met
1	90777550	99280818	BICD2	0.1173	Sheepdog_met
1	90777550	99280818	ENSCAFG00000037864	0.1173	Sheepdog_met
1	90777550	99280818	IPPK	0.1173	Sheepdog_met
1	90777550	99280818	CENPP	0.1173	Sheepdog_met
1	90777550	99280818	ECM2	0.1173	Sheepdog_met
1	90777550	99280818	ASPN	0.1173	Sheepdog_met
1	90777550	99280818	OMD	0.1173	Sheepdog_met
1	90777550	99280818	OGN	0.1173	Sheepdog_met
1	90777550	99280818	ENSCAFG00000030821	0.1173	Sheepdog_met
1	90777550	99280818	NOL8	0.1173	Sheepdog_met
1	90777550	99280818	ENSCAFG00000028066	0.1173	Sheepdog_met
1	90777550	99280818	IARS	0.1173	Sheepdog_met
1	90777550	99280818	ZNF585A	0.1173	Sheepdog_met
1	90777550	99280818	ENSCAFG00000002346	0.1173	Sheepdog_met
1	91015682	91082569	ENSCAFG00000038697	0.3697	Labrador_met
1	91015682	91082569	ENSCAFG00000002027	0.3697	Labrador_met
1	93081467	93120263	ENSCAFG00000033687	0.1452	Sheepdog_primary
1	93081467	93120263	CDC37L1	0.1452	Sheepdog_primary
1	93081467	93120263	ENSCAFG00000002083	0.1452	Sheepdog_primary
1	99302947	99349375	ENSCAFG00000038474	0.2771	Sheepdog_met
1	99302947	99349375	ENSCAFG00000033249	0.2771	Sheepdog_met
1	99303182	99357568	ENSCAFG00000038474	0.2742	Sheepdog_primary
1	99303182	99357568	ENSCAFG00000033249	0.2742	Sheepdog_primary
1	99351504	102009433	ENSCAFG00000033249	0.1225	Sheepdog_met
1	99351504	102009433	CENPBD1	0.1225	Sheepdog_met
1	99351504	102009433	MZF1	0.1225	Sheepdog_met
1	99351504	102009433	UBE2M	0.1225	Sheepdog_met
1	99351504	102009433	CHMP2A	0.1225	Sheepdog_met
1	99351504	102009433	TRIM28	0.1225	Sheepdog_met
1	99351504	102009433	ENSCAFG00000032544	0.1225	Sheepdog_met
1	99351504	102009433	ZBTB45	0.1225	Sheepdog_met
1	99351504	102009433	ENSCAFG00000030704	0.1225	Sheepdog_met
1	99351504	102009433	ZNF446	0.1225	Sheepdog_met
1	99351504	102009433	ENSCAFG00000002360	0.1225	Sheepdog_met
1	99351504	102009433	ZNF132	0.1225	Sheepdog_met
1	99351504	102009433	ZNF584	0.1225	Sheepdog_met
1	99351504	102009433	RNF225	0.1225	Sheepdog_met
1	99351504	102009433	RPS5	0.1225	Sheepdog_met
1	99351504	102009433	ENSCAFG00000029254	0.1225	Sheepdog_met
1	99351504	102009433	ENSCAFG00000023509	0.1225	Sheepdog_met
1	99351504	102009433	ENSCAFG00000038047	0.1225	Sheepdog_met
1	99351504	102009433	A1BG	0.1225	Sheepdog_met
1	99351504	102009433	ZSCAN22	0.1225	Sheepdog_met
1	99351504	102009433	ENSCAFG00000029959	0.1225	Sheepdog_met
1	99351504	102009433	ENSCAFG00000039908	0.1225	Sheepdog_met
1	99351504	102009433	ENSCAFG00000002372	0.1225	Sheepdog_met
1	99351504	102009433	ZNF329	0.1225	Sheepdog_met
1	99351504	102009433	ENSCAFG00000028331	0.1225	Sheepdog_met
1	99351504	102009433	ENSCAFG00000002375	0.1225	Sheepdog_met
1	99351504	102009433	ZSCAN18	0.1225	Sheepdog_met
1	99351504	102009433	ZSCAN1	0.1225	Sheepdog_met
1	99351504	102009433	ENSCAFG00000036576	0.1225	Sheepdog_met
1	99351504	102009433	ENSCAFG00000029097	0.1225	Sheepdog_met
1	99351504	102009433	ZNF606	0.1225	Sheepdog_met
1	99351504	102009433	ENSCAFG00000023343	0.1225	Sheepdog_met
1	99351504	102009433	ENSCAFG00000032749	0.1225	Sheepdog_met
1	99351504	102009433	ENSCAFG00000028550	0.1225	Sheepdog_met
1	99351504	102009433	ENSCAFG00000029340	0.1225	Sheepdog_met
1	99351504	102009433	ENSCAFG00000002408	0.1225	Sheepdog_met
1	99351504	102009433	ENSCAFG00000028494	0.1225	Sheepdog_met
1	99351504	102009433	ENSCAFG00000032172	0.1225	Sheepdog_met
1	99351504	102009433	ZNF134	0.1225	Sheepdog_met
1	99351504	102009433	ZNF211	0.1225	Sheepdog_met
1	99351504	102009433	ENSCAFG00000014217	0.1225	Sheepdog_met
1	99351504	102009433	5S_rRNA	0.1225	Sheepdog_met
1	99351504	102009433	ENSCAFG00000029649	0.1225	Sheepdog_met
1	99351504	102009433	ENSCAFG00000032730	0.1225	Sheepdog_met
1	99351504	102009433	ENSCAFG00000002412	0.1225	Sheepdog_met
1	99351504	102009433	ENSCAFG00000002419	0.1225	Sheepdog_met
1	99351504	102009433	ZNF550	0.1225	Sheepdog_met
1	99351504	102009433	ENSCAFG00000023300	0.1225	Sheepdog_met
1	99351504	102009433	ZNF549	0.1225	Sheepdog_met
1	99351504	102009433	ENSCAFG00000031784	0.1225	Sheepdog_met
1	99351504	102009433	ZNF772	0.1225	Sheepdog_met
1	99351504	102009433	ENSCAFG00000031400	0.1225	Sheepdog_met
1	99351504	102009433	ENSCAFG00000030603	0.1225	Sheepdog_met
1	99351504	102009433	ENSCAFG00000028833	0.1225	Sheepdog_met
1	99351504	102009433	ENSCAFG00000032401	0.1225	Sheepdog_met
1	99351504	102009433	ZNF304	0.1225	Sheepdog_met
1	99351504	102009433	ENSCAFG00000034338	0.1225	Sheepdog_met
1	99351504	102009433	AURKC	0.1225	Sheepdog_met
1	99351504	102009433	ZNF264	0.1225	Sheepdog_met
1	99351504	102009433	DUXA	0.1225	Sheepdog_met
1	99351504	102009433	PEG3	0.1225	Sheepdog_met
1	99351504	102009433	ENSCAFG00000002441	0.1225	Sheepdog_met
1	99351504	102009433	ENSCAFG00000023244	0.1225	Sheepdog_met
1	99351504	102009433	ENSCAFG00000028855	0.1225	Sheepdog_met
1	99351504	102009433	ENSCAFG00000024642	0.1225	Sheepdog_met
1	99351504	102009433	ENSCAFG00000028949	0.1225	Sheepdog_met
1	99351504	102009433	ENSCAFG00000029760	0.1225	Sheepdog_met
1	99351504	102009433	ENSCAFG00000002453	0.1225	Sheepdog_met
1	99351504	102009433	ENSCAFG00000031255	0.1225	Sheepdog_met
1	99351504	102009433	ENSCAFG00000021551	0.1225	Sheepdog_met
1	99351504	102009433	ENSCAFG00000033626	0.1225	Sheepdog_met
1	99351504	102009433	ZNF835	0.1225	Sheepdog_met
1	99351504	102009433	ENSCAFG00000036845	0.1225	Sheepdog_met
1	99351504	102009433	ENSCAFG00000032479	0.1225	Sheepdog_met
1	99351504	102009433	ZNF71	0.1225	Sheepdog_met
1	99351504	102009433	ENSCAFG00000032312	0.1225	Sheepdog_met
1	99351504	102009433	ZFP28	0.1225	Sheepdog_met
1	99351504	102009433	ENSCAFG00000030221	0.1225	Sheepdog_met
1	99351504	102009433	ENSCAFG00000036114	0.1225	Sheepdog_met
1	99351504	102009433	ENSCAFG00000033490	0.1225	Sheepdog_met
1	99351504	102009433	ENSCAFG00000002476	0.1225	Sheepdog_met
1	99351504	102009433	ENSCAFG00000034753	0.1225	Sheepdog_met
1	99351504	102009433	ZNF582	0.1225	Sheepdog_met
1	99351504	102009433	ZNF583	0.1225	Sheepdog_met
1	99351504	102009433	ZNF667	0.1225	Sheepdog_met
1	99351504	102009433	ENSCAFG00000032863	0.1225	Sheepdog_met
1	99351504	102009433	ENSCAFG00000033651	0.1225	Sheepdog_met
1	99351504	102009433	GALP	0.1225	Sheepdog_met
1	99351504	102009433	ZNF444	0.1225	Sheepdog_met
1	99351504	102009433	ZNF787	0.1225	Sheepdog_met
1	99351504	102009433	NLRP5	0.1225	Sheepdog_met
1	99351504	102009433	NLRP8	0.1225	Sheepdog_met
1	99351504	102009433	NLRP13	0.1225	Sheepdog_met
1	99351504	102009433	ENSCAFG00000031113	0.1225	Sheepdog_met
1	99351504	102009433	NLRP9	0.1225	Sheepdog_met
1	99926565	99943703	ENSCAFG00000023343	0.2336	Labrador_met
1	99943606	99953750	ENSCAFG00000023343	0.208	Labrador_primary
1	99945283	99945407	ENSCAFG00000023343	0.3038	Labrador_met
1	101236390	101249434	ENSCAFG00000024642	0.2322	Labrador_met
1	102012613	102012659	NLRP9	0.4583	Sheepdog_met
1	102015490	104117300	NLRP9	0.1199	Sheepdog_met
1	102015490	104117300	ENSCAFG00000002524	0.1199	Sheepdog_met
1	102015490	104117300	EPN1	0.1199	Sheepdog_met
1	102015490	104117300	U2AF2	0.1199	Sheepdog_met
1	102015490	104117300	CCDC106	0.1199	Sheepdog_met
1	102015490	104117300	ZNF581	0.1199	Sheepdog_met
1	102015490	104117300	ZNF580	0.1199	Sheepdog_met
1	102015490	104117300	ENSCAFG00000002561	0.1199	Sheepdog_met
1	102015490	104117300	ZNF865	0.1199	Sheepdog_met
1	102015490	104117300	ENSCAFG00000026546	0.1199	Sheepdog_met
1	102015490	104117300	ZNF524	0.1199	Sheepdog_met
1	102015490	104117300	ENSCAFG00000035318	0.1199	Sheepdog_met
1	102015490	104117300	SBK3	0.1199	Sheepdog_met
1	102015490	104117300	SBK2	0.1199	Sheepdog_met
1	102015490	104117300	SSC5D	0.1199	Sheepdog_met
1	102015490	104117300	NAT14	0.1199	Sheepdog_met
1	102015490	104117300	ENSCAFG00000032330	0.1199	Sheepdog_met
1	102015490	104117300	ISOC2	0.1199	Sheepdog_met
1	102015490	104117300	SHISA7	0.1199	Sheepdog_met
1	102015490	104117300	UBE2S	0.1199	Sheepdog_met
1	102015490	104117300	RPL28	0.1199	Sheepdog_met
1	102015490	104117300	ENSCAFG00000024559	0.1199	Sheepdog_met
1	102015490	104117300	TMEM190	0.1199	Sheepdog_met
1	102015490	104117300	IL11	0.1199	Sheepdog_met
1	102015490	104117300	ENSCAFG00000040200	0.1199	Sheepdog_met
1	102015490	104117300	KMT5C	0.1199	Sheepdog_met
1	102015490	104117300	TMEM150B	0.1199	Sheepdog_met
1	102015490	104117300	BRSK1	0.1199	Sheepdog_met
1	102015490	104117300	ENSCAFG00000027099	0.1199	Sheepdog_met
1	102015490	104117300	HSPBP1	0.1199	Sheepdog_met
1	102015490	104117300	PPP6R1	0.1199	Sheepdog_met
1	102015490	104117300	TMEM86B	0.1199	Sheepdog_met
1	102015490	104117300	PTPRH	0.1199	Sheepdog_met
1	102015490	104117300	SYT5	0.1199	Sheepdog_met
1	102015490	104117300	ENSCAFG00000002614	0.1199	Sheepdog_met
1	102015490	104117300	ENSCAFG00000002615	0.1199	Sheepdog_met
1	102015490	104117300	TNNI3	0.1199	Sheepdog_met
1	102015490	104117300	TNNT1	0.1199	Sheepdog_met
1	102015490	104117300	PPP1R12C	0.1199	Sheepdog_met
1	102015490	104117300	EPS8L1	0.1199	Sheepdog_met
1	102015490	104117300	RDH13	0.1199	Sheepdog_met
1	102015490	104117300	ENSCAFG00000030321	0.1199	Sheepdog_met
1	102015490	104117300	ENSCAFG00000031157	0.1199	Sheepdog_met
1	102015490	104117300	ENSCAFG00000002638	0.1199	Sheepdog_met
1	102015490	104117300	NCR1	0.1199	Sheepdog_met
1	102015490	104117300	ENSCAFG00000032819	0.1199	Sheepdog_met
1	102015490	104117300	ENSCAFG00000028453	0.1199	Sheepdog_met
1	102015490	104117300	ENSCAFG00000040895	0.1199	Sheepdog_met
1	102015490	104117300	ENSCAFG00000002523	0.1199	Sheepdog_met
1	102015490	104117300	ENSCAFG00000039625	0.1199	Sheepdog_met
1	102015490	104117300	CDC42EP5	0.1199	Sheepdog_met
1	102015490	104117300	LENG9	0.1199	Sheepdog_met
1	102015490	104117300	LENG8	0.1199	Sheepdog_met
1	102015490	104117300	TTYH1	0.1199	Sheepdog_met
1	102015490	104117300	ENSCAFG00000002660	0.1199	Sheepdog_met
1	102015490	104117300	ENSCAFG00000030509	0.1199	Sheepdog_met
1	102015490	104117300	ENSCAFG00000029582	0.1199	Sheepdog_met
1	102015490	104117300	RPS9	0.1199	Sheepdog_met
1	102015490	104117300	MBOAT7	0.1199	Sheepdog_met
1	102015490	104117300	ENSCAFG00000024425	0.1199	Sheepdog_met
1	102015490	104117300	TSEN34	0.1199	Sheepdog_met
1	102015490	104117300	TMC4	0.1199	Sheepdog_met
1	102015490	104117300	ENSCAFG00000031638	0.1199	Sheepdog_met
1	102015490	104117300	LENG1	0.1199	Sheepdog_met
1	102015490	104117300	CNOT3	0.1199	Sheepdog_met
1	102015490	104117300	PRPF31	0.1199	Sheepdog_met
1	102015490	104117300	TFPT	0.1199	Sheepdog_met
1	102015490	104117300	ENSCAFG00000002703	0.1199	Sheepdog_met
1	102015490	104117300	OSCAR	0.1199	Sheepdog_met
1	102015490	104117300	ENSCAFG00000024198	0.1199	Sheepdog_met
1	102015490	104117300	ENSCAFG00000028940	0.1199	Sheepdog_met
1	102015490	104117300	VSTM1	0.1199	Sheepdog_met
1	102015490	104117300	CACNG6	0.1199	Sheepdog_met
1	102015490	104117300	CACNG8	0.1199	Sheepdog_met
1	102015490	104117300	ENSCAFG00000031179	0.1199	Sheepdog_met
1	102015490	104117300	ENSCAFG00000029738	0.1199	Sheepdog_met
1	102015490	104117300	ENSCAFG00000002713	0.1199	Sheepdog_met
1	102015490	104117300	ENSCAFG00000034249	0.1199	Sheepdog_met
1	102015490	104117300	ENSCAFG00000030942	0.1199	Sheepdog_met
1	102015490	104117300	ENSCAFG00000002723	0.1199	Sheepdog_met
1	102015490	104117300	ENSCAFG00000032019	0.1199	Sheepdog_met
1	102015490	104117300	cfa-mir-371	0.1199	Sheepdog_met
1	102015490	104117300	ENSCAFG00000031127	0.1199	Sheepdog_met
1	102015490	104117300	ENSCAFG00000002705	0.1199	Sheepdog_met
1	102015490	104117300	ENSCAFG00000029928	0.1199	Sheepdog_met
1	102015490	104117300	ENSCAFG00000030943	0.1199	Sheepdog_met
1	102015490	104117300	ENSCAFG00000030128	0.1199	Sheepdog_met
1	102015490	104117300	ENSCAFG00000002736	0.1199	Sheepdog_met
1	102015490	104117300	ZNF331	0.1199	Sheepdog_met
1	102015490	104117300	ENSCAFG00000002748	0.1199	Sheepdog_met
1	102015490	104117300	VN1R4	0.1199	Sheepdog_met
1	102015490	104117300	ENSCAFG00000013623	0.1199	Sheepdog_met
1	102015490	104117300	ENSCAFG00000030328	0.1199	Sheepdog_met
1	102015490	104117300	ENSCAFG00000039906	0.1199	Sheepdog_met
1	102015490	104117300	ENSCAFG00000030979	0.1199	Sheepdog_met
1	102015490	104117300	ENSCAFG00000032488	0.1199	Sheepdog_met
1	102015490	104117300	ENSCAFG00000039645	0.1199	Sheepdog_met
1	102015490	104117300	ENSCAFG00000031827	0.1199	Sheepdog_met
1	102699559	102704245	NCR1	0.3745	Labrador_met
1	102699559	102704176	NCR1	0.4082	Labrador_primary
1	103253968	104179824	CACNG8	0.1264	Sheepdog_primary
1	103253968	104179824	ENSCAFG00000031179	0.1264	Sheepdog_primary
1	103253968	104179824	ENSCAFG00000029738	0.1264	Sheepdog_primary
1	103253968	104179824	ENSCAFG00000002713	0.1264	Sheepdog_primary
1	103253968	104179824	ENSCAFG00000034249	0.1264	Sheepdog_primary
1	103253968	104179824	ENSCAFG00000030942	0.1264	Sheepdog_primary
1	103253968	104179824	ENSCAFG00000002723	0.1264	Sheepdog_primary
1	103253968	104179824	ENSCAFG00000032019	0.1264	Sheepdog_primary
1	103253968	104179824	cfa-mir-371	0.1264	Sheepdog_primary
1	103253968	104179824	ENSCAFG00000031127	0.1264	Sheepdog_primary
1	103253968	104179824	ENSCAFG00000002705	0.1264	Sheepdog_primary
1	103253968	104179824	ENSCAFG00000029928	0.1264	Sheepdog_primary
1	103253968	104179824	ENSCAFG00000030943	0.1264	Sheepdog_primary
1	103253968	104179824	ENSCAFG00000030128	0.1264	Sheepdog_primary
1	103253968	104179824	ENSCAFG00000002736	0.1264	Sheepdog_primary
1	103253968	104179824	ZNF331	0.1264	Sheepdog_primary
1	103253968	104179824	ENSCAFG00000002748	0.1264	Sheepdog_primary
1	103253968	104179824	VN1R4	0.1264	Sheepdog_primary
1	103253968	104179824	ENSCAFG00000013623	0.1264	Sheepdog_primary
1	103253968	104179824	ENSCAFG00000030328	0.1264	Sheepdog_primary
1	103253968	104179824	ENSCAFG00000039906	0.1264	Sheepdog_primary
1	103253968	104179824	ENSCAFG00000030979	0.1264	Sheepdog_primary
1	103253968	104179824	ENSCAFG00000032488	0.1264	Sheepdog_primary
1	103253968	104179824	ENSCAFG00000039645	0.1264	Sheepdog_primary
1	103253968	104179824	ENSCAFG00000031827	0.1264	Sheepdog_primary
1	103253968	104179824	ENSCAFG00000028581	0.1264	Sheepdog_primary
1	104097833	105355400	ENSCAFG00000032488	0.1034	Labrador_met
1	104097833	105355400	ENSCAFG00000039645	0.1034	Labrador_met
1	104097833	105355400	ENSCAFG00000031827	0.1034	Labrador_met
1	104097833	105355400	ENSCAFG00000028581	0.1034	Labrador_met
1	104097833	105355400	ENSCAFG00000034320	0.1034	Labrador_met
1	104097833	105355400	ENSCAFG00000032171	0.1034	Labrador_met
1	104097833	105355400	ENSCAFG00000032045	0.1034	Labrador_met
1	104097833	105355400	ENSCAFG00000037135	0.1034	Labrador_met
1	104097833	105355400	ENSCAFG00000030310	0.1034	Labrador_met
1	104097833	105355400	ENSCAFG00000029058	0.1034	Labrador_met
1	104097833	105355400	ENSCAFG00000029067	0.1034	Labrador_met
1	104097833	105355400	ENSCAFG00000002763	0.1034	Labrador_met
1	104097833	105355400	ENSCAFG00000032029	0.1034	Labrador_met
1	104097833	105355400	ENSCAFG00000033879	0.1034	Labrador_met
1	104097833	105355400	ENSCAFG00000030568	0.1034	Labrador_met
1	104097833	105355400	ENSCAFG00000035190	0.1034	Labrador_met
1	104097833	105355400	ZNF677	0.1034	Labrador_met
1	104097833	105355400	PPP2R1A	0.1034	Labrador_met
1	104097833	105355400	ENSCAFG00000027044	0.1034	Labrador_met
1	104097833	105355400	ENSCAFG00000027359	0.1034	Labrador_met
1	104097833	105355400	ENSCAFG00000032764	0.1034	Labrador_met
1	104097833	105355400	ENSCAFG00000009712	0.1034	Labrador_met
1	104097833	105355400	ZNF350	0.1034	Labrador_met
1	104097833	105355400	ZNF614	0.1034	Labrador_met
1	104097833	105355400	ZNF432	0.1034	Labrador_met
1	104097833	105355400	ENSCAFG00000032708	0.1034	Labrador_met
1	104097833	105355400	ZNF613	0.1034	Labrador_met
1	104097833	105355400	ZNF577	0.1034	Labrador_met
1	104097833	105355400	ENSCAFG00000024019	0.1034	Labrador_met
1	104097833	105355400	ENSCAFG00000040055	0.1034	Labrador_met
1	104097833	105355400	ENSCAFG00000024014	0.1034	Labrador_met
1	104097833	105355400	ZNF84	0.1034	Labrador_met
1	104097833	105355400	ENSCAFG00000035380	0.1034	Labrador_met
1	104097833	105355400	FPR2	0.1034	Labrador_met
1	104113681	104336798	ENSCAFG00000032488	0.1111	Labrador_primary
1	104113681	104336798	ENSCAFG00000031827	0.1111	Labrador_primary
1	104113681	104336798	ENSCAFG00000028581	0.1111	Labrador_primary
1	104113681	104336798	ENSCAFG00000034320	0.1111	Labrador_primary
1	104113681	104336798	ENSCAFG00000032171	0.1111	Labrador_primary
1	104113681	104336798	ENSCAFG00000032045	0.1111	Labrador_primary
1	104117301	105089957	ENSCAFG00000032488	0.1072	Sheepdog_met
1	104117301	105089957	ENSCAFG00000031827	0.1072	Sheepdog_met
1	104117301	105089957	ENSCAFG00000028581	0.1072	Sheepdog_met
1	104117301	105089957	ENSCAFG00000034320	0.1072	Sheepdog_met
1	104117301	105089957	ENSCAFG00000032171	0.1072	Sheepdog_met
1	104117301	105089957	ENSCAFG00000032045	0.1072	Sheepdog_met
1	104117301	105089957	ENSCAFG00000037135	0.1072	Sheepdog_met
1	104117301	105089957	ENSCAFG00000030310	0.1072	Sheepdog_met
1	104117301	105089957	ENSCAFG00000029058	0.1072	Sheepdog_met
1	104117301	105089957	ENSCAFG00000029067	0.1072	Sheepdog_met
1	104117301	105089957	ENSCAFG00000002763	0.1072	Sheepdog_met
1	104117301	105089957	ENSCAFG00000032029	0.1072	Sheepdog_met
1	104117301	105089957	ENSCAFG00000033879	0.1072	Sheepdog_met
1	104117301	105089957	ENSCAFG00000030568	0.1072	Sheepdog_met
1	104117301	105089957	ENSCAFG00000035190	0.1072	Sheepdog_met
1	104117301	105089957	ZNF677	0.1072	Sheepdog_met
1	104117301	105089957	PPP2R1A	0.1072	Sheepdog_met
1	104117301	105089957	ENSCAFG00000027044	0.1072	Sheepdog_met
1	104117301	105089957	ENSCAFG00000027359	0.1072	Sheepdog_met
1	104117301	105089957	ENSCAFG00000032764	0.1072	Sheepdog_met
1	104117301	105089957	ENSCAFG00000009712	0.1072	Sheepdog_met
1	104179832	104413840	ENSCAFG00000028581	0.1021	Sheepdog_primary
1	104179832	104413840	ENSCAFG00000034320	0.1021	Sheepdog_primary
1	104179832	104413840	ENSCAFG00000032171	0.1021	Sheepdog_primary
1	104179832	104413840	ENSCAFG00000032045	0.1021	Sheepdog_primary
1	104179832	104413840	ENSCAFG00000037135	0.1021	Sheepdog_primary
1	104345800	104573384	ENSCAFG00000037135	0.1127	Labrador_primary
1	104345800	104573384	ENSCAFG00000030310	0.1127	Labrador_primary
1	104413948	104442259	ENSCAFG00000037135	0.164	Sheepdog_primary
1	104442308	104479823	ENSCAFG00000037135	0.337	Sheepdog_primary
1	104517255	108318351	ENSCAFG00000030310	0.1379	Sheepdog_primary
1	104517255	108318351	ENSCAFG00000029058	0.1379	Sheepdog_primary
1	104517255	108318351	ENSCAFG00000029067	0.1379	Sheepdog_primary
1	104517255	108318351	ENSCAFG00000002763	0.1379	Sheepdog_primary
1	104517255	108318351	ENSCAFG00000032029	0.1379	Sheepdog_primary
1	104517255	108318351	ENSCAFG00000033879	0.1379	Sheepdog_primary
1	104517255	108318351	ENSCAFG00000030568	0.1379	Sheepdog_primary
1	104517255	108318351	ENSCAFG00000035190	0.1379	Sheepdog_primary
1	104517255	108318351	ZNF677	0.1379	Sheepdog_primary
1	104517255	108318351	PPP2R1A	0.1379	Sheepdog_primary
1	104517255	108318351	ENSCAFG00000027044	0.1379	Sheepdog_primary
1	104517255	108318351	ENSCAFG00000027359	0.1379	Sheepdog_primary
1	104517255	108318351	ENSCAFG00000032764	0.1379	Sheepdog_primary
1	104517255	108318351	ENSCAFG00000009712	0.1379	Sheepdog_primary
1	104517255	108318351	ZNF350	0.1379	Sheepdog_primary
1	104517255	108318351	ZNF614	0.1379	Sheepdog_primary
1	104517255	108318351	ZNF432	0.1379	Sheepdog_primary
1	104517255	108318351	ENSCAFG00000032708	0.1379	Sheepdog_primary
1	104517255	108318351	ZNF613	0.1379	Sheepdog_primary
1	104517255	108318351	ZNF577	0.1379	Sheepdog_primary
1	104517255	108318351	ENSCAFG00000024019	0.1379	Sheepdog_primary
1	104517255	108318351	ENSCAFG00000040055	0.1379	Sheepdog_primary
1	104517255	108318351	ENSCAFG00000024014	0.1379	Sheepdog_primary
1	104517255	108318351	ZNF84	0.1379	Sheepdog_primary
1	104517255	108318351	ENSCAFG00000035380	0.1379	Sheepdog_primary
1	104517255	108318351	FPR2	0.1379	Sheepdog_primary
1	104517255	108318351	HAS1	0.1379	Sheepdog_primary
1	104517255	108318351	SPACA6	0.1379	Sheepdog_primary
1	104517255	108318351	ENSCAFG00000025699	0.1379	Sheepdog_primary
1	104517255	108318351	ENSCAFG00000020445	0.1379	Sheepdog_primary
1	104517255	108318351	cfa-mir-99b	0.1379	Sheepdog_primary
1	104517255	108318351	ENSCAFG00000023981	0.1379	Sheepdog_primary
1	104517255	108318351	ENSCAFG00000002823	0.1379	Sheepdog_primary
1	104517255	108318351	ENSCAFG00000032162	0.1379	Sheepdog_primary
1	104517255	108318351	ENSCAFG00000023978	0.1379	Sheepdog_primary
1	104517255	108318351	ENSCAFG00000023977	0.1379	Sheepdog_primary
1	104517255	108318351	ZNF175	0.1379	Sheepdog_primary
1	104517255	108318351	ENSCAFG00000028426	0.1379	Sheepdog_primary
1	104517255	108318351	ENSCAFG00000028980	0.1379	Sheepdog_primary
1	104517255	108318351	ENSCAFG00000002834	0.1379	Sheepdog_primary
1	104517255	108318351	ENSCAFG00000040684	0.1379	Sheepdog_primary
1	104517255	108318351	LIM2	0.1379	Sheepdog_primary
1	104517255	108318351	ENSCAFG00000002845	0.1379	Sheepdog_primary
1	104517255	108318351	ETFB	0.1379	Sheepdog_primary
1	104517255	108318351	VSIG10L	0.1379	Sheepdog_primary
1	104517255	108318351	IGLON5	0.1379	Sheepdog_primary
1	104517255	108318351	ENSCAFG00000023917	0.1379	Sheepdog_primary
1	104517255	108318351	SIGLECL1	0.1379	Sheepdog_primary
1	104517255	108318351	ENSCAFG00000001959	0.1379	Sheepdog_primary
1	104517255	108318351	ENSCAFG00000033094	0.1379	Sheepdog_primary
1	104517255	108318351	ENSCAFG00000002855	0.1379	Sheepdog_primary
1	104517255	108318351	ENSCAFG00000028309	0.1379	Sheepdog_primary
1	104517255	108318351	ENSCAFG00000035323	0.1379	Sheepdog_primary
1	104517255	108318351	ENSCAFG00000028603	0.1379	Sheepdog_primary
1	104517255	108318351	ENSCAFG00000002869	0.1379	Sheepdog_primary
1	104517255	108318351	ENSCAFG00000002874	0.1379	Sheepdog_primary
1	104517255	108318351	KLK14	0.1379	Sheepdog_primary
1	104517255	108318351	KLK13	0.1379	Sheepdog_primary
1	104517255	108318351	KLK11	0.1379	Sheepdog_primary
1	104517255	108318351	KLK10	0.1379	Sheepdog_primary
1	104517255	108318351	KLK8	0.1379	Sheepdog_primary
1	104517255	108318351	KLK6	0.1379	Sheepdog_primary
1	104517255	108318351	KLK5	0.1379	Sheepdog_primary
1	104517255	108318351	KLK4	0.1379	Sheepdog_primary
1	104517255	108318351	KLK2	0.1379	Sheepdog_primary
1	104517255	108318351	KLK1	0.1379	Sheepdog_primary
1	104517255	108318351	C19orf81	0.1379	Sheepdog_primary
1	104517255	108318351	ENSCAFG00000033685	0.1379	Sheepdog_primary
1	104517255	108318351	ENSCAFG00000026788	0.1379	Sheepdog_primary
1	104517255	108318351	ENSCAFG00000026809	0.1379	Sheepdog_primary
1	104517255	108318351	ENSCAFG00000026744	0.1379	Sheepdog_primary
1	104517255	108318351	ENSCAFG00000002916	0.1379	Sheepdog_primary
1	104517255	108318351	ACP4	0.1379	Sheepdog_primary
1	104517255	108318351	CLEC11A	0.1379	Sheepdog_primary
1	104517255	108318351	SHANK1	0.1379	Sheepdog_primary
1	104517255	108318351	SYT3	0.1379	Sheepdog_primary
1	104517255	108318351	ENSCAFG00000040260	0.1379	Sheepdog_primary
1	104517255	108318351	LRRC4B	0.1379	Sheepdog_primary
1	104517255	108318351	ASPDH	0.1379	Sheepdog_primary
1	104517255	108318351	JOSD2	0.1379	Sheepdog_primary
1	104517255	108318351	EMC10	0.1379	Sheepdog_primary
1	104517255	108318351	ENSCAFG00000002974	0.1379	Sheepdog_primary
1	104517255	108318351	MYBPC2	0.1379	Sheepdog_primary
1	104517255	108318351	ENSCAFG00000030553	0.1379	Sheepdog_primary
1	104517255	108318351	POLD1	0.1379	Sheepdog_primary
1	104517255	108318351	ENSCAFG00000024427	0.1379	Sheepdog_primary
1	104517255	108318351	NR1H2	0.1379	Sheepdog_primary
1	104517255	108318351	NAPSA	0.1379	Sheepdog_primary
1	104517255	108318351	MYH14	0.1379	Sheepdog_primary
1	104517255	108318351	IZUMO2	0.1379	Sheepdog_primary
1	104517255	108318351	ENSCAFG00000030024	0.1379	Sheepdog_primary
1	104517255	108318351	ENSCAFG00000030267	0.1379	Sheepdog_primary
1	104517255	108318351	ZNF473	0.1379	Sheepdog_primary
1	104517255	108318351	VRK3	0.1379	Sheepdog_primary
1	104517255	108318351	ENSCAFG00000003423	0.1379	Sheepdog_primary
1	104517255	108318351	ENSCAFG00000034251	0.1379	Sheepdog_primary
1	104517255	108318351	ATF5	0.1379	Sheepdog_primary
1	104517255	108318351	NUP62	0.1379	Sheepdog_primary
1	104517255	108318351	IL4I1	0.1379	Sheepdog_primary
1	104517255	108318351	TBC1D17	0.1379	Sheepdog_primary
1	104517255	108318351	AKT1S1	0.1379	Sheepdog_primary
1	104517255	108318351	PNKP	0.1379	Sheepdog_primary
1	104517255	108318351	PTOV1	0.1379	Sheepdog_primary
1	104517255	108318351	MED25	0.1379	Sheepdog_primary
1	104517255	108318351	FUZ	0.1379	Sheepdog_primary
1	104517255	108318351	AP2A1	0.1379	Sheepdog_primary
1	104517255	108318351	TSKS	0.1379	Sheepdog_primary
1	104517255	108318351	CPT1C	0.1379	Sheepdog_primary
1	104517255	108318351	ADM5	0.1379	Sheepdog_primary
1	104517255	108318351	PRMT1	0.1379	Sheepdog_primary
1	104517255	108318351	ENSCAFG00000030638	0.1379	Sheepdog_primary
1	104517255	108318351	ENSCAFG00000021272	0.1379	Sheepdog_primary
1	104517255	108318351	BCL2L12	0.1379	Sheepdog_primary
1	104517255	108318351	IRF3	0.1379	Sheepdog_primary
1	104517255	108318351	SCAF1	0.1379	Sheepdog_primary
1	104517255	108318351	RRAS	0.1379	Sheepdog_primary
1	104517255	108318351	PRR12	0.1379	Sheepdog_primary
1	104517255	108318351	PRRG2	0.1379	Sheepdog_primary
1	104517255	108318351	NOSIP	0.1379	Sheepdog_primary
1	104517255	108318351	RCN3	0.1379	Sheepdog_primary
1	104517255	108318351	FCGRT	0.1379	Sheepdog_primary
1	104517255	108318351	cfa-mir-150	0.1379	Sheepdog_primary
1	104517255	108318351	RPS11	0.1379	Sheepdog_primary
1	104517255	108318351	ENSCAFG00000021944	0.1379	Sheepdog_primary
1	104517255	108318351	ENSCAFG00000029892	0.1379	Sheepdog_primary
1	104517255	108318351	ENSCAFG00000025861	0.1379	Sheepdog_primary
1	104517255	108318351	ENSCAFG00000026335	0.1379	Sheepdog_primary
1	104517255	108318351	ENSCAFG00000022178	0.1379	Sheepdog_primary
1	104517255	108318351	ENSCAFG00000025994	0.1379	Sheepdog_primary
1	104517255	108318351	FLT3LG	0.1379	Sheepdog_primary
1	104517255	108318351	ALDH16A1	0.1379	Sheepdog_primary
1	104517255	108318351	PIH1D1	0.1379	Sheepdog_primary
1	104517255	108318351	SLC17A7	0.1379	Sheepdog_primary
1	104517255	108318351	GFY	0.1379	Sheepdog_primary
1	104517255	108318351	PTH2	0.1379	Sheepdog_primary
1	104517255	108318351	CCDC155	0.1379	Sheepdog_primary
1	104517255	108318351	ENSCAFG00000027900	0.1379	Sheepdog_primary
1	104517255	108318351	DKKL1	0.1379	Sheepdog_primary
1	104517255	108318351	TEAD2	0.1379	Sheepdog_primary
1	104517255	108318351	CD37	0.1379	Sheepdog_primary
1	104517255	108318351	SLC6A16	0.1379	Sheepdog_primary
1	104517255	108318351	ENSCAFG00000039501	0.1379	Sheepdog_primary
1	104517255	108318351	ENSCAFG00000024128	0.1379	Sheepdog_primary
1	104517255	108318351	ENSCAFG00000022469	0.1379	Sheepdog_primary
1	104517255	108318351	ENSCAFG00000027736	0.1379	Sheepdog_primary
1	104517255	108318351	ENSCAFG00000024106	0.1379	Sheepdog_primary
1	104517255	108318351	TRPM4	0.1379	Sheepdog_primary
1	104517255	108318351	HRC	0.1379	Sheepdog_primary
1	104517255	108318351	PPFIA3	0.1379	Sheepdog_primary
1	104517255	108318351	ENSCAFG00000028138	0.1379	Sheepdog_primary
1	104517255	108318351	LIN7B	0.1379	Sheepdog_primary
1	104517255	108318351	SNRNP70	0.1379	Sheepdog_primary
1	104517255	108318351	KCNA7	0.1379	Sheepdog_primary
1	104517255	108318351	NTF4	0.1379	Sheepdog_primary
1	104517255	108318351	ENSCAFG00000029849	0.1379	Sheepdog_primary
1	104517255	108318351	LHB	0.1379	Sheepdog_primary
1	104517255	108318351	RUVBL2	0.1379	Sheepdog_primary
1	104517255	108318351	GYS1	0.1379	Sheepdog_primary
1	104517255	108318351	FTL	0.1379	Sheepdog_primary
1	104517255	108318351	BAX	0.1379	Sheepdog_primary
1	104517255	108318351	DHDH	0.1379	Sheepdog_primary
1	104517255	108318351	ENSCAFG00000003874	0.1379	Sheepdog_primary
1	104517255	108318351	TULP2	0.1379	Sheepdog_primary
1	104517255	108318351	PPP1R15A	0.1379	Sheepdog_primary
1	104517255	108318351	ENSCAFG00000003880	0.1379	Sheepdog_primary
1	104517255	108318351	PLEKHA4	0.1379	Sheepdog_primary
1	104517255	108318351	HSD17B14	0.1379	Sheepdog_primary
1	104517255	108318351	BCAT2	0.1379	Sheepdog_primary
1	104517255	108318351	FGF21	0.1379	Sheepdog_primary
1	104517255	108318351	IZUMO1	0.1379	Sheepdog_primary
1	104517255	108318351	RASIP1	0.1379	Sheepdog_primary
1	104517255	108318351	MAMSTR	0.1379	Sheepdog_primary
1	104517255	108318351	FUT2	0.1379	Sheepdog_primary
1	104517255	108318351	ENSCAFG00000023807	0.1379	Sheepdog_primary
1	104517255	108318351	NTN5	0.1379	Sheepdog_primary
1	104517255	108318351	CA11	0.1379	Sheepdog_primary
1	104517255	108318351	DBP	0.1379	Sheepdog_primary
1	104517255	108318351	SPHK2	0.1379	Sheepdog_primary
1	104517255	108318351	RPL18	0.1379	Sheepdog_primary
1	104517255	108318351	FAM83E	0.1379	Sheepdog_primary
1	104517255	108318351	SPACA4	0.1379	Sheepdog_primary
1	104517255	108318351	SULT2B1	0.1379	Sheepdog_primary
1	104517255	108318351	ENSCAFG00000024497	0.1379	Sheepdog_primary
1	104517255	108318351	ENSCAFG00000003993	0.1379	Sheepdog_primary
1	104517255	108318351	KCNJ14	0.1379	Sheepdog_primary
1	104517255	108318351	GRWD1	0.1379	Sheepdog_primary
1	104517255	108318351	GRIN2D	0.1379	Sheepdog_primary
1	104517255	108318351	ENSCAFG00000036529	0.1379	Sheepdog_primary
1	104517255	108318351	SYNGR4	0.1379	Sheepdog_primary
1	104517255	108318351	TMEM143	0.1379	Sheepdog_primary
1	104517255	108318351	EMP3	0.1379	Sheepdog_primary
1	104517255	108318351	CCDC114	0.1379	Sheepdog_primary
1	104517255	108318351	ZNF114	0.1379	Sheepdog_primary
1	104517255	108318351	ENSCAFG00000038796	0.1379	Sheepdog_primary
1	104517255	108318351	CARD8	0.1379	Sheepdog_primary
1	104517255	108318351	C19orf68	0.1379	Sheepdog_primary
1	104517255	108318351	LIG1	0.1379	Sheepdog_primary
1	104517255	108318351	CABP5	0.1379	Sheepdog_primary
1	104517255	108318351	ELSPBP1	0.1379	Sheepdog_primary
1	104517255	108318351	BSPH1	0.1379	Sheepdog_primary
1	104517255	108318351	ENSCAFG00000031231	0.1379	Sheepdog_primary
1	104517255	108318351	ENSCAFG00000007385	0.1379	Sheepdog_primary
1	104517255	108318351	CRX	0.1379	Sheepdog_primary
1	104517255	108318351	ENSCAFG00000025770	0.1379	Sheepdog_primary
1	104517255	108318351	SEPW1	0.1379	Sheepdog_primary
1	104517255	108318351	NOP53	0.1379	Sheepdog_primary
1	104517255	108318351	ENSCAFG00000026801	0.1379	Sheepdog_primary
1	104517255	108318351	ENSCAFG00000026143	0.1379	Sheepdog_primary
1	104517255	108318351	EHD2	0.1379	Sheepdog_primary
1	105042112	105244766	ENSCAFG00000027359	0.2175	Labrador_primary
1	105042112	105244766	ENSCAFG00000032764	0.2175	Labrador_primary
1	105042112	105244766	ENSCAFG00000009712	0.2175	Labrador_primary
1	105042112	105244766	ZNF350	0.2175	Labrador_primary
1	105042112	105244766	ZNF614	0.2175	Labrador_primary
1	105042112	105244766	ZNF432	0.2175	Labrador_primary
1	105042112	105244766	ENSCAFG00000032708	0.2175	Labrador_primary
1	105042112	105244766	ZNF613	0.2175	Labrador_primary
1	105042112	105244766	ZNF577	0.2175	Labrador_primary
1	105042112	105244766	ENSCAFG00000024019	0.2175	Labrador_primary
1	106019086	106025771	KLK1	0.2916	Labrador_met
1	106019086	106025771	C19orf81	0.2916	Labrador_met
1	108318418	111359701	NOP53	0.1218	Sheepdog_primary
1	108318418	111359701	ENSCAFG00000026143	0.1218	Sheepdog_primary
1	108318418	111359701	EHD2	0.1218	Sheepdog_primary
1	108318418	111359701	BICRA	0.1218	Sheepdog_primary
1	108318418	111359701	ZNF541	0.1218	Sheepdog_primary
1	108318418	111359701	NAPA	0.1218	Sheepdog_primary
1	108318418	111359701	KPTN	0.1218	Sheepdog_primary
1	108318418	111359701	SLC8A2	0.1218	Sheepdog_primary
1	108318418	111359701	MEIS3	0.1218	Sheepdog_primary
1	108318418	111359701	DHX34	0.1218	Sheepdog_primary
1	108318418	111359701	C5AR2	0.1218	Sheepdog_primary
1	108318418	111359701	C5AR1	0.1218	Sheepdog_primary
1	108318418	111359701	ENSCAFG00000028731	0.1218	Sheepdog_primary
1	108318418	111359701	ZC3H4	0.1218	Sheepdog_primary
1	108318418	111359701	ENSCAFG00000004177	0.1218	Sheepdog_primary
1	108318418	111359701	ENSCAFG00000029063	0.1218	Sheepdog_primary
1	108318418	111359701	ENSCAFG00000032974	0.1218	Sheepdog_primary
1	108318418	111359701	ENSCAFG00000031973	0.1218	Sheepdog_primary
1	108318418	111359701	SAE1	0.1218	Sheepdog_primary
1	108318418	111359701	ENSCAFG00000032292	0.1218	Sheepdog_primary
1	108318418	111359701	ENSCAFG00000035108	0.1218	Sheepdog_primary
1	108318418	111359701	TMEM160	0.1218	Sheepdog_primary
1	108318418	111359701	NPAS1	0.1218	Sheepdog_primary
1	108318418	111359701	ARHGAP35	0.1218	Sheepdog_primary
1	108318418	111359701	AP2S1	0.1218	Sheepdog_primary
1	108318418	111359701	ENSCAFG00000027829	0.1218	Sheepdog_primary
1	108318418	111359701	SLC1A5	0.1218	Sheepdog_primary
1	108318418	111359701	FKRP	0.1218	Sheepdog_primary
1	108318418	111359701	STRN4	0.1218	Sheepdog_primary
1	108318418	111359701	PRKD2	0.1218	Sheepdog_primary
1	108318418	111359701	ENSCAFG00000026914	0.1218	Sheepdog_primary
1	108318418	111359701	ENSCAFG00000030183	0.1218	Sheepdog_primary
1	108318418	111359701	GNG8	0.1218	Sheepdog_primary
1	108318418	111359701	PTGIR	0.1218	Sheepdog_primary
1	108318418	111359701	CALM3	0.1218	Sheepdog_primary
1	108318418	111359701	ENSCAFG00000033404	0.1218	Sheepdog_primary
1	108318418	111359701	CCDC8	0.1218	Sheepdog_primary
1	108318418	111359701	PNMA8C	0.1218	Sheepdog_primary
1	108318418	111359701	PNMA8A	0.1218	Sheepdog_primary
1	108318418	111359701	PPP5C	0.1218	Sheepdog_primary
1	108318418	111359701	PHB	0.1218	Sheepdog_primary
1	108318418	111359701	ENSCAFG00000021098	0.1218	Sheepdog_primary
1	108318418	111359701	ENSCAFG00000023855	0.1218	Sheepdog_primary
1	108318418	111359701	CCDC61	0.1218	Sheepdog_primary
1	108318418	111359701	PGLYRP1	0.1218	Sheepdog_primary
1	108318418	111359701	ENSCAFG00000032159	0.1218	Sheepdog_primary
1	108318418	111359701	NOVA2	0.1218	Sheepdog_primary
1	108318418	111359701	NANOS2	0.1218	Sheepdog_primary
1	108318418	111359701	MYPOP	0.1218	Sheepdog_primary
1	108318418	111359701	IRF2BP1	0.1218	Sheepdog_primary
1	108318418	111359701	FOXA3	0.1218	Sheepdog_primary
1	108318418	111359701	SYMPK	0.1218	Sheepdog_primary
1	108318418	111359701	RSPH6A	0.1218	Sheepdog_primary
1	108318418	111359701	ENSCAFG00000004386	0.1218	Sheepdog_primary
1	108318418	111359701	DMPK	0.1218	Sheepdog_primary
1	108318418	111359701	SIX5	0.1218	Sheepdog_primary
1	108318418	111359701	ENSCAFG00000029398	0.1218	Sheepdog_primary
1	108318418	111359701	FBXO46	0.1218	Sheepdog_primary
1	108318418	111359701	QPCTL	0.1218	Sheepdog_primary
1	108318418	111359701	SNRPD2	0.1218	Sheepdog_primary
1	108318418	111359701	GIPR	0.1218	Sheepdog_primary
1	108318418	111359701	EML2	0.1218	Sheepdog_primary
1	108318418	111359701	cfa-mir-330	0.1218	Sheepdog_primary
1	108318418	111359701	ENSCAFG00000039657	0.1218	Sheepdog_primary
1	108318418	111359701	GPR4	0.1218	Sheepdog_primary
1	108318418	111359701	OPA3	0.1218	Sheepdog_primary
1	108318418	111359701	ENSCAFG00000032994	0.1218	Sheepdog_primary
1	108318418	111359701	ENSCAFG00000040102	0.1218	Sheepdog_primary
1	108318418	111359701	ENSCAFG00000004420	0.1218	Sheepdog_primary
1	108318418	111359701	PPM1N	0.1218	Sheepdog_primary
1	108318418	111359701	RTN2	0.1218	Sheepdog_primary
1	108318418	111359701	FOSB	0.1218	Sheepdog_primary
1	108318418	111359701	ERCC1	0.1218	Sheepdog_primary
1	108318418	111359701	CD3EAP	0.1218	Sheepdog_primary
1	108318418	111359701	PPP1R13L	0.1218	Sheepdog_primary
1	108318418	111359701	ERCC2	0.1218	Sheepdog_primary
1	108318418	111359701	KLC3	0.1218	Sheepdog_primary
1	108318418	111359701	CKM	0.1218	Sheepdog_primary
1	108318418	111359701	MARK4	0.1218	Sheepdog_primary
1	108318418	111359701	EXOC3L2	0.1218	Sheepdog_primary
1	108318418	111359701	ENSCAFG00000024085	0.1218	Sheepdog_primary
1	108318418	111359701	TRAPPC6A	0.1218	Sheepdog_primary
1	108318418	111359701	ENSCAFG00000031824	0.1218	Sheepdog_primary
1	108318418	111359701	NKPD1	0.1218	Sheepdog_primary
1	108318418	111359701	PPP1R37	0.1218	Sheepdog_primary
1	108318418	111359701	GEMIN7	0.1218	Sheepdog_primary
1	108318418	111359701	ZNF296	0.1218	Sheepdog_primary
1	108318418	111359701	CLASRP	0.1218	Sheepdog_primary
1	108318418	111359701	RELB	0.1218	Sheepdog_primary
1	108318418	111359701	CLPTM1	0.1218	Sheepdog_primary
1	108318418	111359701	APOC2	0.1218	Sheepdog_primary
1	108318418	111359701	ENSCAFG00000004614	0.1218	Sheepdog_primary
1	108318418	111359701	APOC1	0.1218	Sheepdog_primary
1	108318418	111359701	ENSCAFG00000036211	0.1218	Sheepdog_primary
1	108318418	111359701	APOE	0.1218	Sheepdog_primary
1	108318418	111359701	TOMM40	0.1218	Sheepdog_primary
1	108318418	111359701	NECTIN2	0.1218	Sheepdog_primary
1	108318418	111359701	BCAM	0.1218	Sheepdog_primary
1	108318418	111359701	CBLC	0.1218	Sheepdog_primary
1	108318418	111359701	BCL3	0.1218	Sheepdog_primary
1	108318418	111359701	ENSCAFG00000036482	0.1218	Sheepdog_primary
1	108318418	111359701	CEACAM16	0.1218	Sheepdog_primary
1	108318418	111359701	ENSCAFG00000027965	0.1218	Sheepdog_primary
1	108318418	111359701	PVR	0.1218	Sheepdog_primary
1	108318418	111359701	IGSF23	0.1218	Sheepdog_primary
1	108318418	111359701	ENSCAFG00000027018	0.1218	Sheepdog_primary
1	108318418	111359701	ENSCAFG00000037509	0.1218	Sheepdog_primary
1	108318418	111359701	CEACAM20	0.1218	Sheepdog_primary
1	108318418	111359701	ZNF180	0.1218	Sheepdog_primary
1	108318418	111359701	ENSCAFG00000030170	0.1218	Sheepdog_primary
1	108318418	111359701	ZNF285	0.1218	Sheepdog_primary
1	108318418	111359701	ENSCAFG00000039783	0.1218	Sheepdog_primary
1	108318418	111359701	ENSCAFG00000035505	0.1218	Sheepdog_primary
1	108318418	111359701	ENSCAFG00000029578	0.1218	Sheepdog_primary
1	108318418	111359701	ZNF235	0.1218	Sheepdog_primary
1	108318418	111359701	ENSCAFG00000037219	0.1218	Sheepdog_primary
1	108318418	111359701	ENSCAFG00000035886	0.1218	Sheepdog_primary
1	108318418	111359701	ENSCAFG00000028985	0.1218	Sheepdog_primary
1	108318418	111359701	ZNF227	0.1218	Sheepdog_primary
1	108318418	111359701	ENSCAFG00000029028	0.1218	Sheepdog_primary
1	108318418	111359701	ZNF234	0.1218	Sheepdog_primary
1	108318418	111359701	ENSCAFG00000029288	0.1218	Sheepdog_primary
1	108318418	111359701	ZNF233	0.1218	Sheepdog_primary
1	108318418	111359701	ENSCAFG00000033610	0.1218	Sheepdog_primary
1	108318418	111359701	ZNF404	0.1218	Sheepdog_primary
1	108318418	111359701	ZNF283	0.1218	Sheepdog_primary
1	108318418	111359701	ENSCAFG00000037805	0.1218	Sheepdog_primary
1	110945818	111062553	ENSCAFG00000039783	0.2299	Labrador_primary
1	110945818	111062553	ENSCAFG00000035505	0.2299	Labrador_primary
1	110945818	111062553	ENSCAFG00000029578	0.2299	Labrador_primary
1	110945818	111062553	ZNF235	0.2299	Labrador_primary
1	110945818	111062553	ENSCAFG00000037219	0.2299	Labrador_primary
1	110945818	111062553	ENSCAFG00000035886	0.2299	Labrador_primary
1	111359888	111364618	ENSCAFG00000037805	0.196	Sheepdog_primary
1	111365137	111813611	ENSCAFG00000037805	0.1242	Sheepdog_primary
1	111365137	111813611	LYPD5	0.1242	Sheepdog_primary
1	111365137	111813611	KCNN4	0.1242	Sheepdog_primary
1	111365137	111813611	SMG9	0.1242	Sheepdog_primary
1	111365137	111813611	ENSCAFG00000004727	0.1242	Sheepdog_primary
1	111365137	111813611	ENSCAFG00000034199	0.1242	Sheepdog_primary
1	111365137	111813611	ENSCAFG00000040931	0.1242	Sheepdog_primary
1	111365137	111813611	PLAUR	0.1242	Sheepdog_primary
1	111365137	111813611	CADM4	0.1242	Sheepdog_primary
1	111365137	111813611	ZNF428	0.1242	Sheepdog_primary
1	111365137	111813611	ENSCAFG00000028693	0.1242	Sheepdog_primary
1	111365137	111813611	IRGQ	0.1242	Sheepdog_primary
1	111365137	111813611	PINLYP	0.1242	Sheepdog_primary
1	111365137	111813611	XRCC1	0.1242	Sheepdog_primary
1	111365137	111813611	ZNF575	0.1242	Sheepdog_primary
1	111365137	111813611	ETHE1	0.1242	Sheepdog_primary
1	111365137	111813611	ENSCAFG00000027380	0.1242	Sheepdog_primary
1	111365137	111813611	PHLDB3	0.1242	Sheepdog_primary
1	111365137	111813611	LYPD3	0.1242	Sheepdog_primary
1	111365137	111813611	ENSCAFG00000031696	0.1242	Sheepdog_primary
1	111365137	111813611	CD177	0.1242	Sheepdog_primary
1	111365137	111813611	TEX101	0.1242	Sheepdog_primary
1	111365137	111813611	CEACAM28	0.1242	Sheepdog_primary
1	111365137	111813611	CEACAM24	0.1242	Sheepdog_primary
1	111365137	111813611	ENSCAFG00000031247	0.1242	Sheepdog_primary
1	111807858	111822471	CEACAM28	0.1418	Labrador_primary
1	111809629	111818557	CEACAM28	0.1885	Labrador_met
1	111818691	111829566	CEACAM28	0.1055	Labrador_met
1	111829931	111846579	CEACAM28	0.1944	Labrador_met
1	111829931	111846579	CEACAM1	0.1944	Labrador_met
1	111829931	111846688	CEACAM28	0.1785	Labrador_primary
1	111829931	111846688	CEACAM1	0.1785	Labrador_primary
1	111833406	116718254	CEACAM28	0.1428	Sheepdog_primary
1	111833406	116718254	CEACAM1	0.1428	Sheepdog_primary
1	111833406	116718254	ENSCAFG00000033864	0.1428	Sheepdog_primary
1	111833406	116718254	CXCL17	0.1428	Sheepdog_primary
1	111833406	116718254	LIPE	0.1428	Sheepdog_primary
1	111833406	116718254	CNFN	0.1428	Sheepdog_primary
1	111833406	116718254	MEGF8	0.1428	Sheepdog_primary
1	111833406	116718254	ENSCAFG00000004834	0.1428	Sheepdog_primary
1	111833406	116718254	PRR19	0.1428	Sheepdog_primary
1	111833406	116718254	PAFAH1B3	0.1428	Sheepdog_primary
1	111833406	116718254	CIC	0.1428	Sheepdog_primary
1	111833406	116718254	ERF	0.1428	Sheepdog_primary
1	111833406	116718254	GSK3A	0.1428	Sheepdog_primary
1	111833406	116718254	ZNF526	0.1428	Sheepdog_primary
1	111833406	116718254	DEDD2	0.1428	Sheepdog_primary
1	111833406	116718254	ENSCAFG00000036723	0.1428	Sheepdog_primary
1	111833406	116718254	POU2F2	0.1428	Sheepdog_primary
1	111833406	116718254	ZNF574	0.1428	Sheepdog_primary
1	111833406	116718254	GRIK5	0.1428	Sheepdog_primary
1	111833406	116718254	ENSCAFG00000029364	0.1428	Sheepdog_primary
1	111833406	116718254	ATP1A3	0.1428	Sheepdog_primary
1	111833406	116718254	RABAC1	0.1428	Sheepdog_primary
1	111833406	116718254	ENSCAFG00000028921	0.1428	Sheepdog_primary
1	111833406	116718254	ENSCAFG00000030005	0.1428	Sheepdog_primary
1	111833406	116718254	CD79A	0.1428	Sheepdog_primary
1	111833406	116718254	ENSCAFG00000028485	0.1428	Sheepdog_primary
1	111833406	116718254	ENSCAFG00000004988	0.1428	Sheepdog_primary
1	111833406	116718254	LYPD4	0.1428	Sheepdog_primary
1	111833406	116718254	ENSCAFG00000023933	0.1428	Sheepdog_primary
1	111833406	116718254	ERICH4	0.1428	Sheepdog_primary
1	111833406	116718254	DMAC2	0.1428	Sheepdog_primary
1	111833406	116718254	ENSCAFG00000005006	0.1428	Sheepdog_primary
1	111833406	116718254	ENSCAFG00000032618	0.1428	Sheepdog_primary
1	111833406	116718254	EXOSC5	0.1428	Sheepdog_primary
1	111833406	116718254	TGFB1	0.1428	Sheepdog_primary
1	111833406	116718254	CCDC97	0.1428	Sheepdog_primary
1	111833406	116718254	HNRNPUL1	0.1428	Sheepdog_primary
1	111833406	116718254	ENSCAFG00000022541	0.1428	Sheepdog_primary
1	111833406	116718254	AXL	0.1428	Sheepdog_primary
1	111833406	116718254	CYP2S1	0.1428	Sheepdog_primary
1	111833406	116718254	CYP2B6	0.1428	Sheepdog_primary
1	111833406	116718254	ENSCAFG00000005065	0.1428	Sheepdog_primary
1	111833406	116718254	CYP2A7	0.1428	Sheepdog_primary
1	111833406	116718254	5S_rRNA	0.1428	Sheepdog_primary
1	111833406	116718254	CYP2A13	0.1428	Sheepdog_primary
1	111833406	116718254	ENSCAFG00000005079	0.1428	Sheepdog_primary
1	111833406	116718254	CYP2F1	0.1428	Sheepdog_primary
1	111833406	116718254	ENSCAFG00000023820	0.1428	Sheepdog_primary
1	111833406	116718254	ENSCAFG00000005083	0.1428	Sheepdog_primary
1	111833406	116718254	ENSCAFG00000005091	0.1428	Sheepdog_primary
1	111833406	116718254	C19orf54	0.1428	Sheepdog_primary
1	111833406	116718254	ITPKC	0.1428	Sheepdog_primary
1	111833406	116718254	COQ8B	0.1428	Sheepdog_primary
1	111833406	116718254	NUMBL	0.1428	Sheepdog_primary
1	111833406	116718254	LTBP4	0.1428	Sheepdog_primary
1	111833406	116718254	SHKBP1	0.1428	Sheepdog_primary
1	111833406	116718254	SPTBN4	0.1428	Sheepdog_primary
1	111833406	116718254	BLVRB	0.1428	Sheepdog_primary
1	111833406	116718254	SERTAD3	0.1428	Sheepdog_primary
1	111833406	116718254	SERTAD1	0.1428	Sheepdog_primary
1	111833406	116718254	PRX	0.1428	Sheepdog_primary
1	111833406	116718254	PLD3	0.1428	Sheepdog_primary
1	111833406	116718254	ENSCAFG00000005355	0.1428	Sheepdog_primary
1	111833406	116718254	C19orf47	0.1428	Sheepdog_primary
1	111833406	116718254	AKT2	0.1428	Sheepdog_primary
1	111833406	116718254	CNTD2	0.1428	Sheepdog_primary
1	111833406	116718254	TTC9B	0.1428	Sheepdog_primary
1	111833406	116718254	MAP3K10	0.1428	Sheepdog_primary
1	111833406	116718254	ENSCAFG00000029290	0.1428	Sheepdog_primary
1	111833406	116718254	ENSCAFG00000032613	0.1428	Sheepdog_primary
1	111833406	116718254	ENSCAFG00000025793	0.1428	Sheepdog_primary
1	111833406	116718254	PSMC4	0.1428	Sheepdog_primary
1	111833406	116718254	ENSCAFG00000005406	0.1428	Sheepdog_primary
1	111833406	116718254	FBL	0.1428	Sheepdog_primary
1	111833406	116718254	DYRK1B	0.1428	Sheepdog_primary
1	111833406	116718254	LEUTX	0.1428	Sheepdog_primary
1	111833406	116718254	ENSCAFG00000005434	0.1428	Sheepdog_primary
1	111833406	116718254	ENSCAFG00000005436	0.1428	Sheepdog_primary
1	111833406	116718254	ENSCAFG00000005439	0.1428	Sheepdog_primary
1	111833406	116718254	DLL3	0.1428	Sheepdog_primary
1	111833406	116718254	TIMM50	0.1428	Sheepdog_primary
1	111833406	116718254	SUPT5H	0.1428	Sheepdog_primary
1	111833406	116718254	ENSCAFG00000040613	0.1428	Sheepdog_primary
1	111833406	116718254	RPS16	0.1428	Sheepdog_primary
1	111833406	116718254	PLEKHG2	0.1428	Sheepdog_primary
1	111833406	116718254	ZFP36	0.1428	Sheepdog_primary
1	111833406	116718254	MED29	0.1428	Sheepdog_primary
1	111833406	116718254	PAF1	0.1428	Sheepdog_primary
1	111833406	116718254	SAMD4B	0.1428	Sheepdog_primary
1	111833406	116718254	GMFG	0.1428	Sheepdog_primary
1	111833406	116718254	LRFN1	0.1428	Sheepdog_primary
1	111833406	116718254	ENSCAFG00000005582	0.1428	Sheepdog_primary
1	111833406	116718254	ENSCAFG00000005588	0.1428	Sheepdog_primary
1	111833406	116718254	SYCN	0.1428	Sheepdog_primary
1	111833406	116718254	NCCRP1	0.1428	Sheepdog_primary
1	111833406	116718254	PAK4	0.1428	Sheepdog_primary
1	111833406	116718254	ACP7	0.1428	Sheepdog_primary
1	111833406	116718254	ENSCAFG00000037019	0.1428	Sheepdog_primary
1	111833406	116718254	FBXO17	0.1428	Sheepdog_primary
1	111833406	116718254	FBXO27	0.1428	Sheepdog_primary
1	111833406	116718254	MRPS12	0.1428	Sheepdog_primary
1	111833406	116718254	ENSCAFG00000005629	0.1428	Sheepdog_primary
1	111833406	116718254	SIRT2	0.1428	Sheepdog_primary
1	111833406	116718254	NFKBIB	0.1428	Sheepdog_primary
1	111833406	116718254	RINL	0.1428	Sheepdog_primary
1	111833406	116718254	ENSCAFG00000038345	0.1428	Sheepdog_primary
1	111833406	116718254	HNRNPL	0.1428	Sheepdog_primary
1	111833406	116718254	ECH1	0.1428	Sheepdog_primary
1	111833406	116718254	LGALS4	0.1428	Sheepdog_primary
1	111833406	116718254	LGALS7	0.1428	Sheepdog_primary
1	111833406	116718254	ENSCAFG00000024191	0.1428	Sheepdog_primary
1	111833406	116718254	CAPN12	0.1428	Sheepdog_primary
1	111833406	116718254	ACTN4	0.1428	Sheepdog_primary
1	111833406	116718254	EIF3K	0.1428	Sheepdog_primary
1	111833406	116718254	MAP4K1	0.1428	Sheepdog_primary
1	111833406	116718254	RYR1	0.1428	Sheepdog_primary
1	111833406	116718254	ENSCAFG00000005909	0.1428	Sheepdog_primary
1	111833406	116718254	FAM98C	0.1428	Sheepdog_primary
1	111833406	116718254	SPRED3	0.1428	Sheepdog_primary
1	111833406	116718254	GGN	0.1428	Sheepdog_primary
1	111833406	116718254	PSMD8	0.1428	Sheepdog_primary
1	111833406	116718254	CATSPERG	0.1428	Sheepdog_primary
1	111833406	116718254	ENSCAFG00000029272	0.1428	Sheepdog_primary
1	111833406	116718254	KCNK6	0.1428	Sheepdog_primary
1	111833406	116718254	YIF1B	0.1428	Sheepdog_primary
1	111833406	116718254	SPINT2	0.1428	Sheepdog_primary
1	111833406	116718254	ENSCAFG00000029248	0.1428	Sheepdog_primary
1	111833406	116718254	ENSCAFG00000026864	0.1428	Sheepdog_primary
1	111833406	116718254	DPF1	0.1428	Sheepdog_primary
1	111833406	116718254	SIPA1L3	0.1428	Sheepdog_primary
1	111833406	116718254	ENSCAFG00000037943	0.1428	Sheepdog_primary
1	111833406	116718254	ENSCAFG00000028538	0.1428	Sheepdog_primary
1	111833406	116718254	WDR87	0.1428	Sheepdog_primary
1	111833406	116718254	ENSCAFG00000005986	0.1428	Sheepdog_primary
1	111833406	116718254	ENSCAFG00000030354	0.1428	Sheepdog_primary
1	111833406	116718254	ENSCAFG00000023983	0.1428	Sheepdog_primary
1	111833406	116718254	ZNF383	0.1428	Sheepdog_primary
1	111833406	116718254	ENSCAFG00000026869	0.1428	Sheepdog_primary
1	111833406	116718254	HKR1	0.1428	Sheepdog_primary
1	111833406	116718254	ZNF527	0.1428	Sheepdog_primary
1	111833406	116718254	ZNF568	0.1428	Sheepdog_primary
1	111833406	116718254	ZNF570	0.1428	Sheepdog_primary
1	111833406	116718254	ZNF420	0.1428	Sheepdog_primary
1	111833406	116718254	ENSCAFG00000006155	0.1428	Sheepdog_primary
1	111833406	116718254	ENSCAFG00000028601	0.1428	Sheepdog_primary
1	111833406	116718254	ENSCAFG00000034435	0.1428	Sheepdog_primary
1	111833406	116718254	ZNF790	0.1428	Sheepdog_primary
1	111833406	116718254	ZNF571	0.1428	Sheepdog_primary
1	111833406	116718254	ZFP30	0.1428	Sheepdog_primary
1	111833406	116718254	ZNF793	0.1428	Sheepdog_primary
1	111833406	116718254	ENSCAFG00000029513	0.1428	Sheepdog_primary
1	111833406	116718254	ENSCAFG00000006238	0.1428	Sheepdog_primary
1	111833406	116718254	ZFP14	0.1428	Sheepdog_primary
1	111833406	116718254	ZFP82	0.1428	Sheepdog_primary
1	111833406	116718254	ENSCAFG00000028805	0.1428	Sheepdog_primary
1	111833406	116718254	ENSCAFG00000040398	0.1428	Sheepdog_primary
1	111833406	116718254	ENSCAFG00000033309	0.1428	Sheepdog_primary
1	111833406	116718254	ZNF566	0.1428	Sheepdog_primary
1	111833406	116718254	ZNF260	0.1428	Sheepdog_primary
1	111833406	116718254	ENSCAFG00000027863	0.1428	Sheepdog_primary
1	111833406	116718254	ZNF529	0.1428	Sheepdog_primary
1	111833406	116718254	ZNF382	0.1428	Sheepdog_primary
1	111833406	116718254	ZNF461	0.1428	Sheepdog_primary
1	111833406	116718254	ZNF146	0.1428	Sheepdog_primary
1	111833406	116718254	ENSCAFG00000023943	0.1428	Sheepdog_primary
1	111833406	116718254	CAPNS1	0.1428	Sheepdog_primary
1	111833406	116718254	COX7A1	0.1428	Sheepdog_primary
1	111833406	116718254	ENSCAFG00000040215	0.1428	Sheepdog_primary
1	111833406	116718254	TBCB	0.1428	Sheepdog_primary
1	111833406	116718254	POLR2I	0.1428	Sheepdog_primary
1	111833406	116718254	OVOL3	0.1428	Sheepdog_primary
1	111833406	116718254	WDR62	0.1428	Sheepdog_primary
1	111833406	116718254	THAP8	0.1428	Sheepdog_primary
1	111833406	116718254	CLIP3	0.1428	Sheepdog_primary
1	111833406	116718254	ALKBH6	0.1428	Sheepdog_primary
1	111833406	116718254	SYNE4	0.1428	Sheepdog_primary
1	111833406	116718254	ENSCAFG00000006683	0.1428	Sheepdog_primary
1	111833406	116718254	ENSCAFG00000031401	0.1428	Sheepdog_primary
1	111833406	116718254	ENSCAFG00000032345	0.1428	Sheepdog_primary
1	111943808	112700367	ENSCAFG00000033864	0.2196	Sheepdog_met
1	111943808	112700367	CXCL17	0.2196	Sheepdog_met
1	111943808	112700367	LIPE	0.2196	Sheepdog_met
1	111943808	112700367	CNFN	0.2196	Sheepdog_met
[truncated: 44,860 more rows]
