# Supplementary material for: Unraveling the chaotic genomic landscape of primary and metastatic canine appendicular osteosarcoma with current sequencing technologies and bioinformatic approaches
Source: PLoS One. 2021 Feb 8;16(2):e0246443. doi: 10.1371/journal.pone.0246443 (PMC7870011; doi:10.1371/journal.pone.0246443)
Supplement: S13 Table — (XLSX) [file pone.0246443.s027.xlsx]

## Sheet: 13. Telomeres
S13 Table : Telomere Lengths in the samples sequenced as determined by Telomerecat
Sample	Telomere Length (bp)
Sheepdog_normal	8314.6
Sheepdog_primary	0
Sheepdog_met	0
Labrador_normal	1992
Labrador_primary	0
Labrador_met	0
