# Supplementary material for: Unraveling the chaotic genomic landscape of primary and metastatic canine appendicular osteosarcoma with current sequencing technologies and bioinformatic approaches
Source: PLoS One. 2021 Feb 8;16(2):e0246443. doi: 10.1371/journal.pone.0246443 (PMC7870011; doi:10.1371/journal.pone.0246443)
Supplement: S14 Table — (XLSX) [file pone.0246443.s028.xlsx]

## Sheet: 14. GMS Pipeline
S14 Table : Genome Modeling System Pipeline
Name	Description	Value	Version
Name	RNAseq
Processing Profile	436a122b64534424b3c430359de2f15b
Pre-Alignment QC	fastqc		0.10.0
alignment	tophat	--library-type fr-firststrand --bowtie-version=2.1.0	2.0.8
Duplicate Marking	Picard		1.85
Post-Alignment QC	Samstat		1.08
Post-Alignment QC	Picard		1.85
Post-Alignment QC	Samtools		r982
Expression	cufflinks	--num-threads 4 --max-bundle-length 10000000 --max-bundle-frags 10000000	2.1.1
Raw Expression	htseq-count	--mode intersection-strict --minaqual 1 --blacklist-alignments-flags 0x0100 --result-version 2	0.5.4p1
Name	Exome - Somatic Validation
Processing Profile	a3fbb3fd96eb45df8bdc9e5cd50dee92
Alignment	bwamem-stream	-t 8	0.7.10
Alignment Merge	Picard		1.113
Duplicate Marking	Picard		1.113
SNV detection	samtools	mpileup -BuDS	r982
SNV detection	varscan somatic	--nobaq --version r982	2.3.6
SNV detection	strelka	isSkipDepthFilter = 1	1.0.11
Indel detection	gatk-somatic-indel		5336
Indel detection	pindel	--variant-freq-cutoff=.2	0.5
Indel detection	varscan somatic	--nobaq --version r982	2.3.6
Indel detection	strelka	isSkipDepthFilters = 1	1.0.11
SV detection	breakdancer	-g -h:-a -t -q 4 -d	1.4.5
Variant Readcount	bam readcount		0.7
Name	WGS - Somatic Validation
Processing Profile	504ad0c6efa84678a7d6a1106bf3f432
Alignment	bwamem-stream	-t 8	0.7.10
Alignment Merge	Picard		1.113
Duplicate Marking	Picard		1.113
SNV detection	samtools	mpileup -BuDS	r982
SNV detection	varscan somatic	--nobaq --version r982	2.3.6
SNV detection	strelka	isSkipDepthFilter = 0	1.0.11
Indel detection	gatk-somatic-indel		5336
Indel detection	pindel	--variant-freq-cutoff=.2	0.5
Indel detection	varscan somatic	--nobaq --version r982	2.3.6
Indel detection	strelka	isSkipDepthFilters = 0	1.0.11
SV detection	manta		0.29.6
Variant Readcount	bam readcount		0.7
